# Supplementary material for: The Prognostic Signature and Potential Target Genes of Six Long Non-coding RNA in Laryngeal Squamous Cell Carcinoma
Source: Front Genet. 2020 Apr 28;11:413. doi: 10.3389/fgene.2020.00413 (PMC7198905; doi:10.3389/fgene.2020.00413)
Supplement: Supplementary file 5 [file Table_5.XLSX]

## Sheet: PCGs差异表达
Supplementary Table 5. The differentially expressed PCGs between LSCC and normal samples (LSCC compared with normal samples). FC, fold change; FDR, false discovery rate.
PCGs	logFC	P value	FDR
EMP1	-3.9514	6.23688e-66	3.84524e-62
SMCO1	-6.27448	9.69986e-55	4.48521e-51
KAT2B	-2.63333	1.23987e-48	4.58653e-45
SCGB3A2	-7.63063	3.72243e-47	1.1475e-43
FSD2	-5.53104	2.21097e-46	5.11176e-43
EXTL1	-5.36765	6.1576e-45	1.26546e-41
AGFG2	-2.45813	4.19188e-44	7.04846e-41
PPL	-3.32761	8.63892e-44	1.33155e-40
FCHO2	-2.2144	1.37508e-43	1.95642e-40
SLC35C1	-2.08405	2.39252e-43	3.16087e-40
UBL3	-2.09875	1.09573e-42	1.35111e-39
CLEC3B	-3.78978	1.32558e-42	1.53237e-39
FNDC5	-4.9557	3.67992e-42	4.00376e-39
C1QTNF7	-4.24613	1.39086e-41	1.42919e-38
MYLK3	-5.75705	4.26329e-41	4.1502e-38
CAPN5	-3.40803	5.68399e-41	5.25655e-38
GPD1	-4.32869	6.34734e-41	5.5905e-38
SLC2A4	-4.24182	8.85209e-41	7.44219e-38
SH3BGRL2	-3.71725	1.63495e-40	1.31478e-37
GYS2	-5.3125	2.04476e-40	1.57583e-37
GPD1L	-2.61653	2.93781e-40	2.17351e-37
DLG2	-3.63659	3.9902e-40	2.83857e-37
ENO3	-5.39266	6.15303e-40	4.21505e-37
PYGM	-6.69076	1.72696e-38	1.14078e-35
HPGD	-4.31514	2.20803e-38	1.40827e-35
NUCB2	-2.14249	2.35451e-38	1.45164e-35
RMND5B	-1.91264	2.20839e-37	1.31762e-34
SMTNL1	-5.23814	1.00154e-36	5.78888e-34
TRIP10	-2.05567	1.30739e-35	7.32773e-33
MAL	-6.00671	4.57592e-35	2.4893e-32
PEBP4	-5.47274	1.97284e-34	1.04256e-31
LRTM1	-5.965	3.54375e-33	1.8207e-30
MYOM1	-5.14474	3.96909e-33	1.98412e-30
LMO7	-2.66331	1.14e-32	5.5488e-30
KRT4	-6.47491	2.21662e-32	1.05125e-29
PRB4	-9.86904	2.35802e-32	1.09035e-29
MYZAP	-3.83945	2.52492e-32	1.13905e-29
SLC6A1	-3.70032	2.98723e-32	1.31552e-29
CTNNA1	-1.40603	5.62663e-32	2.36523e-29
SASH1	-2.97041	7.88425e-32	3.2406e-29
MYL3	-6.3201	9.31873e-32	3.66722e-29
PFKFB1	-3.2	1.13865e-31	4.38761e-29
FBXO40	-6.71879	1.28884e-31	4.86498e-29
TRNP1	-3.47111	1.33054e-31	4.92192e-29
MPO	-4.29974	1.41091e-31	5.11689e-29
PLIN1	-4.50325	1.78088e-31	6.33444e-29
ABCD3	-1.54765	2.54902e-31	8.89561e-29
TNXB	-4.16226	4.22465e-31	1.44702e-28
NBEAL2	-2.14889	5.24297e-31	1.73168e-28
MINDY1	-1.91014	5.97558e-31	1.93902e-28
SCEL	-4.011	6.26509e-31	1.99791e-28
ETFDH	-1.62781	1.05411e-30	3.30455e-28
PRH1-PRR4	-4.17282	1.42796e-30	4.40191e-28
PHACTR4	-1.57377	3.83684e-30	1.16338e-27
ASPA	-3.47864	4.5335e-30	1.35245e-27
TTC22	-2.31277	5.94339e-30	1.74426e-27
AFDN	-1.82231	6.03552e-30	1.74426e-27
COX7A1	-3.10871	7.11228e-30	2.02383e-27
ST3GAL4	-1.94797	2.04163e-29	5.72152e-27
TSPAN6	-2.02041	2.14775e-29	5.92909e-27
ZG16B	-5.11617	2.24228e-29	6.09899e-27
KRT78	-5.01294	3.91132e-29	1.04846e-26
FAM107A	-3.1951	5.20103e-29	1.37426e-26
MSTN	-5.10236	1.05132e-28	2.73876e-26
PDCD4	-1.76339	1.98891e-28	5.10928e-26
LRRC2	-4.74953	3.68236e-28	9.28004e-26
SLC46A2	-3.75466	3.71282e-28	9.28004e-26
FITM1	-4.15196	4.15264e-28	1.0241e-25
ANGPTL1	-3.91255	4.32429e-28	1.0524e-25
CA3	-5.63674	4.42029e-28	1.06179e-25
SH2D1B	-4.10755	6.02028e-28	1.42758e-25
LDB3	-5.26206	7.06665e-28	1.65449e-25
TPCN1	-1.70847	7.54975e-28	1.7455e-25
FYCO1	-1.97839	9.61634e-28	2.19585e-25
ARHGEF10L	-2.08709	1.27295e-27	2.87127e-25
CRNN	-6.39358	1.31246e-27	2.92472e-25
OMG	-4.58756	1.34622e-27	2.96425e-25
ATP2A1	-5.67786	1.66096e-27	3.61424e-25
SUCLG2	-1.36466	1.70612e-27	3.66934e-25
GBP6	-3.08525	1.92136e-27	4.08477e-25
TMPRSS11B	-5.96619	3.54519e-27	7.45134e-25
RPL3L	-4.0608	3.73155e-27	7.75491e-25
CASQ1	-5.86544	7.53012e-27	1.54752e-24
SPNS2	-3.22699	8.83246e-27	1.79522e-24
KLHL38	-4.68643	9.1265e-27	1.83482e-24
SORT1	-2.0247	1.0782e-26	2.14435e-24
TRARG1	-5.05333	1.13487e-26	2.23304e-24
SLC25A4	-2.44697	1.19151e-26	2.31982e-24
HSPB6	-4.45606	1.4038e-26	2.70465e-24
MYOZ3	-4.93411	1.60486e-26	3.06016e-24
PLN	-4.46766	1.7837e-26	3.36646e-24
ATP6V0A4	-4.09083	2.28324e-26	4.26575e-24
MAB21L4	-3.9171	2.96056e-26	5.47585e-24
C1orf189	-4.59587	3.02632e-26	5.54205e-24
EVPL	-2.52202	3.81163e-26	6.91175e-24
CPEB3	-2.11884	4.15823e-26	7.46705e-24
PPP1R1A	-5.26221	4.68028e-26	8.3237e-24
SCIN	-3.65304	5.19921e-26	9.15853e-24
CXCR2	-3.54057	5.50465e-26	9.60509e-24
KIAA1211L	-2.76102	5.83928e-26	1.00938e-23
KRT13	-4.65732	7.40936e-26	1.26892e-23
ITLN1	-5.13422	1.14143e-25	1.93687e-23
SPINK5	-3.83999	1.42914e-25	2.40304e-23
PLAC9	-2.70798	1.55368e-25	2.5889e-23
ZDHHC13	-1.72537	1.83192e-25	3.02528e-23
RNF224	-3.57643	1.92142e-25	3.14501e-23
CLCA4	-4.92491	2.04077e-25	3.31105e-23
LGI1	-4.45894	2.19134e-25	3.52444e-23
NRG2	-3.28131	2.25821e-25	3.60068e-23
CAST	-1.71943	2.6002e-25	4.11054e-23
ELANE	-3.55876	2.773e-25	4.34656e-23
CKMT2	-4.55409	3.01138e-25	4.68055e-23
SORBS2	-3.15621	4.82452e-25	7.43619e-23
TMEM132C	-4.25803	5.82216e-25	8.89972e-23
DHRS7C	-6.35653	6.49893e-25	9.85281e-23
CRISP3	-5.84352	9.01034e-25	1.35492e-22
PADI1	-4.57866	9.14191e-25	1.36362e-22
CAB39L	-2.19508	9.83681e-25	1.45553e-22
EPS8L2	-1.93829	1.04306e-24	1.53115e-22
OBSCN	-2.84057	1.48641e-24	2.16477e-22
MAPT	-3.4622	2.33079e-24	3.36595e-22
CCDC178	-2.94141	2.34758e-24	3.36595e-22
CCNG2	-1.92112	2.90817e-24	4.13766e-22
FMO2	-4.27771	3.04061e-24	4.29307e-22
CSRNP1	-2.06009	3.58757e-24	5.02694e-22
RBM47	-2.00882	3.71116e-24	5.14275e-22
S100A1	-3.92411	3.72583e-24	5.14275e-22
FAM214A	-1.62929	7.03847e-24	9.64323e-22
MT1A	-3.79166	7.30611e-24	9.93631e-22
ANXA9	-3.35327	1.1446e-23	1.53409e-21
MUC22	-6.0327	1.18308e-23	1.57426e-21
MYOC	-5.96873	1.25928e-23	1.66369e-21
FHL1	-3.76453	1.68917e-23	2.2158e-21
CLINT1	-1.62407	2.0046e-23	2.61107e-21
MB	-5.28505	2.2755e-23	2.94319e-21
SH3BGR	-3.0415	3.16343e-23	4.06325e-21
MUC21	-5.85376	3.25673e-23	4.15423e-21
CAPN14	-4.83959	3.68367e-23	4.66666e-21
CPEB4	-1.95777	5.05557e-23	6.36108e-21
MYH7	-6.90102	6.53453e-23	8.13252e-21
TJP3	-3.41807	6.55139e-23	8.13252e-21
FAM166B	-3.55902	7.38095e-23	9.1012e-21
RSPH1	-4.52872	8.1634e-23	9.99936e-21
SMAGP	-1.97768	9.53556e-23	1.16033e-20
IKZF2	-2.61082	9.85714e-23	1.19162e-20
RANBP9	-1.39644	1.21628e-22	1.4608e-20
SORBS1	-2.60344	1.24834e-22	1.48963e-20
ZNF185	-2.51134	1.29082e-22	1.53044e-20
FAM129B	-1.83076	1.67158e-22	1.96926e-20
CEACAM1	-3.27208	1.89422e-22	2.21744e-20
LRRC39	-3.76593	2.37949e-22	2.76523e-20
GNA14	-2.73074	2.39207e-22	2.76523e-20
GREM2	-3.51618	2.45209e-22	2.81701e-20
PRSS27	-3.79788	2.75316e-22	3.14336e-20
SRD5A2	-4.30877	2.88347e-22	3.27195e-20
FAM3D	-4.07466	3.04569e-22	3.43494e-20
ADH4	-4.03698	3.09437e-22	3.4687e-20
ASB14	-2.16055	3.6637e-22	4.06235e-20
PRB1	-7.19327	3.66789e-22	4.06235e-20
ASB11	-6.07891	5.1807e-22	5.70371e-20
KALRN	-2.31624	5.63443e-22	6.16653e-20
HSD17B13	-3.77468	6.1725e-22	6.71568e-20
ZNF106	-1.96493	7.191e-22	7.77805e-20
ESM1	4.9453	7.88546e-22	8.47962e-20
ASAH1	-1.36049	8.35423e-22	8.93178e-20
PLEKHA6	-2.79783	8.90112e-22	9.46179e-20
UCP3	-3.22179	8.98102e-22	9.49217e-20
SLK	-1.62356	9.06134e-22	9.52264e-20
PRH1	-5.4021	1.26735e-21	1.32435e-19
PDCD6IP	-1.23691	1.28775e-21	1.3381e-19
NDRG2	-2.52095	1.32557e-21	1.36971e-19
C6orf132	-2.06951	1.37397e-21	1.41183e-19
COQ8A	-2.34868	1.40418e-21	1.4349e-19
CDKN2AIP	-1.50391	1.87597e-21	1.90648e-19
CMYA5	-4.58009	2.03411e-21	2.0559e-19
PLEKHA7	-2.29522	2.12713e-21	2.13823e-19
VSIG10L	-3.3816	2.20001e-21	2.19954e-19
C15orf62	-3.06745	2.29956e-21	2.2867e-19
COL4A2	3.26233	2.41605e-21	2.38969e-19
COL4A1	3.51134	2.44209e-21	2.4026e-19
CD200R1	-2.82062	2.65713e-21	2.60033e-19
PPP1R3C	-3.34024	2.91859e-21	2.84117e-19
TRAK1	-1.22121	3.62506e-21	3.49752e-19
CIPC	-1.44287	3.63065e-21	3.49752e-19
PIFO	-3.84556	3.75893e-21	3.60234e-19
TMEM38A	-2.94857	3.9854e-21	3.79969e-19
FBP2	-4.66776	4.09176e-21	3.88109e-19
ANXA11	-1.50278	4.75641e-21	4.4885e-19
TTC21A	-2.11938	4.98686e-21	4.68208e-19
PDLIM2	-2.10561	5.22387e-21	4.87983e-19
PRB3	-6.01661	5.43396e-21	5.05058e-19
TTC25	-3.13159	6.23454e-21	5.7657e-19
NT5C1A	-5.31346	6.76458e-21	6.22476e-19
CIDEC	-4.32402	8.23982e-21	7.54474e-19
STMND1	-4.6503	8.31821e-21	7.57899e-19
USP6NL	-1.70355	8.79163e-21	7.97107e-19
NME5	-3.9434	1.10009e-20	9.87728e-19
CAPN3	-3.33219	1.5307e-20	1.36772e-18
PLIN4	-3.29777	1.57266e-20	1.39709e-18
QARS	-1.12412	1.57868e-20	1.39709e-18
CLDN23	-2.46915	1.74729e-20	1.53895e-18
MYOZ1	-5.04406	1.85495e-20	1.62603e-18
ZIC5	6.84322	2.02572e-20	1.76735e-18
ASB8	-1.04452	2.44486e-20	2.12301e-18
KLHL31	-3.17979	2.55669e-20	2.20974e-18
SCARA5	-3.55581	2.65921e-20	2.28766e-18
AIF1L	-2.53693	3.02289e-20	2.58849e-18
C1orf116	-2.2938	3.07689e-20	2.62259e-18
DYNLRB2	-3.73581	3.34318e-20	2.83648e-18
PCDH1	-2.15948	3.78811e-20	3.19931e-18
KRT32	-3.29735	4.38913e-20	3.69006e-18
HOPX	-3.30995	4.65109e-20	3.87507e-18
C9orf24	-3.86578	4.74502e-20	3.9356e-18
MGLL	-2.32309	4.78045e-20	3.94729e-18
CFD	-2.52985	6.78912e-20	5.58096e-18
PHKG1	-3.41258	7.06917e-20	5.78546e-18
KIAA0232	-1.22913	8.24476e-20	6.71785e-18
IQCD	-2.33404	9.28865e-20	7.53522e-18
KIF1C	-1.50392	1.167e-19	9.4257e-18
SLC36A2	-4.73891	1.22308e-19	9.83573e-18
SECISBP2L	-1.42636	1.54273e-19	1.23526e-17
SLC16A6	-2.48531	1.6047e-19	1.27933e-17
CCDC120	-1.69042	1.82542e-19	1.44905e-17
ANXA1	-2.57338	1.91014e-19	1.50982e-17
SLC37A1	-1.97286	2.00744e-19	1.57998e-17
EHF	-2.49852	2.06459e-19	1.61808e-17
PDHB	-1.07014	2.14748e-19	1.67594e-17
MUCL3	-4.65825	2.5662e-19	1.99431e-17
C16orf89	-3.43152	3.15328e-19	2.4403e-17
ZMYND10	-3.93621	3.33018e-19	2.56646e-17
ADH1B	-4.44485	3.51395e-19	2.69685e-17
PPP1R12B	-2.00743	3.60779e-19	2.75742e-17
ADAMTS20	8.72668	3.73227e-19	2.84082e-17
PLAC8	-3.36739	4.15075e-19	3.1464e-17
ASB12	-3.60015	4.34797e-19	3.28245e-17
TMEM232	-3.35757	4.52583e-19	3.39391e-17
LPO	-5.13484	4.53231e-19	3.39391e-17
MYO18A	-1.50792	4.7502e-19	3.54273e-17
PIP	-6.32366	4.85637e-19	3.60737e-17
SYPL2	-4.1265	6.13737e-19	4.54067e-17
PDK4	-3.18325	6.47171e-19	4.76895e-17
MC5R	-3.88562	7.37815e-19	5.41533e-17
MAGI1	-1.56104	7.656e-19	5.57534e-17
TMOD3	-1.36337	7.65644e-19	5.57534e-17
VPS4B	-1.52119	8.86086e-19	6.42708e-17
GOLGA4	-1.30811	8.94503e-19	6.46278e-17
LYZ	-3.892	9.74748e-19	7.01515e-17
ROPN1L	-3.99569	1.36582e-18	9.79154e-17
GDPD3	-3.08186	1.3812e-18	9.86361e-17
EHD3	-2.01361	1.44155e-18	1.0255e-16
SMIM5	-2.97105	1.64163e-18	1.16329e-16
RSPH4A	-3.76569	1.64782e-18	1.16329e-16
KAZN	-1.79617	1.78885e-18	1.25805e-16
GCOM1	-3.5448	1.81068e-18	1.26857e-16
DUOX1	-2.10621	1.8446e-18	1.28746e-16
BLNK	-2.3447	2.24109e-18	1.55832e-16
SERPINA5	-3.57387	2.46928e-18	1.71055e-16
CTNNA3	-4.67303	2.66476e-18	1.83908e-16
RELCH	-1.51011	2.88632e-18	1.98458e-16
ATP1A2	-4.6748	2.99027e-18	2.04845e-16
C2orf40	-3.61596	3.0224e-18	2.06282e-16
N4BP3	-2.03332	3.3297e-18	2.2642e-16
F10	-2.40092	3.36767e-18	2.2759e-16
TCP11L2	-1.81451	3.37152e-18	2.2759e-16
ASB15	-5.47143	3.73245e-18	2.51038e-16
CLCN1	-2.7807	3.90353e-18	2.61593e-16
FRZB	-2.90435	4.0347e-18	2.69407e-16
ULK3	-1.43861	4.09845e-18	2.7268e-16
LRRN4CL	-2.61618	4.16453e-18	2.76083e-16
NT5C2	-1.65986	4.191e-18	2.76846e-16
TP53INP2	-2.33898	4.6069e-18	3.03235e-16
AQP7	-3.45211	4.62738e-18	3.03503e-16
LRRC46	-3.07058	4.77883e-18	3.1233e-16
CABCOCO1	-3.89798	4.88451e-18	3.18113e-16
MYOT	-4.67089	5.5009e-18	3.56999e-16
ENDOU	-3.91675	5.99183e-18	3.87499e-16
MAGI3	-1.73699	6.14142e-18	3.9579e-16
MPC1	-1.38839	6.8221e-18	4.3813e-16
CCDC81	-2.77507	6.99802e-18	4.47874e-16
SERPINB1	-2.43028	7.29583e-18	4.65323e-16
WDR63	-3.35485	8.78613e-18	5.58448e-16
RNF141	-1.5827	9.06086e-18	5.73937e-16
HSD17B4	-1.1216	9.25218e-18	5.84056e-16
PKIA	-3.04037	9.51408e-18	5.98545e-16
MAML3	-2.08817	9.91532e-18	6.21673e-16
KLHL33	-4.52378	1.07574e-17	6.70039e-16
NFIX	-1.61563	1.07592e-17	6.70039e-16
KIAA0556	-1.25601	1.18572e-17	7.35944e-16
TXLNB	-3.44416	1.20821e-17	7.47393e-16
STK39	-1.58488	1.21511e-17	7.49156e-16
SLC38A3	-3.1947	1.35961e-17	8.35459e-16
TNNC1	-4.76109	1.58611e-17	9.71417e-16
LRRC14B	-4.11245	1.61302e-17	9.84632e-16
DWORF	-6.39286	1.65199e-17	1.0051e-15
HOXD11	5.99995	1.74151e-17	1.0561e-15
MAP4K2	1.72046	1.78737e-17	1.08036e-15
NEB	-4.36152	1.82081e-17	1.09699e-15
SLC26A2	-1.99292	1.83774e-17	1.1036e-15
NEK5	-2.47896	1.90223e-17	1.13863e-15
RSPH9	-2.22269	1.98906e-17	1.18676e-15
THSD4	-2.04458	2.18689e-17	1.3006e-15
TYRO3	-1.53337	2.57788e-17	1.52822e-15
ACPP	-2.49342	2.72749e-17	1.61175e-15
PRR4	-5.38511	2.99678e-17	1.76524e-15
P3H4	2.24312	3.05465e-17	1.79361e-15
VIP	-3.6878	3.16723e-17	1.85383e-15
TTC9	-2.58966	3.36608e-17	1.96207e-15
DOP1B	-1.5407	3.37337e-17	1.96207e-15
TPM2	-2.82731	3.97194e-17	2.29578e-15
PDE4DIP	-2.16407	4.23654e-17	2.44109e-15
HTR3B	-4.41225	4.32981e-17	2.48709e-15
CFAP52	-3.24573	4.42148e-17	2.53188e-15
ALDH3B1	-1.96455	5.1182e-17	2.9218e-15
KCNAB1	-1.85273	5.39566e-17	3.07071e-15
ACTN3	-4.47351	5.69881e-17	3.23329e-15
SCN7A	-3.05626	6.19894e-17	3.50628e-15
ALPK3	-2.75121	6.74978e-17	3.80621e-15
GADL1	-4.01162	6.82626e-17	3.83764e-15
TGM3	-4.57134	6.93267e-17	3.88565e-15
CDH26	-2.97095	7.67236e-17	4.28725e-15
LMBRD1	-1.02095	7.8421e-17	4.3689e-15
LNX1	-2.08629	9.71871e-17	5.39812e-15
GDF7	-2.58155	1.00364e-16	5.55786e-15
LEXM	-3.05713	1.02657e-16	5.66792e-15
TJP1	-1.45127	1.1114e-16	6.10186e-15
TPRG1	-2.36419	1.11177e-16	6.10186e-15
RAB5A	-1.03354	1.12022e-16	6.13006e-15
MPP7	-2.05961	1.16494e-16	6.35597e-15
ANO5	-3.71762	1.17396e-16	6.38635e-15
AKAP14	-4.81014	1.22671e-16	6.65375e-15
RYR1	-2.63874	1.35078e-16	7.30529e-15
KCNA7	-3.66043	1.37e-16	7.38761e-15
CHP1	-1.17143	1.39189e-16	7.48385e-15
CRISP2	-5.0561	1.41488e-16	7.58541e-15
PRDM1	-1.752	1.42606e-16	7.62323e-15
CGNL1	-2.5334	1.64209e-16	8.75278e-15
AMPD1	-3.90507	1.71047e-16	9.09108e-15
NEK10	-3.05753	1.76326e-16	9.34479e-15
ALAD	-1.08646	1.81219e-16	9.57666e-15
ABRA	-4.9187	1.85189e-16	9.75856e-15
KCTD6	-1.38346	2.01038e-16	1.05636e-14
HOXD10	4.38513	2.06004e-16	1.07939e-14
ALDH9A1	-1.3164	2.20395e-16	1.15153e-14
TNFRSF11A	-1.97447	2.2212e-16	1.15423e-14
PRKAR2A	-1.17932	2.22158e-16	1.15423e-14
BICDL2	-2.34615	2.36209e-16	1.22136e-14
C4orf54	-4.47859	2.36402e-16	1.22136e-14
PDE4C	-2.79884	2.4035e-16	1.2383e-14
ZCWPW2	-1.7213	2.48169e-16	1.27504e-14
CARNS1	-2.66022	2.54489e-16	1.30389e-14
PDE12	-1.04993	2.68017e-16	1.3694e-14
SLC27A6	-3.22913	2.75267e-16	1.40257e-14
GNE	-1.97487	2.78608e-16	1.4157e-14
MYLPF	-4.52957	2.9032e-16	1.47116e-14
MLIP	-3.16865	2.94897e-16	1.49028e-14
GALNT12	-2.11788	2.96658e-16	1.49509e-14
PADI2	-3.14119	3.14497e-16	1.58069e-14
CKM	-5.34151	3.16938e-16	1.58864e-14
FXYD1	-2.96862	3.37097e-16	1.68512e-14
CATIP	-3.20044	3.51215e-16	1.75096e-14
ERBB3	-1.60147	4.20127e-16	2.08329e-14
DAW1	-4.35826	4.22465e-16	2.0881e-14
SYTL4	-1.69571	4.23356e-16	2.0881e-14
CFAP43	-3.33316	4.28335e-16	2.10704e-14
TNNC2	-4.52874	4.80203e-16	2.34969e-14
DUSP13	-3.60388	4.8504e-16	2.3671e-14
VPS13D	-1.21587	5.07734e-16	2.47133e-14
CEACAM7	-4.14674	5.21377e-16	2.53107e-14
DUSP5	-2.06167	5.33296e-16	2.58216e-14
UACA	-1.2219	5.4109e-16	2.61305e-14
VSIG2	-3.41338	5.43066e-16	2.61577e-14
PACRG	-3.34819	5.62435e-16	2.70203e-14
C2orf73	-3.87141	5.82312e-16	2.78321e-14
MAPKAPK3	-1.29332	5.82344e-16	2.78321e-14
MKRN2OS	-2.47368	5.86502e-16	2.79586e-14
SCNN1B	-2.84794	6.04761e-16	2.87549e-14
SNX31	-3.56143	6.12292e-16	2.90383e-14
PIK3C2B	-1.32148	6.16317e-16	2.91545e-14
DRC3	-1.9706	6.23144e-16	2.94022e-14
GPT2	-1.89652	6.50288e-16	3.06049e-14
CSTF2	-1.15981	6.62774e-16	3.11134e-14
LRP10	-1.35068	6.91801e-16	3.23938e-14
GCNT3	-3.09325	7.72261e-16	3.60701e-14
ACADM	-1.39037	7.94108e-16	3.69971e-14
PERM1	-2.32115	8.08664e-16	3.75805e-14
EXPH5	-1.86804	8.18548e-16	3.79445e-14
GRHL1	-1.88306	8.535e-16	3.94659e-14
GSTA2	-4.49458	8.65164e-16	3.99054e-14
RAB11A	-1.23396	1.11935e-15	5.13734e-14
SOCS6	-1.38237	1.20875e-15	5.53391e-14
HOXC13	5.39374	1.2133e-15	5.54103e-14
MT-ND6	-1.78631	1.21874e-15	5.55217e-14
ART1	-4.71409	1.28887e-15	5.85724e-14
CYP4B1	-3.91628	1.32827e-15	6.02148e-14
DNAI2	-3.84767	1.44924e-15	6.55381e-14
MGST2	-1.4236	1.48373e-15	6.69343e-14
MYOM2	-3.43218	1.60007e-15	7.20069e-14
TTN	-4.36369	1.62556e-15	7.29765e-14
TMF1	-1.10991	1.68816e-15	7.56033e-14
NME9	-2.80795	1.74328e-15	7.78833e-14
C1orf141	-4.83994	1.84489e-15	8.22245e-14
HS3ST1	-2.27225	1.88204e-15	8.36782e-14
CUL3	-1.0865	2.04448e-15	9.06829e-14
TEKT1	-4.18212	2.07201e-15	9.1465e-14
SYNM	-2.24869	2.12013e-15	9.31807e-14
KBTBD12	-4.28399	2.12095e-15	9.31807e-14
ATP13A4	-3.11261	2.25121e-15	9.86692e-14
SLC9A8	-1.27241	2.31296e-15	1.01136e-13
CCDC173	-2.99129	2.60554e-15	1.13127e-13
ADIPOQ	-5.58341	2.68465e-15	1.16057e-13
CYP2J2	-2.14804	2.68556e-15	1.16057e-13
CST5	-5.02347	2.84074e-15	1.22476e-13
CDC20B	-4.21426	2.89445e-15	1.24502e-13
C5orf49	-4.02299	2.94364e-15	1.26324e-13
MT-ND5	-1.60182	3.19664e-15	1.36864e-13
WDR38	-3.90425	3.33794e-15	1.42583e-13
SRPX2	-1.62189	3.35267e-15	1.42753e-13
PAX9	-2.48545	3.35734e-15	1.42753e-13
CFL2	-2.05864	3.44701e-15	1.46229e-13
CFAP45	-2.66752	4.2529e-15	1.80004e-13
TREH	-3.07197	4.56883e-15	1.92934e-13
TMEM190	-3.78716	4.62338e-15	1.94793e-13
MYLK2	-3.95335	4.63715e-15	1.94929e-13
ADGRF1	-3.36109	4.86868e-15	2.04198e-13
NXPH4	3.99696	4.89286e-15	2.04747e-13
NCCRP1	-3.11577	5.28476e-15	2.20648e-13
NAAA	-1.39245	5.49043e-15	2.28718e-13
DOCK9	-1.44203	5.89418e-15	2.44986e-13
DENND2C	-1.71355	6.01464e-15	2.49432e-13
LINGO4	-3.35063	6.17935e-15	2.55362e-13
EFHB	-3.0153	6.18523e-15	2.55362e-13
SERPINB11	-4.01197	6.87846e-15	2.83349e-13
C1orf210	-1.64952	7.37114e-15	3.0297e-13
CYP2F1	-4.31085	7.47397e-15	3.06516e-13
CXCL17	-3.08631	7.65736e-15	3.1265e-13
STN1	-1.31346	8.0733e-15	3.28907e-13
MAPK3	-1.26715	8.72296e-15	3.54593e-13
GPT	-2.41195	8.78678e-15	3.56404e-13
EIF4E3	-1.49156	8.85129e-15	3.58235e-13
KIF26B	3.48613	8.96947e-15	3.62226e-13
KRT31	-3.05324	9.19949e-15	3.70705e-13
RNF225	-2.62143	9.355e-15	3.76152e-13
CASC1	-3.1921	9.44766e-15	3.79054e-13
STOML3	-4.00317	9.5757e-15	3.83359e-13
APPL1	-1.09518	9.6402e-15	3.85108e-13
EPN3	-1.60261	1.00069e-14	3.98894e-13
MFAP2	3.3442	1.13551e-14	4.51663e-13
IL36A	-4.15242	1.13933e-14	4.52211e-13
FUT3	-2.64009	1.15271e-14	4.55904e-13
COL13A1	2.90289	1.15356e-14	4.55904e-13
FBXO34	-1.20816	1.17309e-14	4.61373e-13
SUOX	-1.35515	1.17488e-14	4.61373e-13
ACOX1	-1.20904	1.19003e-14	4.66332e-13
PRRT3	-1.71162	1.23806e-14	4.84124e-13
SLC2A6	2.68523	1.29257e-14	5.04377e-13
HOXB7	3.04317	1.3122e-14	5.10959e-13
C18orf25	-1.24977	1.34173e-14	5.21359e-13
CAPSL	-4.56718	1.40125e-14	5.43343e-13
CAMK2A	-3.49647	1.53189e-14	5.92759e-13
CEACAM5	-3.38282	1.81893e-14	7.02357e-13
FRMD4B	-1.34213	1.82829e-14	7.045e-13
KLK13	-3.33375	2.02546e-14	7.77259e-13
SELENBP1	-2.33533	2.02874e-14	7.77259e-13
PIH1D2	-1.87224	2.02972e-14	7.77259e-13
FABP3	-2.60233	2.13402e-14	8.15514e-13
CFAP161	-2.79655	2.15977e-14	8.23653e-13
KIF13B	-1.65376	2.18865e-14	8.32947e-13
CCDC170	-2.92724	2.3506e-14	8.92744e-13
CCDC125	-1.36752	2.38936e-14	9.05606e-13
SLC25A23	-1.70452	2.41668e-14	9.14088e-13
LRRC18	-3.94181	2.446e-14	9.23289e-13
CNGA4	-3.50155	2.54352e-14	9.56198e-13
TNNI2	-3.88118	2.5521e-14	9.57478e-13
SH2D4A	-1.7069	2.5894e-14	9.69505e-13
SPATA4	-3.99832	2.64879e-14	9.89737e-13
COBL	-2.69299	2.67e-14	9.95652e-13
PAIP2B	-1.73927	2.7233e-14	1.01348e-12
CTHRC1	3.88338	2.74266e-14	1.01864e-12
ECM1	-2.72278	2.7501e-14	1.01935e-12
C1orf194	-4.55221	2.84412e-14	1.0521e-12
ACTA1	-5.31769	2.96996e-14	1.09645e-12
CLIP1	-1.2361	3.28104e-14	1.20648e-12
SHMT1	-1.42776	3.33668e-14	1.22451e-12
TNNI1	-3.67061	3.40299e-14	1.24637e-12
SPEF1	-3.24641	3.43042e-14	1.25393e-12
AQP5	-4.00339	3.69555e-14	1.34818e-12
TOM1L2	-1.34883	3.73109e-14	1.35847e-12
EDN3	-4.42329	3.87919e-14	1.40962e-12
ART3	-3.5072	4.24547e-14	1.53565e-12
CD276	2.02996	4.24955e-14	1.53565e-12
MORN5	-4.78416	4.25093e-14	1.53565e-12
EPB41L4A	-1.97229	4.44925e-14	1.60416e-12
CES2	-1.78281	4.51301e-14	1.62398e-12
ZIC2	4.56251	4.53337e-14	1.62814e-12
ZDHHC21	-1.5896	4.58434e-14	1.64326e-12
PPIL6	-2.33892	4.69499e-14	1.67966e-12
MAB21L3	-2.94712	4.8427e-14	1.72916e-12
GPRIN1	2.35232	5.05119e-14	1.79838e-12
RIPK4	-1.56314	5.05599e-14	1.79838e-12
ARHGAP10	-1.41045	5.11076e-14	1.81437e-12
NUAK2	-1.58534	6.41263e-14	2.26784e-12
WISP1	3.91306	6.79693e-14	2.39916e-12
MYADML2	-3.98567	6.92334e-14	2.43912e-12
PTK6	-2.11475	6.97338e-14	2.45209e-12
C16orf71	-2.17807	7.15879e-14	2.5125e-12
MYLK4	-2.06837	7.32389e-14	2.56558e-12
CDNF	-1.87938	7.39622e-14	2.58602e-12
VGLL2	-4.64504	7.44897e-14	2.59252e-12
ZBTB7B	-1.2013	7.45687e-14	2.59252e-12
PPP1R42	-3.84246	7.70209e-14	2.67276e-12
GMDS	-1.49314	8.04225e-14	2.78078e-12
MALL	-2.3348	8.04346e-14	2.78078e-12
C11orf88	-3.47728	8.4999e-14	2.9331e-12
FADS1	3.0828	8.95133e-14	3.08312e-12
PPP2R2A	-1.10178	9.03447e-14	3.10587e-12
ATP12A	-3.61666	9.05096e-14	3.10587e-12
SNTN	-4.91916	9.13342e-14	3.12837e-12
MDH1B	-2.49543	9.20012e-14	3.14539e-12
TMEM217	-1.79918	9.22454e-14	3.14792e-12
ARSF	-3.69893	9.24462e-14	3.14896e-12
EGR1	-2.10178	9.36119e-14	3.1828e-12
RORC	-2.63188	1.0251e-13	3.47895e-12
TCTEX1D4	-3.22914	1.03078e-13	3.49181e-12
HSD17B6	2.4233	1.05235e-13	3.55641e-12
CLDN11	-2.5715	1.05369e-13	3.55641e-12
EPHX2	-1.85953	1.10205e-13	3.71285e-12
GNGT1	3.26881	1.10684e-13	3.72221e-12
RNF123	-1.13083	1.16365e-13	3.90613e-12
CHST2	3.74816	1.18527e-13	3.97153e-12
ABLIM3	-2.31506	1.19972e-13	4.01266e-12
MIEF2	-1.12589	1.28437e-13	4.27417e-12
SNX10	2.79961	1.28484e-13	4.27417e-12
MMP11	5.67563	1.30923e-13	4.34748e-12
NETO2	2.10211	1.36624e-13	4.52866e-12
LPIN1	-1.4667	1.38473e-13	4.58175e-12
ECT2L	-2.91075	1.45489e-13	4.80529e-12
FCER1A	-2.60329	1.47478e-13	4.86229e-12
SPATA18	-2.15816	1.48072e-13	4.87321e-12
LYVE1	-2.5667	1.48921e-13	4.89245e-12
UGP2	-1.02738	1.56359e-13	5.12769e-12
IL17D	-2.27855	1.57466e-13	5.15485e-12
SEMA4F	1.94907	1.66813e-13	5.4512e-12
HSPB8	-2.2508	1.80559e-13	5.87618e-12
ADPRHL1	-2.30348	1.80771e-13	5.87618e-12
SLC10A5	-1.90126	1.8259e-13	5.92489e-12
CCL23	-2.46543	1.83574e-13	5.94638e-12
TICAM1	-1.25621	2.12059e-13	6.85707e-12
SPAG1	-1.48688	2.15599e-13	6.95936e-12
FAM3B	-3.29483	2.20481e-13	7.10456e-12
HMCN2	-2.51453	2.21509e-13	7.12527e-12
ANO8	-1.56441	2.25611e-13	7.24463e-12
CLIC5	-2.8491	2.35745e-13	7.5569e-12
ENO2	3.08762	2.37666e-13	7.6053e-12
UPK3A	-2.61622	2.38772e-13	7.6275e-12
ACOX3	-1.45093	2.40445e-13	7.66771e-12
ESPL1	-1.54887	2.46219e-13	7.83834e-12
COLGALT1	1.5015	2.5014e-13	7.94946e-12
FBXL17	-1.19868	2.55493e-13	8.10567e-12
RFC4	1.7098	2.59205e-13	8.20933e-12
ZBTB16	-3.29482	2.64181e-13	8.35264e-12
CFAP73	-2.83997	2.7745e-13	8.75718e-12
TCAIM	-1.03412	2.82199e-13	8.8919e-12
MYO5B	-1.90507	2.94604e-13	9.26699e-12
CCDC65	-2.01515	3.04277e-13	9.55503e-12
DNAH12	-3.81288	3.17569e-13	9.93868e-12
LEPR	-2.04624	3.26484e-13	1.02004e-11
FLNC	-3.04916	3.27581e-13	1.02174e-11
GAS7	-2.05604	3.31825e-13	1.03324e-11
AOX1	-2.46117	3.36856e-13	1.0471e-11
TCAP	-4.35419	3.37409e-13	1.0471e-11
PGM5	-2.28434	3.527e-13	1.09272e-11
UPRT	-1.30838	3.61976e-13	1.11958e-11
FAM135A	-1.60052	3.69968e-13	1.14239e-11
ZBTB47	-1.4702	3.77529e-13	1.16379e-11
GJC1	3.33329	3.88784e-13	1.1965e-11
FOXS1	2.9673	4.21614e-13	1.29538e-11
VAT1	-1.20147	4.78287e-13	1.46464e-11
CAMK2B	-3.01126	4.95314e-13	1.51427e-11
IL1RN	-2.40643	5.14868e-13	1.56886e-11
KCNRG	-2.16875	5.42663e-13	1.65084e-11
ABR	-1.06685	5.48398e-13	1.66554e-11
SPAG17	-2.49045	5.50101e-13	1.66798e-11
MYL2	-5.17504	5.61417e-13	1.6995e-11
LRRC10B	-3.11784	5.84935e-13	1.7678e-11
GOT1	-1.08637	6.13004e-13	1.84911e-11
GSKIP	-1.09333	6.13836e-13	1.84911e-11
KLB	-2.2221	6.24846e-13	1.87921e-11
ABLIM1	-1.66104	6.77865e-13	2.03536e-11
HOXC9	4.07856	7.00966e-13	2.09791e-11
ANK2	-2.23246	7.09939e-13	2.12133e-11
MAMDC2	-2.78175	7.68696e-13	2.2895e-11
FOXO4	-1.25083	7.86846e-13	2.33979e-11
DIO2	-1.96346	7.93784e-13	2.35663e-11
PHACTR2	-1.44466	7.95952e-13	2.35928e-11
LBX2	2.554	8.08282e-13	2.392e-11
PPP1R3A	-5.91938	8.3047e-13	2.44982e-11
SLC19A1	1.73089	8.42599e-13	2.48164e-11
ZMYND12	-2.55819	8.59103e-13	2.52623e-11
DHRS9	-2.77905	8.64909e-13	2.53926e-11
APOBEC2	-4.30072	8.72713e-13	2.55811e-11
LMO2	-1.62972	8.93582e-13	2.61514e-11
SRL	-3.63494	9.30409e-13	2.71462e-11
WDR78	-2.37485	9.30508e-13	2.71462e-11
IL11	4.70045	9.70607e-13	2.82714e-11
A2ML1	-2.74751	9.79353e-13	2.84813e-11
RHCG	-3.33314	1.02508e-12	2.97177e-11
GRIN2D	4.26484	1.03237e-12	2.98822e-11
CCDC6	-1.01742	1.04697e-12	3.02574e-11
SOX12	1.95535	1.05436e-12	3.04234e-11
SPRY4	2.03456	1.08004e-12	3.11158e-11
CRYBG1	-1.59463	1.10415e-12	3.17612e-11
DRC7	-3.81768	1.11257e-12	3.19438e-11
EIF5A2	2.1753	1.16795e-12	3.34401e-11
LTA4H	-1.02523	1.2151e-12	3.47364e-11
COL10A1	6.4572	1.21967e-12	3.48134e-11
ZNF750	-1.82836	1.23824e-12	3.52888e-11
MEIS1	-1.47208	1.24168e-12	3.53324e-11
DYDC2	-3.48358	1.24703e-12	3.54301e-11
KSR1	-1.37087	1.2782e-12	3.62602e-11
NDUFS1	-1.03395	1.28745e-12	3.64666e-11
TMEM80	-1.3776	1.30526e-12	3.69146e-11
B3GNT7	-2.16107	1.38386e-12	3.90674e-11
C22orf15	-3.15277	1.38561e-12	3.90674e-11
CCDC186	-1.10345	1.41934e-12	3.99576e-11
RNF222	-3.08694	1.42616e-12	4.00885e-11
EPHA2	-1.68986	1.44893e-12	4.06668e-11
CFAP206	-2.93905	1.57776e-12	4.40821e-11
C1orf158	-4.27681	1.59467e-12	4.44873e-11
VWA3B	-3.38736	1.62553e-12	4.52797e-11
CFAP221	-3.66611	1.66263e-12	4.62436e-11
P2RY2	-1.81499	1.68856e-12	4.68944e-11
CYSRT1	-3.04194	1.69791e-12	4.70832e-11
IL17RC	-1.21479	1.70884e-12	4.73154e-11
CAND2	-2.39295	1.73902e-12	4.8079e-11
VILL	-2.03309	1.74565e-12	4.81905e-11
BCAS1	-3.02844	1.79414e-12	4.94553e-11
STC2	3.86835	1.83098e-12	5.03955e-11
MXD1	-1.81905	1.84657e-12	5.07492e-11
CEACAM6	-2.78324	2.028e-12	5.56528e-11
HOMER3	2.11063	2.0538e-12	5.62063e-11
VPS37B	-1.20519	2.05425e-12	5.62063e-11
CAPS	-2.36004	2.12987e-12	5.81891e-11
ADGRD1	-2.4355	2.24608e-12	6.12737e-11
CRYM	-2.74039	2.3211e-12	6.31339e-11
PEG3	-2.22854	2.49047e-12	6.76412e-11
SERPINB13	-2.32745	2.55287e-12	6.92345e-11
CALML6	-2.88249	2.55815e-12	6.9276e-11
CD24	-2.08158	2.63126e-12	7.10479e-11
PAFAH2	-1.0971	2.6478e-12	7.13903e-11
SAXO2	-2.83031	2.67437e-12	7.20018e-11
DPF3	-2.26794	2.69074e-12	7.23372e-11
NPEPPS	-1.00927	2.70072e-12	7.25e-11
STATH	-5.08061	2.7547e-12	7.38418e-11
APBA2	3.38027	2.7835e-12	7.4506e-11
EPS8L1	-2.42703	2.89145e-12	7.72836e-11
MSS51	-2.07805	3.15277e-12	8.41467e-11
PLOD3	2.14397	3.20722e-12	8.54765e-11
CLSTN3	1.51992	3.22261e-12	8.57633e-11
CADM2	-3.02646	3.41553e-12	9.07668e-11
RBFOX1	-3.9612	3.53523e-12	9.3813e-11
FHL3	-1.66361	3.69546e-12	9.77843e-11
MCM2	1.53634	3.72203e-12	9.83467e-11
ACACB	-1.65811	3.76373e-12	9.93065e-11
FNDC4	-1.66181	3.80296e-12	1.00199e-10
TRAM2	1.82413	3.87287e-12	1.01895e-10
ADAM12	4.16272	3.90448e-12	1.02581e-10
TEAD2	1.76507	4.02112e-12	1.05391e-10
UAP1L1	1.66127	4.02282e-12	1.05391e-10
NIPSNAP3B	-2.04987	4.04131e-12	1.05726e-10
KLF5	-1.30601	4.04747e-12	1.05737e-10
MTF1	-1.09015	4.06694e-12	1.06096e-10
CATSPERD	-3.474	4.14552e-12	1.07994e-10
SYTL2	-2.04224	4.17936e-12	1.08722e-10
TUBA4B	-3.19086	4.43197e-12	1.15132e-10
PDLIM5	-1.17052	4.47683e-12	1.16134e-10
DNAH9	-2.85882	4.60272e-12	1.19232e-10
EME1	1.71554	4.63325e-12	1.19855e-10
LRFN4	1.75506	4.76439e-12	1.22904e-10
PDE6A	-2.69954	4.77804e-12	1.23084e-10
FUT6	-3.18151	4.85419e-12	1.24872e-10
PLA2G7	3.14492	4.86549e-12	1.24989e-10
FOS	-2.28476	4.99819e-12	1.2822e-10
RASSF5	-1.32829	5.121e-12	1.31007e-10
KLHL41	-4.55563	5.35337e-12	1.36555e-10
UFL1	-1.01336	5.36002e-12	1.36555e-10
CFAP299	-4.18732	5.38354e-12	1.36966e-10
CAP2	-2.19721	5.40038e-12	1.37205e-10
RAET1E	-2.68998	5.51109e-12	1.39826e-10
CNPPD1	-1.06608	5.68031e-12	1.43922e-10
MYH6	-4.5225	5.8392e-12	1.47745e-10
ZFP92	3.09744	5.85454e-12	1.47931e-10
CDHR3	-2.55713	5.86322e-12	1.47948e-10
UNC13B	-1.45329	6.25996e-12	1.57744e-10
ENPP4	-2.15383	6.27843e-12	1.57994e-10
COL4A3BP	-1.01715	6.41296e-12	1.61161e-10
SLC16A7	-2.16069	6.43196e-12	1.61419e-10
TLE2	-1.7883	6.46627e-12	1.6206e-10
MKNK2	-1.3396	6.58292e-12	1.6476e-10
SIAE	-1.31555	6.72247e-12	1.67871e-10
SERPINH1	2.18708	6.8492e-12	1.70732e-10
KIF3C	2.19289	6.90223e-12	1.71761e-10
ARHGAP27	-1.37355	6.90907e-12	1.71761e-10
AHNAK	-1.47099	7.22957e-12	1.79247e-10
PSCA	-3.35419	7.45717e-12	1.84642e-10
FAM81B	-4.34463	7.54059e-12	1.86458e-10
NR3C2	-2.34493	7.66679e-12	1.89265e-10
PLEKHN1	-1.73913	7.67458e-12	1.89265e-10
PDIA5	1.49139	7.70225e-12	1.89695e-10
ZAN	5.42618	7.72807e-12	1.90078e-10
ELOVL6	-1.68911	7.96837e-12	1.95728e-10
GRHL3	-2.02944	7.98437e-12	1.95861e-10
SPOCD1	3.25252	7.99601e-12	1.95886e-10
ATP10B	-2.56475	8.1477e-12	1.99339e-10
AK9	-1.5078	8.2033e-12	2.00434e-10
CDC45	1.5621	8.22045e-12	2.00588e-10
FST	3.06154	8.41014e-12	2.04519e-10
CRYBG2	-1.87901	8.41472e-12	2.04519e-10
GALNT16	-2.5765	8.71745e-12	2.11598e-10
HSPB7	-3.76934	8.74601e-12	2.11891e-10
CPXM1	3.29432	8.75242e-12	2.11891e-10
SLC11A1	2.58615	9.12341e-12	2.20584e-10
TOGARAM2	-2.41777	9.44693e-12	2.28108e-10
LRRC71	-3.16978	9.56541e-12	2.30667e-10
MYBPC1	-4.85661	9.63245e-12	2.31981e-10
TMEM184B	1.20664	9.9758e-12	2.39626e-10
ITSN2	-1.09604	1.00137e-11	2.40226e-10
PPDPFL	-4.98731	1.03393e-11	2.47509e-10
CSTB	-2.08274	1.03441e-11	2.47509e-10
RAB25	-1.51234	1.04274e-11	2.49179e-10
CLCN3	-1.11811	1.04943e-11	2.50456e-10
MYRIP	-2.34787	1.07317e-11	2.5579e-10
SGCG	-3.46184	1.09476e-11	2.60601e-10
DRC1	-3.29952	1.1159e-11	2.65291e-10
HECW2	-1.50896	1.15794e-11	2.74932e-10
CDH11	3.50709	1.17328e-11	2.78217e-10
LDLRAD1	-3.67534	1.20753e-11	2.85974e-10
WWC1	-1.23363	1.21095e-11	2.86415e-10
SHROOM3	-2.01698	1.21306e-11	2.86548e-10
RREB1	-1.13873	1.28416e-11	3.02801e-10
SGCA	-3.2937	1.28514e-11	3.02801e-10
BCL2L15	-3.0176	1.3074e-11	3.07654e-10
LAMB1	1.67536	1.31003e-11	3.07881e-10
GABRP	-3.45872	1.3386e-11	3.14197e-10
ARTN	3.31846	1.35898e-11	3.18577e-10
CILP	-3.04341	1.36719e-11	3.20097e-10
C9orf66	-2.1316	1.37741e-11	3.22081e-10
SLCO5A1	-2.55942	1.43402e-11	3.34896e-10
PRELID3A	2.32288	1.47328e-11	3.4363e-10
SCGB2A1	-3.62301	1.47737e-11	3.4415e-10
TM7SF2	-1.90366	1.52261e-11	3.54242e-10
DNAAF1	-2.75875	1.54e-11	3.57836e-10
CDCA5	1.53154	1.55403e-11	3.60645e-10
TEC	-1.79461	1.57831e-11	3.6576e-10
IL12A	-2.53661	1.58003e-11	3.6576e-10
PGM2	-1.19642	1.58375e-11	3.66141e-10
AGL	-1.27487	1.58563e-11	3.66141e-10
SPRR3	-3.53639	1.59152e-11	3.67041e-10
CA13	-1.76632	1.66339e-11	3.8314e-10
DUSP9	3.47979	1.77579e-11	4.08521e-10
DLX6	4.76437	1.83513e-11	4.21123e-10
QSOX2	1.34799	1.94724e-11	4.45847e-10
KLHDC7A	-3.39587	1.94769e-11	4.45847e-10
C15orf48	-2.10856	1.98233e-11	4.53217e-10
GRAMD2B	-1.45145	2.0481e-11	4.67676e-10
ACOX2	-1.85931	2.10312e-11	4.79647e-10
SLN	-4.43807	2.12467e-11	4.83964e-10
ACTN2	-4.52195	2.14587e-11	4.87654e-10
MPZ	-1.90584	2.1566e-11	4.89429e-10
CDC25B	1.65873	2.17457e-11	4.923e-10
LCN1	-4.22215	2.28932e-11	5.1757e-10
GBX2	6.47739	2.29179e-11	5.1757e-10
NIPAL1	-1.60809	2.29768e-11	5.18266e-10
CYP11A1	-3.17665	2.3263e-11	5.24083e-10
OCLN	-1.99142	2.37199e-11	5.33727e-10
FADS3	2.65166	2.41544e-11	5.42842e-10
CYP3A5	-2.56232	2.42956e-11	5.45353e-10
COQ10A	-1.39644	2.50643e-11	5.60568e-10
BBOF1	-1.6163	2.51561e-11	5.6194e-10
RBM20	-2.3424	2.59507e-11	5.78993e-10
RAB10	-1.0211	2.68371e-11	5.9661e-10
MYBL2	1.61856	2.6922e-11	5.97779e-10
TMEM100	-2.43444	2.80858e-11	6.22126e-10
SERPINB2	-2.71354	2.81725e-11	6.233e-10
SBK2	-4.22574	2.88844e-11	6.38286e-10
GAST	6.01857	2.9448e-11	6.49784e-10
CFAP300	-2.54037	2.94749e-11	6.49784e-10
GUCY2C	-2.13349	2.99401e-11	6.59253e-10
CFAP77	-3.39707	3.21593e-11	7.06436e-10
DNAH17	4.33712	3.27374e-11	7.18281e-10
ANKRD2	-2.96994	3.38524e-11	7.41864e-10
TMEM132A	1.65376	3.46243e-11	7.56987e-10
MMP9	4.70598	3.64594e-11	7.96167e-10
P3H1	1.83029	3.77686e-11	8.22814e-10
TNFRSF4	2.83349	3.89202e-11	8.46904e-10
DUSP26	-3.43553	3.90497e-11	8.48724e-10
SLC11A2	-1.18794	3.95477e-11	8.58538e-10
PCDH17	2.6689	3.96003e-11	8.58672e-10
LDHD	-1.93061	3.98613e-11	8.63213e-10
DUSP1	-1.79133	3.99031e-11	8.63213e-10
SCN4A	-3.81872	4.05799e-11	8.76828e-10
TNNT3	-3.48469	4.07023e-11	8.78447e-10
UPK3B	-2.68581	4.212e-11	9.06929e-10
SLC15A2	-1.99156	4.27737e-11	9.19932e-10
SPATA6	-1.76365	4.30164e-11	9.24077e-10
SNX9	-1.16528	4.44642e-11	9.52967e-10
SLC26A6	1.40373	4.69542e-11	1.004e-09
ANKRD66	-4.62441	4.75181e-11	1.01489e-09
CCDC17	-2.57132	4.76785e-11	1.01714e-09
DCDC2B	-2.83531	4.88247e-11	1.04039e-09
ARHGAP32	-1.46841	5.17333e-11	1.09984e-09
C11orf97	-4.89142	5.28756e-11	1.12283e-09
TEDC2	1.73964	5.31203e-11	1.12673e-09
PLP1	-2.86464	5.33489e-11	1.13029e-09
TRPC4	3.00626	5.36125e-11	1.13457e-09
PLPP4	5.13819	5.42869e-11	1.14753e-09
INPP5A	-1.0047	5.70558e-11	1.20468e-09
HRC	-3.42365	5.74828e-11	1.21232e-09
ST6GALNAC1	-2.5326	5.76999e-11	1.21551e-09
SPAG6	-3.93165	5.83992e-11	1.22884e-09
SHOX	-3.76195	5.86313e-11	1.23232e-09
GDF10	-2.89633	5.90237e-11	1.23916e-09
PI16	-3.06134	5.93886e-11	1.24541e-09
MAP3K19	-3.28827	5.94718e-11	1.24574e-09
SPX	-3.01127	5.95792e-11	1.24658e-09
STX1A	1.97549	6.0653e-11	1.26761e-09
GNA12	1.54851	6.25994e-11	1.30682e-09
LHX5	4.58003	6.34022e-11	1.32208e-09
KLF6	-1.45319	6.41561e-11	1.33479e-09
FAR1	-1.02352	6.44232e-11	1.33884e-09
TP53I13	1.14031	6.48584e-11	1.34638e-09
ENAH	1.60488	6.52175e-11	1.35228e-09
COL7A1	2.28865	6.71692e-11	1.38967e-09
ZFP36	-1.74784	6.92293e-11	1.43069e-09
ANKRD23	-2.25501	7.53385e-11	1.55174e-09
CCDC33	-3.75869	7.61358e-11	1.56495e-09
NFIA	-1.22112	7.73334e-11	1.58752e-09
SEMA6C	-2.02569	7.90288e-11	1.61873e-09
MARVELD1	1.69019	8.182e-11	1.67405e-09
DNAH7	-2.50408	8.26076e-11	1.68747e-09
BARX2	-2.42919	8.26582e-11	1.68747e-09
FRMPD2	-3.51571	8.34584e-11	1.70193e-09
BHMT2	-2.01005	8.38791e-11	1.70862e-09
TRDN	-4.38806	8.7306e-11	1.77647e-09
ESRRG	-2.78575	8.83425e-11	1.79361e-09
PRR29	-2.01238	8.92036e-11	1.80911e-09
LRRK2	-1.9533	8.93214e-11	1.80952e-09
ENO4	-2.28303	9.08656e-11	1.83879e-09
FAM149A	-2.13158	9.17981e-11	1.85563e-09
PRG4	-3.65448	9.34848e-11	1.88766e-09
SGIP1	2.86832	9.45222e-11	1.90653e-09
IBSP	5.10813	9.48188e-11	1.91042e-09
STRN	-1.02685	9.79073e-11	1.9705e-09
FAM92B	-3.40237	9.83652e-11	1.97757e-09
C9orf135	-4.83902	9.92372e-11	1.99077e-09
CAMK2N2	2.69921	1.01889e-10	2.04175e-09
UBXN10	-2.61905	1.02332e-10	2.0484e-09
COX6A2	-4.98206	1.02757e-10	2.05224e-09
HTR2B	-2.08733	1.02785e-10	2.05224e-09
BHLHE40	-1.32495	1.02856e-10	2.05224e-09
CLDN4	-2.00628	1.06415e-10	2.12095e-09
MARCKSL1	1.68785	1.06945e-10	2.12923e-09
CDC6	1.63159	1.1012e-10	2.19009e-09
DPF1	3.74053	1.21162e-10	2.4071e-09
FNDC3B	1.70693	1.22072e-10	2.42257e-09
CKS1B	1.34672	1.2304e-10	2.43657e-09
KIF1B	-1.02858	1.24513e-10	2.46309e-09
DNAI1	-4.12067	1.29733e-10	2.56361e-09
PRKN	-2.01273	1.2998e-10	2.56575e-09
AQP3	-2.50526	1.30579e-10	2.57483e-09
ANKRD35	-2.24954	1.31149e-10	2.58332e-09
PLOD1	1.79713	1.34415e-10	2.64203e-09
NKAPL	-2.05517	1.36991e-10	2.6898e-09
TMPRSS11E	-2.69695	1.37545e-10	2.6978e-09
HOXC6	3.48963	1.38301e-10	2.70977e-09
TMPRSS2	-2.66512	1.42471e-10	2.78557e-09
SH3GL1	-1.03631	1.4266e-10	2.78631e-09
HAP1	4.20341	1.46541e-10	2.85609e-09
LMOD2	-4.77796	1.55074e-10	3.0192e-09
FMNL3	1.51808	1.61387e-10	3.13882e-09
BNIPL	-2.06497	1.63549e-10	3.17752e-09
GRPEL2	-1.25344	1.6519e-10	3.20604e-09
MACC1	-2.11452	1.6666e-10	3.23117e-09
SCN2B	-2.49408	1.6764e-10	3.24678e-09
CCDC181	-2.23501	1.74083e-10	3.36452e-09
GPC2	3.18369	1.75499e-10	3.38835e-09
CCL2	-1.83471	1.75838e-10	3.39134e-09
CNGA1	-1.75366	1.76239e-10	3.39555e-09
ASB10	-4.78299	1.85592e-10	3.56831e-09
USP54	-1.43668	1.88774e-10	3.62571e-09
SLC6A4	-2.88539	1.95852e-10	3.75776e-09
MUC1	-2.12314	1.96249e-10	3.76147e-09
SYNPO2L	-3.27258	1.98801e-10	3.80644e-09
SOCS1	2.664	1.99983e-10	3.82511e-09
DNAH6	-2.85099	2.0261e-10	3.87136e-09
B4GALT5	-1.25637	2.03015e-10	3.8751e-09
TNNT1	-2.84439	2.04192e-10	3.89354e-09
MMEL1	-1.90556	2.04677e-10	3.89876e-09
ASAP3	-1.27423	2.08827e-10	3.97373e-09
CCDC60	-3.28642	2.10755e-10	4.00629e-09
PLEKHG4B	3.57031	2.18922e-10	4.15728e-09
PIM1	-1.56564	2.21448e-10	4.20093e-09
PRH2	-5.21965	2.27498e-10	4.31127e-09
AMOT	-2.40913	2.30271e-10	4.35491e-09
ARMC4	-3.42361	2.33746e-10	4.41161e-09
TTYH3	1.98571	2.3489e-10	4.42867e-09
CCL11	4.70964	2.35269e-10	4.43129e-09
NEXN	-2.29515	2.42136e-10	4.55138e-09
TMEM212	-4.36588	2.42137e-10	4.55138e-09
TREM2	2.95144	2.43256e-10	4.56778e-09
PMM1	-1.16612	2.43723e-10	4.5719e-09
MATN4	-2.36321	2.52729e-10	4.73461e-09
PIH1D3	-4.70566	2.52909e-10	4.73461e-09
STRADB	-1.18324	2.58004e-10	4.82511e-09
CCNG1	-1.05665	2.59541e-10	4.84896e-09
TACC2	-1.11122	2.59921e-10	4.85117e-09
CHRNA10	-1.77621	2.60425e-10	4.85567e-09
SH2D2A	2.2639	2.62862e-10	4.89617e-09
DTL	1.49022	2.71315e-10	5.04854e-09
LMOD3	-4.06905	2.78569e-10	5.17831e-09
SPINDOC	1.40425	2.79347e-10	5.18755e-09
TLR3	-1.86159	2.82743e-10	5.24009e-09
TCTE1	-3.1399	2.83294e-10	5.24505e-09
GAB1	-1.18283	2.85504e-10	5.28068e-09
TMCO4	-1.08239	2.91257e-10	5.38171e-09
MMRN1	-2.45287	2.9835e-10	5.50685e-09
PITX1	-1.86345	2.98625e-10	5.50685e-09
CGN	-1.88196	3.03566e-10	5.59239e-09
PARP4	-1.21953	3.07641e-10	5.65619e-09
F2RL2	3.38814	3.18976e-10	5.85877e-09
CNTD2	4.85478	3.20098e-10	5.87355e-09
HOXD13	7.37962	3.21119e-10	5.88643e-09
TRIM29	-1.29063	3.21892e-10	5.89476e-09
GOLPH3L	-1.17721	3.34667e-10	6.11659e-09
MYOZ2	-4.25999	3.35445e-10	6.12476e-09
SPINK8	-3.7014	3.36218e-10	6.13284e-09
NELL2	3.72328	3.42406e-10	6.23956e-09
YOD1	-1.34063	3.43005e-10	6.24432e-09
CFAP61	-2.45965	3.43462e-10	6.24648e-09
IQUB	-2.2183	3.43965e-10	6.24948e-09
HOXA10	2.85059	3.48023e-10	6.31701e-09
GALNT18	1.58735	3.48643e-10	6.32206e-09
PIGN	-1.04648	3.53678e-10	6.40707e-09
LRMP	-2.38548	3.59095e-10	6.49249e-09
HIGD1A	-1.07734	3.62347e-10	6.54489e-09
DLX2	4.65619	3.63473e-10	6.55882e-09
TDO2	3.73413	3.63902e-10	6.56016e-09
C11orf24	1.0751	3.70135e-10	6.66604e-09
C9orf116	-1.82774	3.70959e-10	6.67437e-09
DYNAP	-3.9418	3.73414e-10	6.71202e-09
CDH24	1.74848	3.80894e-10	6.83981e-09
LRRC15	5.03886	3.81459e-10	6.84332e-09
IL22	-3.81532	3.94187e-10	7.0648e-09
STAC3	-2.92277	3.95596e-10	7.08321e-09
RASAL1	-1.71697	4.09891e-10	7.33206e-09
C6orf58	-4.54759	4.10626e-10	7.3381e-09
TRMT9B	-2.36499	4.11672e-10	7.34969e-09
RAB27A	-1.0216	4.18768e-10	7.46916e-09
HPRT1	1.07828	4.41612e-10	7.86904e-09
SNX24	-1.06141	4.42513e-10	7.8775e-09
SMIM6	-2.78267	4.57835e-10	8.14242e-09
DSCC1	1.38652	4.68267e-10	8.31197e-09
CCDC9B	-1.76407	4.84653e-10	8.58635e-09
PTK7	1.45598	4.86904e-10	8.61796e-09
PHYHIP	-2.27141	4.94361e-10	8.74158e-09
CFAP100	-2.89917	5.06657e-10	8.94192e-09
SPAG8	-2.35116	5.10883e-10	9.00791e-09
TOM1	-1.14035	5.21965e-10	9.19453e-09
PRAME	7.45564	5.38449e-10	9.46687e-09
TGFB1	1.44707	5.45943e-10	9.58951e-09
ARF6	-1.06182	5.50423e-10	9.65904e-09
PLPP7	-2.24123	5.58258e-10	9.77797e-09
NT5DC4	3.46638	5.59464e-10	9.78983e-09
CHAD	-2.19465	5.63778e-10	9.84668e-09
SLC44A3	-1.64592	5.89279e-10	1.02727e-08
FAM189A2	-2.30994	5.98358e-10	1.04015e-08
OR7E47P	-2.38461	6.01019e-10	1.0438e-08
PKHD1L1	-2.34484	6.08261e-10	1.05538e-08
MPZL3	-1.54868	6.27665e-10	1.08803e-08
CDX1	3.14428	6.32646e-10	1.09564e-08
P4HA3	2.96844	6.3983e-10	1.10704e-08
SEMA3F	-1.01269	6.43023e-10	1.1112e-08
ITM2C	1.50297	6.43436e-10	1.1112e-08
DLG3	-1.16522	6.48609e-10	1.11808e-08
SMTNL2	-3.2193	6.49095e-10	1.11808e-08
C1orf87	-4.37639	6.49228e-10	1.11808e-08
ARMC3	-3.96476	6.50806e-10	1.11975e-08
AGBL1	-4.24278	6.57724e-10	1.1306e-08
FZD2	2.11802	6.72647e-10	1.15518e-08
C6orf118	-3.84941	6.87285e-10	1.17922e-08
CILP2	3.76646	6.91548e-10	1.18544e-08
CYP2E1	-2.75223	6.97799e-10	1.19505e-08
TOB1	-1.13964	7.10916e-10	1.21638e-08
EPM2A	-1.34233	7.17284e-10	1.22615e-08
ORC6	1.57991	7.36617e-10	1.25803e-08
ZNF823	-1.18206	7.411e-10	1.26452e-08
E2F1	1.63514	7.56371e-10	1.28939e-08
TACSTD2	-1.48485	7.59935e-10	1.29427e-08
C20orf85	-4.71377	7.79178e-10	1.32582e-08
COL27A1	2.16468	7.80463e-10	1.32679e-08
IGF2BP1	6.83487	7.82521e-10	1.32906e-08
SMYD1	-5.03072	7.90023e-10	1.34057e-08
CFAP65	-3.79901	8.19542e-10	1.38812e-08
RTKN	1.26284	8.54468e-10	1.44463e-08
C9orf152	-2.93281	8.5846e-10	1.44954e-08
KLF15	-2.18613	8.58938e-10	1.44954e-08
POSTN	3.76168	8.61427e-10	1.45241e-08
UBE2S	1.49882	8.71341e-10	1.46512e-08
PPP1R36	-1.932	8.90575e-10	1.4961e-08
RHBDL2	-1.55762	9.10625e-10	1.5284e-08
ALG3	1.20823	9.21012e-10	1.54443e-08
CACNG6	-3.55887	9.29042e-10	1.55648e-08
MS4A8	-4.05897	9.30475e-10	1.55742e-08
VAV2	1.61211	9.79088e-10	1.63588e-08
EPHA1	-1.37543	1.02738e-09	1.71503e-08
CCDC69	-1.50832	1.02928e-09	1.71664e-08
IYD	-2.79086	1.03744e-09	1.72869e-08
KCNA1	-3.00115	1.08449e-09	1.80546e-08
TTYH1	-2.1235	1.11639e-09	1.8569e-08
PP2D1	-1.40361	1.11897e-09	1.85952e-08
GBE1	-1.00723	1.14437e-09	1.90003e-08
NLRP14	-2.08834	1.15983e-09	1.92397e-08
TLCD2	-1.24617	1.18216e-09	1.95575e-08
FADS2	3.0935	1.21352e-09	2.00584e-08
AQP4	-3.35383	1.21633e-09	2.00868e-08
TSNAXIP1	-1.978	1.29624e-09	2.13874e-08
KRT17	3.22946	1.30387e-09	2.14941e-08
TIMP4	-2.21572	1.32408e-09	2.18078e-08
GAS2L2	-3.00682	1.37109e-09	2.25619e-08
AKTIP	-1.02235	1.39217e-09	2.28885e-08
MTHFR	-1.0105	1.39397e-09	2.28978e-08
MRGBP	1.21196	1.41002e-09	2.31409e-08
COL4A5	2.22348	1.41426e-09	2.31898e-08
TRPV3	3.30352	1.42701e-09	2.33781e-08
BTBD9	-1.05352	1.43072e-09	2.34182e-08
SLC22A16	-2.84776	1.44628e-09	2.36519e-08
CHST7	2.37454	1.45932e-09	2.38442e-08
RHBG	-2.38842	1.50485e-09	2.45664e-08
RGS22	-2.49969	1.52727e-09	2.49104e-08
NLRX1	-1.47509	1.53183e-09	2.49627e-08
TONSL	1.37385	1.53991e-09	2.50723e-08
GPX3	-1.8786	1.54585e-09	2.51469e-08
LRRC20	-1.57743	1.55861e-09	2.53322e-08
TREM1	3.87398	1.57782e-09	2.55995e-08
KY	-3.06499	1.58479e-09	2.56832e-08
GGT6	-2.06865	1.58576e-09	2.56832e-08
EEA1	-1.12245	1.59124e-09	2.57494e-08
FAM83D	-1.44193	1.60517e-09	2.59521e-08
NOX4	2.43377	1.62417e-09	2.62055e-08
NYNRIN	-1.83509	1.62509e-09	2.62055e-08
CDHR4	-3.18477	1.66207e-09	2.67552e-08
EXO1	1.50873	1.68753e-09	2.71413e-08
MYOM3	-2.75526	1.71882e-09	2.76206e-08
UPK1A	-3.45098	1.76272e-09	2.83015e-08
RARG	-1.04483	1.78654e-09	2.8659e-08
FAM47E	-2.00465	1.81172e-09	2.90377e-08
C10orf71	-4.73753	1.8348e-09	2.93774e-08
BLOC1S3	1.00318	1.87467e-09	2.99688e-08
PXDN	2.53639	2.00656e-09	3.20218e-08
PLXNA1	1.36421	2.01074e-09	3.20609e-08
ASB16	-1.91143	2.02361e-09	3.22384e-08
LAMP5	3.93301	2.07835e-09	3.30535e-08
RBM24	-2.98029	2.08893e-09	3.31932e-08
PLD6	1.9255	2.09329e-09	3.32338e-08
ITGA1	1.80979	2.13718e-09	3.38547e-08
DTHD1	-2.53412	2.13789e-09	3.38547e-08
SPTBN2	-1.35042	2.16733e-09	3.42917e-08
CNGB3	3.02884	2.20531e-09	3.48627e-08
HOXC11	4.95469	2.29853e-09	3.62744e-08
KLHDC7B	5.03142	2.30883e-09	3.64058e-08
STXBP5	-1.07297	2.35157e-09	3.70483e-08
B3GNT3	-1.78308	2.35416e-09	3.70575e-08
ACAA1	-1.01225	2.36881e-09	3.72564e-08
SOWAHB	-2.03672	2.37164e-09	3.72691e-08
CMA1	-2.45103	2.37369e-09	3.72698e-08
HJV	-4.69343	2.40526e-09	3.77335e-08
SMR3A	-4.79714	2.48767e-09	3.89305e-08
ADAMTS12	3.37672	2.48788e-09	3.89305e-08
ATP2B2	-2.71847	2.49813e-09	3.90578e-08
TRPM2	2.53704	2.57339e-09	4.02006e-08
KRT24	-3.83267	2.62651e-09	4.09957e-08
VWA5A	-1.48414	2.62879e-09	4.09967e-08
BMP8A	3.1046	2.64227e-09	4.11397e-08
DMGDH	-1.50917	2.64241e-09	4.11397e-08
SLC17A9	2.57647	2.66144e-09	4.14012e-08
SLC13A2	-2.9648	2.68171e-09	4.16814e-08
LRRC74B	-2.97963	2.69532e-09	4.18578e-08
HYDIN	-2.9463	2.94924e-09	4.56479e-08
APOE	3.28522	3.04927e-09	4.70779e-08
ANGPT2	1.71488	3.10337e-09	4.78732e-08
HECTD1	-1.02646	3.10962e-09	4.79296e-08
GPIHBP1	-1.98315	3.13193e-09	4.82332e-08
TMEM143	-1.18596	3.14452e-09	4.83869e-08
GADD45B	-1.36144	3.19033e-09	4.90511e-08
LIMD2	1.80385	3.21998e-09	4.94657e-08
NRSN2	1.37749	3.48051e-09	5.34236e-08
PLEKHM1	-1.20293	3.52093e-09	5.39546e-08
ERICH3	-3.73897	3.54877e-09	5.43362e-08
FAM216B	-4.07024	3.56571e-09	5.45504e-08
SPRY1	-1.22112	3.60199e-09	5.50598e-08
PMEPA1	2.77227	3.61673e-09	5.52396e-08
BIRC5	1.34991	3.6378e-09	5.54698e-08
BAZ2B	-1.01455	3.68038e-09	5.60476e-08
ADAMTS7	2.3241	3.68176e-09	5.60476e-08
RRAGD	-1.58495	3.69157e-09	5.61507e-08
NAGK	-1.00816	3.88074e-09	5.88828e-08
MAP1LC3C	-2.12646	3.90357e-09	5.91807e-08
MT-ND1	-1.18242	3.92833e-09	5.95072e-08
RTN4R	1.83056	3.93674e-09	5.95858e-08
LGALS3	-1.20893	3.97692e-09	6.01449e-08
NRIP3	2.44011	4.1562e-09	6.27535e-08
P2RX4	1.44106	4.17016e-09	6.29129e-08
ATP7B	-1.84532	4.19371e-09	6.32166e-08
DNAJA4	-1.06921	4.3412e-09	6.53047e-08
CYP4F12	-2.40783	4.34282e-09	6.53047e-08
LIMCH1	-1.87842	4.44852e-09	6.68399e-08
TK1	1.43352	4.47103e-09	6.71234e-08
COL8A1	3.32367	4.52976e-09	6.79501e-08
HOXC8	4.26122	4.57287e-09	6.85412e-08
FOXD2	1.77594	4.5933e-09	6.8748e-08
FGD6	1.43129	4.59782e-09	6.8748e-08
VWA3A	-3.21425	4.61656e-09	6.89724e-08
TEKT2	-2.62621	4.65693e-09	6.94634e-08
NRAP	-4.50424	4.84243e-09	7.2056e-08
HOXD9	1.97477	4.89867e-09	7.28342e-08
DNMT3B	2.02721	4.93554e-09	7.33235e-08
TROAP	1.36864	5.05115e-09	7.49207e-08
EN1	6.04094	5.06566e-09	7.50757e-08
YDJC	1.03431	5.12766e-09	7.59337e-08
FUT2	-1.62733	5.27041e-09	7.79228e-08
SSBP2	-1.20378	5.38317e-09	7.9495e-08
MMP3	4.85297	5.38534e-09	7.9495e-08
CLIC4	1.31214	5.43627e-09	8.01189e-08
SLC7A4	-2.53057	5.44348e-09	8.01614e-08
MOV10L1	2.97781	5.52086e-09	8.12361e-08
DNALI1	-2.16537	5.58368e-09	8.20952e-08
PCSK9	3.15346	5.59535e-09	8.22014e-08
RALGAPA2	-1.20071	5.64909e-09	8.28593e-08
CHRNA6	4.21408	5.71124e-09	8.37044e-08
TMEM182	-1.43371	5.83992e-09	8.5455e-08
SNX18	-1.01124	5.85751e-09	8.56446e-08
MUC4	-2.78573	5.99236e-09	8.7478e-08
SPTB	-2.70095	6.01288e-09	8.77083e-08
PTGIR	2.01135	6.07371e-09	8.85139e-08
ADGB	-3.692	6.07767e-09	8.85139e-08
CCDC13	-1.85561	6.19318e-09	9.01251e-08
ADAMTSL2	1.88196	6.25118e-09	9.08977e-08
ITPKC	-1.26328	6.60644e-09	9.57623e-08
CLYBL	-1.45347	6.63727e-09	9.61338e-08
MMD	1.46315	6.67397e-09	9.65898e-08
CH25H	-2.03031	6.68739e-09	9.67083e-08
CERCAM	2.11522	6.83213e-09	9.87243e-08
RCN3	2.28977	6.85106e-09	9.89205e-08
PRKAA2	-2.35773	6.86305e-09	9.90163e-08
CLDN7	-1.64578	7.07188e-09	1.0195e-07
EYA2	-2.26674	7.08854e-09	1.0211e-07
ZNF844	-1.77079	7.29002e-09	1.04931e-07
NUDT12	-1.29238	7.31522e-09	1.0513e-07
WDR93	-2.49452	7.35266e-09	1.05586e-07
COL6A3	3.06088	7.76473e-09	1.11244e-07
SLC5A12	3.4442	7.85212e-09	1.12236e-07
FKBP10	2.46909	7.86369e-09	1.12314e-07
KANK1	-1.57571	7.89135e-09	1.12622e-07
LRP12	2.00719	7.99287e-09	1.13983e-07
C6orf10	5.00831	8.00904e-09	1.14055e-07
CENPO	1.07552	8.01021e-09	1.14055e-07
GPR176	2.93996	8.25875e-09	1.17503e-07
EMX1	4.00841	8.39418e-09	1.19246e-07
SOD3	-1.47395	8.4711e-09	1.20247e-07
HOXA13	5.19743	8.51335e-09	1.20754e-07
YEATS2	1.24935	8.64364e-09	1.22414e-07
LOXL2	2.61212	8.75413e-09	1.23884e-07
GALE	-1.34056	8.83032e-09	1.24759e-07
CHTF18	1.32921	8.83619e-09	1.24759e-07
LPCAT1	1.59568	9.06985e-09	1.2796e-07
SPAG5	1.15115	9.10827e-09	1.28376e-07
IFI30	2.13272	9.1132e-09	1.28376e-07
HOXB9	5.62832	9.1358e-09	1.28597e-07
PLAU	2.50927	9.28446e-09	1.30567e-07
NKD2	2.62503	9.28991e-09	1.30567e-07
SPINT1	-1.00865	9.34805e-09	1.31284e-07
IGF2BP2	2.32299	9.39421e-09	1.3183e-07
KCNMB3	2.42903	9.40113e-09	1.3183e-07
CHN1	1.89442	9.44824e-09	1.32356e-07
C2CD4B	-1.99085	9.46721e-09	1.32455e-07
HP	-3.04907	9.58083e-09	1.33943e-07
CCL14	-2.16917	9.59731e-09	1.34072e-07
NSUN7	-1.84348	9.73573e-09	1.35801e-07
ELF3	-1.77294	9.90475e-09	1.38054e-07
AK7	-2.14032	9.98518e-09	1.38966e-07
CAPN1	-1.01371	1.00126e-08	1.39243e-07
PLEKHB1	-2.10076	1.00954e-08	1.40288e-07
HOXA11	4.22244	1.01091e-08	1.40374e-07
B4GALNT1	3.35024	1.02612e-08	1.42378e-07
BBC3	1.8146	1.02864e-08	1.42622e-07
FBXO15	-2.30817	1.03207e-08	1.4299e-07
RAB34	1.12132	1.05418e-08	1.45835e-07
LLGL2	-1.17498	1.05999e-08	1.46529e-07
DAGLA	-1.7123	1.09165e-08	1.50793e-07
DUSP14	1.30854	1.09646e-08	1.51328e-07
FBN2	5.07302	1.09716e-08	1.51328e-07
KREMEN2	3.59554	1.09994e-08	1.51598e-07
ALS2CR12	-1.93843	1.11509e-08	1.53572e-07
SVIL	-1.25701	1.12893e-08	1.55363e-07
KIF19	-2.05907	1.15259e-08	1.58501e-07
XIRP2	-4.73324	1.1586e-08	1.59209e-07
PAX1	-3.45017	1.17386e-08	1.61185e-07
TMEM184A	-1.59627	1.18586e-08	1.62712e-07
C1QL4	4.35067	1.19102e-08	1.63299e-07
ESRP2	-1.17353	1.21024e-08	1.65811e-07
GP2	-4.60975	1.21716e-08	1.66513e-07
LYPD1	4.09696	1.23864e-08	1.69142e-07
CCDC160	-2.80327	1.23908e-08	1.69142e-07
IKBIP	1.19184	1.23912e-08	1.69142e-07
ZNF707	1.19435	1.2558e-08	1.71293e-07
FOXM1	1.58158	1.27026e-08	1.73079e-07
COL11A1	6.14607	1.27077e-08	1.73079e-07
MYH2	-4.82	1.29448e-08	1.7605e-07
CDS1	-1.08619	1.31871e-08	1.79081e-07
MECOM	-1.74175	1.34415e-08	1.82402e-07
SYNPO2	-2.49683	1.35076e-08	1.83165e-07
RAD54L	1.33808	1.35538e-08	1.83657e-07
TMOD1	-2.57916	1.35814e-08	1.83896e-07
KIAA2012	-3.27564	1.37438e-08	1.85822e-07
HMGA2	3.56045	1.40567e-08	1.89914e-07
SYNGR1	-1.56162	1.40892e-08	1.90076e-07
TNS2	-1.00379	1.42175e-08	1.91667e-07
PNPLA3	3.001	1.4597e-08	1.9664e-07
PRICKLE4	-1.92708	1.49283e-08	2.00956e-07
UBE2T	1.25531	1.49747e-08	2.01435e-07
SOX11	4.33099	1.51965e-08	2.03825e-07
LINGO1	2.68231	1.52858e-08	2.04874e-07
LHX2	4.03233	1.53786e-08	2.05968e-07
PRR32	-4.23087	1.54172e-08	2.06336e-07
SOST	8.0754	1.55094e-08	2.07419e-07
IGFN1	-2.98001	1.58396e-08	2.11683e-07
PKMYT1	1.58709	1.6103e-08	2.15048e-07
KCNJ8	1.99974	1.61249e-08	2.15185e-07
ENKUR	-2.37165	1.61887e-08	2.1588e-07
SPP1	5.08105	1.62648e-08	2.16739e-07
ABCA8	-2.30932	1.64124e-08	2.1827e-07
MEST	2.17834	1.64151e-08	2.1827e-07
VSIR	-1.1917	1.67565e-08	2.2265e-07
RNASE10	5.92499	1.68039e-08	2.23119e-07
CACNA1S	-4.17733	1.69138e-08	2.24257e-07
OR51E1	2.14162	1.71861e-08	2.27404e-07
ALS2CL	-1.57209	1.71881e-08	2.27404e-07
BCKDHB	-1.08964	1.77189e-08	2.34092e-07
AUNIP	1.42614	1.77504e-08	2.34341e-07
KLHL2	-1.01307	1.78851e-08	2.3595e-07
PRR15L	-2.24681	1.79102e-08	2.36113e-07
STAU2	-1.00631	1.80114e-08	2.37279e-07
ECE2	1.43148	1.80897e-08	2.37971e-07
FEM1A	-1.1978	1.81032e-08	2.37979e-07
EMILIN1	2.40318	1.82749e-08	2.40065e-07
TSPAN19	-4.05973	1.83079e-08	2.40159e-07
APOC1	3.62526	1.83079e-08	2.40159e-07
ARHGAP6	-1.51254	1.85238e-08	2.42818e-07
LRG1	-2.01065	1.89264e-08	2.47745e-07
ASB2	-2.04374	1.92084e-08	2.51258e-07
TGM1	-2.40064	1.99378e-08	2.59976e-07
ABLIM2	-1.64416	1.99452e-08	2.59976e-07
LIMK1	1.06869	1.99888e-08	2.60361e-07
CAVIN4	-2.76804	2.00313e-08	2.60691e-07
KLHL34	-3.0795	2.00423e-08	2.60691e-07
RYR3	-2.31384	2.00668e-08	2.60826e-07
METTL11B	4.28017	2.01499e-08	2.61722e-07
IL33	-2.23281	2.0236e-08	2.62657e-07
TMEM158	2.55724	2.0494e-08	2.65819e-07
ETHE1	-1.18315	2.08913e-08	2.70781e-07
PLIN3	-1.09197	2.09875e-08	2.71648e-07
RSRC1	1.10058	2.13562e-08	2.75957e-07
DUPD1	-3.89564	2.13583e-08	2.75957e-07
APLN	2.55042	2.13801e-08	2.75957e-07
MSC	2.96195	2.15587e-08	2.78068e-07
ABI3BP	-2.16969	2.18332e-08	2.81412e-07
EEF1A2	-2.77059	2.198e-08	2.83107e-07
TCEA3	-1.44141	2.20726e-08	2.84103e-07
CDCA3	1.35339	2.29451e-08	2.94717e-07
ACSM5	-2.21952	2.31524e-08	2.96967e-07
LAMB4	-2.44464	2.32148e-08	2.97561e-07
CLCN2	1.52076	2.33567e-08	2.99173e-07
CCKAR	-3.2453	2.35222e-08	3.01084e-07
RAB27B	-1.56218	2.35442e-08	3.01157e-07
MAP3K9	-1.38223	2.4182e-08	3.09101e-07
NAT1	-1.19665	2.42303e-08	3.09505e-07
CMSS1	1.08174	2.4294e-08	3.10104e-07
TIMELESS	1.0315	2.44452e-08	3.11605e-07
TUBB3	2.44501	2.49571e-08	3.17692e-07
YIPF7	-3.39075	2.51542e-08	3.19981e-07
CA9	5.11558	2.53697e-08	3.225e-07
PHLDB2	1.96049	2.54615e-08	3.22986e-07
RERGL	-2.24845	2.54705e-08	3.22986e-07
SEC14L5	-1.89094	2.57329e-08	3.25998e-07
MUC15	-2.24972	2.62459e-08	3.32269e-07
2019-03-10	-2.17147	2.65805e-08	3.36274e-07
CHST11	2.15566	2.68451e-08	3.39158e-07
BCAS4	1.72832	2.6921e-08	3.39884e-07
NPNT	2.01449	2.70938e-08	3.41833e-07
MSMB	-3.50563	2.73914e-08	3.45352e-07
FAM167B	1.75398	2.76216e-08	3.48017e-07
SLAMF9	4.00968	2.81137e-08	3.53736e-07
SCGB1A1	-3.32265	2.82006e-08	3.54588e-07
CCNYL1	-1.11868	2.8239e-08	3.54829e-07
GRAMD1C	-1.4416	2.83623e-08	3.56137e-07
SERPINA3	-2.77999	2.94662e-08	3.69747e-07
C4orf19	-2.25767	2.95135e-08	3.70089e-07
C1QTNF6	2.33391	2.95598e-08	3.70419e-07
YPEL2	-1.00832	2.96387e-08	3.71156e-07
OGN	-2.70012	2.98342e-08	3.731e-07
RGS4	2.81115	2.98992e-08	3.73659e-07
NTN4	-1.47202	2.99421e-08	3.73942e-07
SCART1	-1.60231	3.00492e-08	3.75027e-07
FCHO1	2.59161	3.06406e-08	3.8215e-07
CLUL1	-2.2503	3.0669e-08	3.82246e-07
PNCK	3.81709	3.10163e-08	3.86315e-07
TSPAN9	1.33935	3.14558e-08	3.91525e-07
CXCL5	4.72244	3.15417e-08	3.9233e-07
TRIM31	-2.50121	3.20187e-08	3.97728e-07
XCL1	2.45042	3.2628e-08	4.04281e-07
ADCY6	-1.17799	3.26337e-08	4.04281e-07
LTBP1	2.34526	3.32953e-08	4.11927e-07
ZNF114	3.58378	3.33772e-08	4.12664e-07
LSMEM1	-1.71612	3.44203e-08	4.24992e-07
OSCP1	-1.27514	3.47101e-08	4.28285e-07
SLC6A7	3.16404	3.48489e-08	4.2971e-07
METTL7A	-1.62603	3.52167e-08	4.33956e-07
CSTA	-2.02877	3.53565e-08	4.35389e-07
PZP	-2.38779	3.53847e-08	4.35446e-07
FIBCD1	7.53961	3.55127e-08	4.36441e-07
CD80	2.65562	3.64944e-08	4.4791e-07
FSD1	3.10992	3.68405e-08	4.51858e-07
TM4SF19-TCTEX1D2	5.40807	3.69857e-08	4.53338e-07
EXT1	1.20093	3.73073e-08	4.56977e-07
ITM2A	-1.54748	3.77662e-08	4.62293e-07
MAP3K8	-1.30184	3.78663e-08	4.6321e-07
TFF3	-3.00181	3.86283e-08	4.71908e-07
HPCAL1	1.06449	3.87543e-08	4.73135e-07
KLHL40	-4.72279	3.95112e-08	4.81106e-07
MTBP	1.27314	3.97627e-08	4.83849e-07
PPT1	1.21805	4.08025e-08	4.96176e-07
APMAP	1.14628	4.12828e-08	5.01686e-07
LAMA1	5.17761	4.13312e-08	5.01945e-07
CLIC3	-2.29181	4.19907e-08	5.09285e-07
PDZD7	3.99069	4.2056e-08	5.09743e-07
POPDC2	-1.78598	4.35094e-08	5.26324e-07
STBD1	-1.29291	4.35924e-08	5.26984e-07
CCDC89	-2.01121	4.37e-08	5.2794e-07
LPAR6	-1.29988	4.45055e-08	5.37319e-07
ADGRB2	2.1931	4.49047e-08	5.41432e-07
SPA17	-1.22137	4.50217e-08	5.4249e-07
FAM110D	-1.51442	4.56638e-08	5.49868e-07
XRCC2	1.62583	4.63953e-08	5.58313e-07
OGFRL1	-1.19316	4.67034e-08	5.61656e-07
TM4SF19	3.10675	4.79651e-08	5.76453e-07
FYB2	-2.59226	4.80229e-08	5.76774e-07
S100A14	-1.77513	4.8695e-08	5.84087e-07
APOBEC4	-4.28805	4.92643e-08	5.90533e-07
MELTF	2.35455	4.95476e-08	5.93545e-07
ITGAX	2.0528	4.98283e-08	5.96521e-07
RAB32	1.72791	5.06407e-08	6.05854e-07
TJP2	-1.01634	5.13151e-08	6.13129e-07
TMEM238L	-2.85176	5.1901e-08	6.1973e-07
TP53I3	-1.48849	5.23634e-08	6.24445e-07
ACADL	-2.18526	5.32991e-08	6.35194e-07
SLC20A1	1.2342	5.36459e-08	6.38504e-07
SCARB1	1.58622	5.40759e-08	6.43208e-07
TEAD1	-1.05144	5.43544e-08	6.46105e-07
PTHLH	2.95152	5.44276e-08	6.46144e-07
PLA2G2A	-2.60773	5.56802e-08	6.60167e-07
ALDH1L1	-2.29199	5.64779e-08	6.69196e-07
GAREM2	1.90855	5.65193e-08	6.69258e-07
TOX2	2.46965	5.65701e-08	6.69431e-07
AMIGO2	2.7149	5.68869e-08	6.72749e-07
MMP12	3.47293	5.70317e-08	6.73711e-07
RPL39L	2.29823	5.7041e-08	6.73711e-07
MMP1	4.32148	5.78063e-08	6.81878e-07
FMNL2	1.22919	5.78437e-08	6.81885e-07
ACADSB	-1.3286	6.12956e-08	7.20281e-07
TBX15	-2.26492	6.14397e-08	7.21059e-07
NEMP1	1.36125	6.23766e-08	7.3159e-07
PKNOX2	-2.02824	6.26228e-08	7.34012e-07
ISL2	2.59685	6.26884e-08	7.34315e-07
RAB3B	5.23468	6.33792e-08	7.41938e-07
NID2	2.70722	6.42278e-08	7.50922e-07
COL22A1	4.87354	6.45851e-08	7.54622e-07
INSYN1	-2.04665	6.64636e-08	7.75591e-07
TMC8	2.01581	6.65745e-08	7.76394e-07
PDZD2	-1.76589	6.67968e-08	7.78497e-07
ABL2	1.33866	6.70233e-08	7.80153e-07
FAM84B	-1.11735	6.72252e-08	7.82011e-07
RASL11B	2.76402	6.72782e-08	7.82136e-07
XPNPEP2	-2.24997	6.84378e-08	7.94119e-07
DRAXIN	2.74547	6.86894e-08	7.96539e-07
TSGA10	-1.33922	6.90556e-08	8.00283e-07
ADGRE2	1.79034	6.93909e-08	8.03163e-07
EDAR	-2.14726	6.95482e-08	8.0448e-07
MYO1B	1.52931	6.9621e-08	8.04819e-07
AKAP6	-2.0951	7.21312e-08	8.33315e-07
CYSLTR1	-1.74679	7.3772e-08	8.49618e-07
ATP2A2	-1.00272	7.42293e-08	8.54353e-07
JPH2	-2.46716	7.4331e-08	8.54992e-07
SLC25A34	-1.85956	7.45822e-08	8.57348e-07
ACTL6A	1.13423	7.5666e-08	8.69266e-07
KCNE1	-2.10408	7.59311e-08	8.7123e-07
INHBA	3.78997	7.67157e-08	8.79686e-07
SHOX2	2.94945	7.98877e-08	9.14358e-07
TNFSF4	2.55391	8.28817e-08	9.48037e-07
RASGEF1A	3.21253	8.29871e-08	9.48037e-07
PAQR8	-1.56879	8.30024e-08	9.48037e-07
FAM89A	1.45979	8.30352e-08	9.48037e-07
COL5A2	2.78661	8.31602e-08	9.48878e-07
CROCC2	-2.99424	8.40611e-08	9.58128e-07
NDE1	1.04683	8.40745e-08	9.58128e-07
MPP3	1.59607	8.5462e-08	9.72144e-07
SEC24C	-1.11352	8.56136e-08	9.7327e-07
CFAP70	-1.6288	8.69365e-08	9.85937e-07
SYT8	-2.38964	8.69411e-08	9.85937e-07
VAX1	5.37312	8.71039e-08	9.87178e-07
SOCS3	-1.18066	8.74088e-08	9.89616e-07
GPR162	-1.52031	8.74261e-08	9.89616e-07
CLDN14	3.56779	8.78641e-08	9.93966e-07
PLAUR	1.82125	8.93272e-08	1.0099e-06
CASK	1.16157	9.00759e-08	1.01774e-06
HTR1D	3.98234	9.09545e-08	1.02579e-06
MATN3	3.48913	9.12802e-08	1.02884e-06
ICAM5	2.66328	9.20361e-08	1.03609e-06
GGT5	1.81447	9.43633e-08	1.06035e-06
DUOXA1	-1.43249	9.52683e-08	1.06987e-06
MUC20	-2.17408	9.65459e-08	1.08291e-06
MAST4	-1.03468	9.66848e-08	1.08381e-06
AZU1	-1.98316	9.71393e-08	1.08824e-06
GPSM1	1.77636	9.88379e-08	1.1066e-06
CELSR3	2.40778	9.9496e-08	1.1133e-06
KNTC1	1.10809	1.02087e-07	1.14021e-06
ADAMTS2	2.73355	1.02978e-07	1.14947e-06
SORCS1	-2.29488	1.03142e-07	1.15062e-06
CENPA	1.28478	1.04292e-07	1.16274e-06
MSANTD3	1.12831	1.04356e-07	1.16276e-06
ZSWIM4	-1.00518	1.07322e-07	1.19364e-06
EFCAB12	-2.26049	1.08333e-07	1.20416e-06
TMEM71	-1.58368	1.09451e-07	1.21586e-06
DNAH3	-1.65773	1.09716e-07	1.21807e-06
NWD1	-2.61293	1.10929e-07	1.23006e-06
CD300LG	-2.12162	1.11083e-07	1.23103e-06
GFOD2	-1.10567	1.11371e-07	1.23348e-06
KIF14	1.39078	1.12132e-07	1.24029e-06
ATOH8	-1.63263	1.12147e-07	1.24029e-06
RBKS	-1.02727	1.12186e-07	1.24029e-06
B3GNT8	-1.58845	1.12687e-07	1.24508e-06
FAP	2.70704	1.1353e-07	1.25289e-06
RAB9B	-1.82225	1.14242e-07	1.25979e-06
CACNA1B	4.69014	1.14291e-07	1.25979e-06
TMEM233	-1.82185	1.15021e-07	1.26633e-06
MED30	1.03352	1.15601e-07	1.27195e-06
PSMC3IP	1.17473	1.15887e-07	1.27434e-06
NLRP7	5.98751	1.16283e-07	1.27794e-06
CTSZ	1.25647	1.16669e-07	1.28077e-06
CPPED1	-1.17771	1.16679e-07	1.28077e-06
FOLR3	5.04436	1.18777e-07	1.30169e-06
HHATL	-3.87102	1.18796e-07	1.30169e-06
AQP9	3.33108	1.19135e-07	1.30463e-06
MYO18B	-3.04977	1.1957e-07	1.30862e-06
ZNF426	-1.25306	1.2091e-07	1.3225e-06
RAD51AP1	1.38245	1.21771e-07	1.33113e-06
WFDC2	-2.66888	1.22762e-07	1.34117e-06
DPT	-2.06736	1.23397e-07	1.34654e-06
TMEM52	-1.71551	1.23399e-07	1.34654e-06
RNASE4	-1.4195	1.23603e-07	1.34797e-06
SPINK1	4.69286	1.24758e-07	1.35977e-06
SATB1	-1.23174	1.24903e-07	1.36054e-06
PILRA	2.05109	1.25496e-07	1.36539e-06
TRIM55	-2.68177	1.26661e-07	1.37726e-06
CXXC5	-1.22584	1.26944e-07	1.37953e-06
CIP2A	1.30697	1.28657e-07	1.39733e-06
MCAM	1.44726	1.31181e-07	1.42306e-06
PDGFB	1.56683	1.33841e-07	1.45107e-06
NEK2	1.11442	1.36144e-07	1.47345e-06
WDR66	1.72278	1.36314e-07	1.47442e-06
RASAL2	-1.11309	1.3679e-07	1.47793e-06
MYPN	-3.63866	1.36798e-07	1.47793e-06
TNFRSF9	2.44408	1.3757e-07	1.48453e-06
ALDH6A1	-1.04774	1.37746e-07	1.48557e-06
CEP131	1.04401	1.37867e-07	1.48601e-06
AZGP1	-2.87333	1.42787e-07	1.53635e-06
PLBD2	1.00202	1.45512e-07	1.56476e-06
MPZL2	-1.23226	1.45689e-07	1.56576e-06
SAMD14	1.62843	1.4684e-07	1.57629e-06
KDELC1	1.47141	1.48393e-07	1.59112e-06
MAP6	-1.96787	1.50308e-07	1.60853e-06
KIF18B	1.25011	1.50365e-07	1.60853e-06
BICD1	1.62156	1.51174e-07	1.61532e-06
ATAD2	1.09136	1.51262e-07	1.61532e-06
HLF	-1.88581	1.52579e-07	1.62751e-06
PARP12	1.16223	1.53067e-07	1.63177e-06
ASB4	-2.91946	1.53651e-07	1.63706e-06
PPEF1	3.20065	1.56947e-07	1.67121e-06
KLHDC8B	-1.07174	1.58498e-07	1.68676e-06
GABRD	3.06803	1.59518e-07	1.69664e-06
DLX1	3.24457	1.61392e-07	1.71434e-06
UGT2A1	-3.43093	1.61461e-07	1.71434e-06
UBE2C	1.27241	1.62434e-07	1.72368e-06
CCSAP	1.11121	1.63734e-07	1.73648e-06
MITF	-1.48946	1.64305e-07	1.74154e-06
TMEM154	-1.46997	1.64928e-07	1.74714e-06
ITGB1BP2	-1.81557	1.65652e-07	1.7538e-06
NKX6-1	2.86996	1.66079e-07	1.75732e-06
WDR53	1.19139	1.67303e-07	1.76926e-06
ITGA2B	2.04475	1.68978e-07	1.78493e-06
RCOR2	2.63805	1.69541e-07	1.78884e-06
ARX	-2.28227	1.70856e-07	1.80169e-06
RAD51	1.19565	1.74281e-07	1.83676e-06
ONECUT2	3.95093	1.76355e-07	1.85755e-06
SEMA5B	2.71537	1.77166e-07	1.86503e-06
SPAG16	-1.22136	1.7752e-07	1.86769e-06
TRIP13	1.38679	1.83865e-07	1.93148e-06
ARHGAP40	-2.17054	1.83896e-07	1.93148e-06
BTC	-2.13095	1.84558e-07	1.93734e-06
RIBC1	-1.53603	1.85318e-07	1.94421e-06
THY1	2.20418	1.87238e-07	1.96324e-06
GGT1	2.31794	1.87601e-07	1.96593e-06
CHRDL1	-2.62253	1.88099e-07	1.96892e-06
USB1	1.0584	1.91513e-07	2.00353e-06
PDLIM3	-2.28965	1.92008e-07	2.00756e-06
CALB1	7.41782	1.95409e-07	2.04081e-06
PTPN13	-1.21332	1.98491e-07	2.0695e-06
DDIT4L	-2.64903	2.01039e-07	2.09489e-06
GNMT	-1.5419	2.04283e-07	2.12749e-06
HES7	4.00349	2.06072e-07	2.14355e-06
KCNE4	2.03269	2.06173e-07	2.14355e-06
TUBG2	1.04041	2.12611e-07	2.20676e-06
ACKR1	-1.87115	2.12775e-07	2.20723e-06
HTR2C	5.98632	2.15799e-07	2.23484e-06
ADGRL2	-1.30558	2.17593e-07	2.25089e-06
ADAM8	1.96123	2.20361e-07	2.27826e-06
LYPD2	-2.88487	2.23514e-07	2.30698e-06
SNAI2	1.37241	2.24328e-07	2.3128e-06
COL12A1	2.27433	2.2787e-07	2.34801e-06
IL26	-2.21666	2.28751e-07	2.35577e-06
XIRP1	-3.01402	2.29203e-07	2.35912e-06
FSCN1	1.5953	2.31846e-07	2.385e-06
HAUS8	1.05531	2.34541e-07	2.41138e-06
TOP1MT	1.28109	2.34782e-07	2.41251e-06
DMP1	3.69113	2.36245e-07	2.42621e-06
SMYD3	1.48603	2.37293e-07	2.43561e-06
2019-09-03	2.80648	2.39888e-07	2.46088e-06
MEX3B	1.92856	2.40783e-07	2.46869e-06
KLF9	-1.16598	2.47838e-07	2.53822e-06
HLTF	1.34482	2.4881e-07	2.54675e-06
MSN	1.35694	2.50749e-07	2.56518e-06
VAX2	3.36036	2.509e-07	2.56531e-06
MAD2L2	1.25763	2.54135e-07	2.59551e-06
KLHL5	1.25468	2.55593e-07	2.60897e-06
GALNS	1.14877	2.56998e-07	2.62186e-06
GPR157	-1.23197	2.60763e-07	2.65881e-06
ZNF425	-1.17658	2.61524e-07	2.6651e-06
ANKRD31	-1.86051	2.62001e-07	2.66849e-06
GNG8	4.18437	2.63419e-07	2.68145e-06
PRSS53	2.21662	2.64813e-07	2.6912e-06
ADGRF2	-1.97506	2.67418e-07	2.71469e-06
USP53	-1.04119	2.67989e-07	2.7175e-06
PLXNA3	1.1772	2.73099e-07	2.76629e-06
HOXD12	5.14289	2.75463e-07	2.7887e-06
ONECUT3	4.15649	2.79377e-07	2.82678e-06
GABBR1	1.57203	2.81697e-07	2.84714e-06
LAIR2	2.84082	2.82865e-07	2.85582e-06
IFI6	3.19427	2.83691e-07	2.8626e-06
TMEFF1	3.5014	2.84044e-07	2.8646e-06
S100A16	-1.29231	2.85319e-07	2.87589e-06
ZBBX	-3.51609	2.93637e-07	2.95651e-06
PTGIS	-2.35707	3.01562e-07	3.02993e-06
DMD	-1.79195	3.06098e-07	3.07194e-06
SCN1B	-1.79221	3.07955e-07	3.0889e-06
GALNT5	-2.13052	3.09669e-07	3.10442e-06
C1QL1	3.11339	3.1265e-07	3.1326e-06
ABHD5	-1.01988	3.13059e-07	3.13499e-06
ADA	1.63112	3.13904e-07	3.14176e-06
CACNG1	-3.52199	3.23903e-07	3.23833e-06
TBX2	2.32816	3.27066e-07	3.26819e-06
RCAN2	-1.4923	3.28705e-07	3.28279e-06
DIO1	-2.14551	3.29663e-07	3.29058e-06
RFLNB	1.67976	3.33818e-07	3.33026e-06
SLC51B	-1.69321	3.35331e-07	3.34354e-06
PRUNE2	-2.32366	3.35725e-07	3.34468e-06
CHIT1	5.45845	3.35806e-07	3.34468e-06
CHST4	-2.21575	3.36557e-07	3.35036e-06
FCGR3A	2.29826	3.41504e-07	3.39777e-06
FKBP9	1.25028	3.41816e-07	3.39905e-06
AURKB	1.31973	3.4225e-07	3.40154e-06
STAC2	-2.1442	3.45159e-07	3.42493e-06
CBX8	1.18463	3.47422e-07	3.44553e-06
ABO	-2.01086	3.52547e-07	3.49449e-06
POF1B	-1.83531	3.55929e-07	3.52612e-06
B3GAT3	1.12617	3.56363e-07	3.52701e-06
TMEM125	-1.69898	3.56592e-07	3.52701e-06
COL4A6	2.90863	3.57354e-07	3.53267e-06
IGFBP7	1.47773	3.63157e-07	3.5862e-06
CSGALNACT2	1.26396	3.63413e-07	3.58681e-06
E2F7	1.5004	3.65982e-07	3.61024e-06
KIF9	-1.05642	3.66653e-07	3.61493e-06
KIF4A	1.02928	3.70367e-07	3.64961e-06
MSI1	4.03983	3.70569e-07	3.64965e-06
MLPH	-1.80946	3.7624e-07	3.70353e-06
MYBPC2	-3.37586	3.77573e-07	3.71467e-06
DGAT2	-1.69047	3.82595e-07	3.76209e-06
ABCA9	-1.80668	3.89428e-07	3.82115e-06
LMX1B	3.99977	3.93057e-07	3.85471e-06
BGN	2.24622	3.93711e-07	3.85907e-06
SLC25A36	1.0676	3.94461e-07	3.86438e-06
HEYL	1.80729	3.99713e-07	3.91376e-06
CEP55	1.27247	4.01864e-07	3.93066e-06
MFHAS1	1.24522	4.05433e-07	3.96347e-06
CBX2	1.93811	4.06092e-07	3.96782e-06
LMNTD1	-2.90345	4.07353e-07	3.97618e-06
DGKI	3.27765	4.07378e-07	3.97618e-06
NREP	1.78453	4.09031e-07	3.9881e-06
PCNX2	1.08418	4.10521e-07	4.00053e-06
STX19	-1.76412	4.12684e-07	4.01737e-06
BCL2L12	1.08429	4.13243e-07	4.02069e-06
SYDE1	1.35237	4.15531e-07	4.03929e-06
RTKN2	-1.36883	4.15591e-07	4.03929e-06
ATP1B4	-3.8045	4.17628e-07	4.05489e-06
GRK3	1.42105	4.17635e-07	4.05489e-06
MNS1	-1.51749	4.18476e-07	4.06093e-06
CENPL	1.03439	4.19971e-07	4.0733e-06
NPY1R	-2.13689	4.21923e-07	4.09009e-06
AIM2	2.98242	4.22994e-07	4.09833e-06
KRT33A	-2.59377	4.2456e-07	4.11134e-06
GREM1	2.67755	4.27114e-07	4.13391e-06
NRM	1.01014	4.31984e-07	4.17885e-06
KRT40	-3.06455	4.34265e-07	4.19872e-06
HIST1H2BO	3.24363	4.36096e-07	4.21423e-06
ZNF697	1.4299	4.41293e-07	4.26222e-06
SPACA9	-1.23384	4.42404e-07	4.2685e-06
LMOD1	-1.50593	4.47178e-07	4.31231e-06
GLIPR1	1.39522	4.53275e-07	4.36594e-06
TMEM26	2.2408	4.53283e-07	4.36594e-06
CRYL1	-1.07806	4.53448e-07	4.36594e-06
AGR3	-2.98149	4.56981e-07	4.39767e-06
ARPC1B	1.47858	4.59157e-07	4.41631e-06
DIRC1	4.22519	4.61748e-07	4.43892e-06
C16orf74	1.69094	4.81807e-07	4.62424e-06
CCDC153	-1.48149	4.82025e-07	4.62424e-06
DES	-3.49682	4.86583e-07	4.66313e-06
KIF2C	1.11849	4.86923e-07	4.66397e-06
FANCB	1.25782	4.87721e-07	4.6692e-06
EVA1B	1.39737	4.91959e-07	4.70733e-06
SLC39A4	1.47064	4.9275e-07	4.71247e-06
CLVS1	-1.95117	4.96953e-07	4.75021e-06
CDYL2	1.87542	4.97883e-07	4.75663e-06
C10orf95	-1.45746	5.04284e-07	4.81282e-06
STEAP1B	3.68959	5.05508e-07	4.82201e-06
MSRA	-1.14799	5.06734e-07	4.83121e-06
SH3TC2	-1.61065	5.10124e-07	4.86102e-06
NDNF	-1.96804	5.17872e-07	4.92725e-06
C2orf88	-1.41879	5.18754e-07	4.93056e-06
C7orf57	-1.96471	5.19474e-07	4.93487e-06
TMPRSS11A	-2.45989	5.24224e-07	4.97234e-06
UCN2	2.35194	5.32046e-07	5.04394e-06
PIMREG	1.46711	5.3339e-07	5.05409e-06
LAPTM4B	1.1572	5.34818e-07	5.06316e-06
PER3	-1.38288	5.39028e-07	5.09967e-06
TC2N	-1.2224	5.46615e-07	5.16617e-06
BLM	1.27032	5.47286e-07	5.16987e-06
PGF	2.87235	5.49028e-07	5.18368e-06
LRFN2	-2.15946	5.52719e-07	5.2132e-06
HOXC10	4.58478	5.58278e-07	5.25759e-06
GRID2IP	-1.441	5.654e-07	5.31925e-06
CST4	-2.94066	5.69012e-07	5.35051e-06
TRIM63	-3.16323	5.75073e-07	5.40475e-06
GPR19	2.31673	5.76611e-07	5.41646e-06
POLR2H	1.09111	5.79215e-07	5.43539e-06
KRTAP4-1	3.67901	5.86121e-07	5.49741e-06
NECAB2	4.40878	5.87282e-07	5.50314e-06
PRR20G	8.97155	5.87327e-07	5.50314e-06
CCDC96	-1.45064	5.8774e-07	5.50395e-06
MANSC1	-1.39877	5.88008e-07	5.50395e-06
KCNK9	3.51155	5.88818e-07	5.50874e-06
FEZF1	5.76343	5.89852e-07	5.51563e-06
KHDC1	1.53052	5.92477e-07	5.53737e-06
TEX11	2.79612	5.95465e-07	5.56249e-06
SLC1A4	1.32609	5.96729e-07	5.56866e-06
TTC39A	-1.52775	5.97302e-07	5.5712e-06
MAATS1	-2.44128	5.99841e-07	5.59206e-06
HAMP	2.91737	6.00453e-07	5.59495e-06
FAM71F1	5.94311	6.0622e-07	5.64301e-06
PPARG	-1.85107	6.09352e-07	5.66691e-06
FOSB	-2.17659	6.10789e-07	5.67696e-06
NIPAL2	-1.04182	6.14225e-07	5.70603e-06
RAB11FIP1	-1.65022	6.14539e-07	5.70608e-06
GINS2	1.25214	6.16308e-07	5.71963e-06
TSPAN1	-2.15346	6.16635e-07	5.7198e-06
CXCL12	-1.60178	6.20381e-07	5.7459e-06
IMPDH1	1.25241	6.37382e-07	5.89746e-06
HTRA4	3.53596	6.42515e-07	5.94007e-06
TPX2	1.08393	6.4263e-07	5.94007e-06
MAGEA3	8.82591	6.46041e-07	5.96563e-06
GJB7	2.62405	6.50618e-07	6.00085e-06
SPEG	-1.70473	6.54275e-07	6.02963e-06
JAK3	1.67356	6.66297e-07	6.13431e-06
CDH20	-2.08425	6.71021e-07	6.17473e-06
IGFL2	5.25665	6.88562e-07	6.32669e-06
FSTL3	2.50888	6.8982e-07	6.33511e-06
TMC5	-2.33084	6.92698e-07	6.35839e-06
RORA	-1.21901	7.07542e-07	6.4882e-06
C6orf223	3.85807	7.1458e-07	6.54949e-06
HOXA2	-1.3787	7.17711e-07	6.57493e-06
RBP1	2.64666	7.20647e-07	6.59529e-06
ACVR1C	1.93562	7.23033e-07	6.61059e-06
PLIN5	-1.82017	7.28714e-07	6.65924e-06
DLX5	2.47203	7.29297e-07	6.66127e-06
FLNA	1.34477	7.37251e-07	6.72728e-06
FAM221A	-1.4109	7.45147e-07	6.79597e-06
AKAP5	1.77367	7.48301e-07	6.82137e-06
TMEM220	-1.30027	7.51863e-07	6.8471e-06
MUC13	-2.92889	7.64918e-07	6.9523e-06
DZIP3	-1.11427	7.65668e-07	6.95569e-06
CITED2	-1.41094	7.71732e-07	7.00358e-06
SCNN1A	-1.6085	7.72075e-07	7.00358e-06
THBS2	2.36255	7.83137e-07	7.09697e-06
LAMC2	2.77173	7.8792e-07	7.13681e-06
CLEC11A	1.91951	7.92407e-07	7.17043e-06
KLF2	-1.2138	7.94239e-07	7.17998e-06
PGGHG	1.91664	7.95513e-07	7.18798e-06
TMEM40	-1.50527	7.98374e-07	7.21032e-06
MCM7	1.20956	8.00027e-07	7.22172e-06
ACHE	-1.85914	8.08876e-07	7.29804e-06
SYNC	-1.58117	8.11043e-07	7.31402e-06
MMP14	1.39635	8.12025e-07	7.31577e-06
ECT2	1.28476	8.16776e-07	7.35496e-06
COL24A1	2.43156	8.1942e-07	7.37518e-06
ETV5	1.82752	8.31732e-07	7.4805e-06
MEF2C	-1.78851	8.3193e-07	7.4805e-06
CCDC114	-2.16296	8.46268e-07	7.60572e-06
DCBLD2	1.52181	8.52644e-07	7.6593e-06
C8orf34	-1.82734	8.53686e-07	7.66494e-06
ART4	-2.06508	8.59444e-07	7.70542e-06
SYNDIG1	3.49637	8.62334e-07	7.72758e-06
DLL3	3.12257	8.65065e-07	7.7483e-06
KLF8	-1.5758	8.65718e-07	7.75039e-06
COL16A1	2.0178	8.66161e-07	7.75061e-06
KCNT1	-2.07748	8.72835e-07	7.80278e-06
TCTEX1D1	-1.50683	8.9056e-07	7.95008e-06
H2BFWT	4.06016	8.90602e-07	7.95008e-06
PPP1R18	1.08505	8.9106e-07	7.95034e-06
ULBP1	3.70061	8.99717e-07	8.0237e-06
CYP8B1	-1.86157	9.01504e-07	8.03576e-06
TGFB1I1	1.34891	9.02841e-07	8.04381e-06
IL4I1	2.20977	9.10394e-07	8.1072e-06
TSPAN8	-2.49739	9.11263e-07	8.11103e-06
FAM183A	-1.82941	9.26206e-07	8.23215e-06
AGRN	1.50122	9.46999e-07	8.40888e-06
ZNF433	-1.49708	9.53688e-07	8.46015e-06
FOXL1	2.91794	9.57891e-07	8.49336e-06
CYP2C18	-1.97319	9.76106e-07	8.64244e-06
THRSP	-2.71886	9.81209e-07	8.67517e-06
TCHHL1	4.75036	9.822e-07	8.67977e-06
COL14A1	-1.5258	9.85728e-07	8.70679e-06
MUC19	-2.98615	9.94536e-07	8.7804e-06
ZNF469	2.61058	1.00669e-06	8.87927e-06
TEX19	3.86424	1.01775e-06	8.97253e-06
PRR5L	1.6247	1.0231e-06	9.01534e-06
RAD54B	1.10329	1.03493e-06	9.11525e-06
IL19	-2.21726	1.03902e-06	9.14694e-06
TRIM46	1.69223	1.0398e-06	9.14947e-06
EN2	3.67762	1.04609e-06	9.20041e-06
C18orf54	1.26314	1.05363e-06	9.2623e-06
SLC1A6	6.554	1.05854e-06	9.29669e-06
CD300LF	1.95898	1.06411e-06	9.34112e-06
GRAMD1A	1.03643	1.06496e-06	9.34412e-06
MYL1	-4.19505	1.06756e-06	9.36256e-06
AR	-1.88417	1.07058e-06	9.38461e-06
CNFN	-2.39622	1.07754e-06	9.44113e-06
PGLYRP2	3.94355	1.08426e-06	9.49545e-06
HMGCS2	-2.83417	1.08667e-06	9.50584e-06
KAT2A	1.00663	1.08698e-06	9.50584e-06
MNX1	3.45783	1.10986e-06	9.69216e-06
GP6	-1.60974	1.1149e-06	9.72699e-06
NR2E1	5.10189	1.12322e-06	9.79496e-06
PFKM	-1.04133	1.13035e-06	9.85247e-06
TMEM45B	-1.87061	1.13246e-06	9.86294e-06
B3GALT4	-1.02145	1.1331e-06	9.86294e-06
ITPKA	2.02123	1.13315e-06	9.86294e-06
SOX17	-1.37346	1.13458e-06	9.8678e-06
NOTUM	5.4018	1.13478e-06	9.8678e-06
P4HA1	1.35673	1.14163e-06	9.91807e-06
MCEMP1	3.06031	1.15178e-06	1.00016e-05
TIAM1	-1.24196	1.1829e-06	1.02573e-05
SLC39A14	1.32637	1.19091e-06	1.03219e-05
CD320	1.21497	1.19329e-06	1.03378e-05
GAS2	-1.7484	1.1944e-06	1.03379e-05
ASPG	-2.01966	1.19442e-06	1.03379e-05
IL18	-1.44044	1.19725e-06	1.03575e-05
FMO5	-1.41847	1.20251e-06	1.03933e-05
SP9	4.43758	1.2045e-06	1.0402e-05
PCED1B	1.58252	1.20464e-06	1.0402e-05
FAAH2	-1.27438	1.22422e-06	1.05562e-05
ZNF280A	7.1315	1.22911e-06	1.05935e-05
NMB	2.04296	1.23357e-06	1.0625e-05
BCHE	4.1187	1.23391e-06	1.0625e-05
SLC44A1	1.07287	1.23474e-06	1.06272e-05
MYO5A	1.24072	1.24254e-06	1.06893e-05
SPHK1	1.4189	1.2511e-06	1.0758e-05
SDS	2.58337	1.25571e-06	1.07925e-05
HIST1H2BL	2.16218	1.26006e-06	1.08249e-05
GPR4	1.33254	1.27418e-06	1.09259e-05
ATP1B3	1.13465	1.27498e-06	1.09277e-05
C17orf67	1.13643	1.28163e-06	1.09796e-05
NUDT11	2.46446	1.28562e-06	1.10088e-05
RXFP1	5.89671	1.28933e-06	1.10352e-05
C4orf3	-1.01386	1.28991e-06	1.10352e-05
LGALS1	2.02334	1.29568e-06	1.10743e-05
SOX7	-1.23327	1.29647e-06	1.1076e-05
ZNF281	1.15156	1.30685e-06	1.11595e-05
COL18A1	1.32877	1.32282e-06	1.12855e-05
COL26A1	3.32706	1.34047e-06	1.14098e-05
P2RX2	-2.17176	1.34482e-06	1.14415e-05
CALD1	1.54185	1.36027e-06	1.15643e-05
ST20	1.50359	1.36051e-06	1.15643e-05
BOP1	1.26191	1.36401e-06	1.15888e-05
NUF2	1.13993	1.36464e-06	1.15888e-05
LIPE	-1.37733	1.3667e-06	1.16009e-05
RUNX3	1.48155	1.38347e-06	1.17379e-05
ISG15	3.06169	1.38553e-06	1.175e-05
ARSH	-1.96557	1.38927e-06	1.17763e-05
BID	1.08797	1.40415e-06	1.18861e-05
DDHD1	1.24245	1.40698e-06	1.19047e-05
TNFAIP8L3	-1.35574	1.41004e-06	1.19251e-05
MEIS3	2.14053	1.41465e-06	1.19531e-05
TMEM144	-1.11195	1.41947e-06	1.19829e-05
TFF1	-3.23483	1.42515e-06	1.20254e-05
SPDYC	7.4801	1.42735e-06	1.20384e-05
SOHLH1	10.2651	1.4282e-06	1.20401e-05
KLHL32	-1.93412	1.43639e-06	1.20981e-05
PRR9	6.85837	1.45312e-06	1.22334e-05
WDHD1	1.06104	1.45637e-06	1.22492e-05
COTL1	1.26218	1.45698e-06	1.22492e-05
PTGES3L-AARSD1	2.19264	1.45897e-06	1.22604e-05
FMN1	-1.36324	1.46666e-06	1.23194e-05
CLEC12A	2.52452	1.48276e-06	1.24434e-05
GLS	1.23422	1.48432e-06	1.24508e-05
RND3	-1.07875	1.49582e-06	1.25359e-05
SPRR2G	6.2418	1.51888e-06	1.27119e-05
C4orf33	-1.0415	1.54098e-06	1.2891e-05
IL22RA1	-1.43403	1.54748e-06	1.29395e-05
OLR1	2.94968	1.56843e-06	1.31088e-05
TAF1A	1.04077	1.57281e-06	1.31394e-05
PDGFA	1.41898	1.57909e-06	1.3186e-05
PLAC1	3.82851	1.58388e-06	1.322e-05
PROCR	1.56235	1.62547e-06	1.35488e-05
TRIM15	4.85759	1.64096e-06	1.36533e-05
TGM5	-1.81981	1.6516e-06	1.37356e-05
RFX8	2.62379	1.66252e-06	1.38176e-05
RENBP	1.7457	1.66581e-06	1.38351e-05
HCAR2	-1.22717	1.68761e-06	1.40099e-05
XCR1	-1.76344	1.69753e-06	1.40796e-05
C4orf48	1.91883	1.71883e-06	1.42435e-05
ODC1	2.70927	1.7227e-06	1.42636e-05
INF2	1.02536	1.7228e-06	1.42636e-05
TFAP2B	-2.57269	1.72531e-06	1.4278e-05
SUGCT	2.26157	1.73036e-06	1.4307e-05
ONECUT1	4.51322	1.73284e-06	1.43211e-05
F2R	1.55335	1.73607e-06	1.43413e-05
CDK14	2.42462	1.76315e-06	1.45586e-05
GTSE1	1.10611	1.78145e-06	1.46966e-05
MUC5AC	-3.46973	1.78365e-06	1.47082e-05
TNFRSF12A	1.7792	1.79653e-06	1.48012e-05
ITGA5	2.02255	1.81548e-06	1.49506e-05
RELB	1.27848	1.83017e-06	1.50582e-05
NHLRC4	-1.8139	1.83405e-06	1.5083e-05
B3GNT4	1.96068	1.83482e-06	1.5083e-05
SLC3A2	1.18017	1.86672e-06	1.5318e-05
GOLIM4	1.27309	1.88666e-06	1.54679e-05
MYRF	-1.59509	1.92537e-06	1.57573e-05
KLRF1	-1.71795	1.93623e-06	1.58322e-05
APP	1.15923	1.95147e-06	1.59428e-05
IGFL3	6.83919	1.95701e-06	1.5974e-05
SHISA3	-2.47469	1.95702e-06	1.5974e-05
TMEM200B	1.86021	1.98531e-06	1.61906e-05
CSF2	4.51241	1.99093e-06	1.62293e-05
TLX2	3.56304	1.99476e-06	1.62534e-05
ITPR2	-1.12049	1.99841e-06	1.62759e-05
TCP11L1	1.11978	2.0102e-06	1.63647e-05
HIST1H3J	2.59701	2.02399e-06	1.64625e-05
TRPA1	2.91927	2.04432e-06	1.65987e-05
FAM69A	1.02374	2.05409e-06	1.66634e-05
SALL4	2.73755	2.05652e-06	1.66758e-05
TPPP3	-1.62433	2.06189e-06	1.67077e-05
SPARC	2.0384	2.06227e-06	1.67077e-05
MIXL1	3.30825	2.07141e-06	1.67744e-05
CETP	1.84885	2.09244e-06	1.69278e-05
MYO10	1.20071	2.09309e-06	1.69278e-05
CFTR	-2.30382	2.10431e-06	1.7011e-05
S100P	-2.06923	2.11753e-06	1.71104e-05
UNC45B	-3.08747	2.1281e-06	1.71884e-05
LRTOMT	-1.02338	2.1341e-06	1.72293e-05
C20orf27	1.02861	2.15668e-06	1.73964e-05
CACNA1H	1.84709	2.17693e-06	1.75444e-05
BTBD11	-1.24961	2.22867e-06	1.79536e-05
BOC	-1.2983	2.2341e-06	1.79895e-05
TNN	2.55581	2.24154e-06	1.80259e-05
CAPN12	1.85534	2.29045e-06	1.83872e-05
PLEKHG7	-2.41962	2.30183e-06	1.84705e-05
SYNGR3	2.85246	2.30975e-06	1.85261e-05
C6	-2.73688	2.33283e-06	1.86949e-05
LHFPL2	1.19642	2.35038e-06	1.88193e-05
LAMC1	1.25778	2.36533e-06	1.89226e-05
ADAMTS6	2.21009	2.39969e-06	1.91809e-05
LRFN1	1.83871	2.42444e-06	1.9362e-05
SCG5	2.39948	2.42944e-06	1.93936e-05
BEX3	1.21193	2.43809e-06	1.94543e-05
FBXO41	1.43982	2.46426e-06	1.96546e-05
ALDH3A1	-2.23736	2.46629e-06	1.96623e-05
CHRM3	2.40578	2.48116e-06	1.97723e-05
AP3M2	1.20811	2.48295e-06	1.9778e-05
GUCY1B1	1.71943	2.49013e-06	1.98267e-05
INMT	-1.36753	2.50129e-06	1.9907e-05
TMEM45A	3.21969	2.50388e-06	1.9919e-05
LIPG	2.80333	2.50775e-06	1.99412e-05
ETV3L	4.32426	2.50977e-06	1.99487e-05
DEPDC1B	1.14637	2.52314e-06	2.00378e-05
SNCB	3.53092	2.53036e-06	2.00856e-05
ATP2C1	1.00832	2.55404e-06	2.02484e-05
SLC25A25	-1.14821	2.57972e-06	2.04197e-05
ITGAV	1.16741	2.58006e-06	2.04197e-05
MAGEA6	8.41869	2.60207e-06	2.05762e-05
DCBLD1	1.73965	2.60499e-06	2.05818e-05
CBS	3.41621	2.61891e-06	2.06829e-05
DUSP27	-3.31822	2.62208e-06	2.06991e-05
CLEC12B	3.85435	2.62613e-06	2.07222e-05
CACNB1	-1.55197	2.63873e-06	2.08128e-05
RMI2	1.35855	2.66158e-06	2.09662e-05
FEZ1	2.04553	2.68587e-06	2.11485e-05
EPO	3.71415	2.69303e-06	2.11869e-05
SERPINA1	1.93012	2.69448e-06	2.11893e-05
BPIFB1	-3.54224	2.69843e-06	2.12113e-05
SLURP1	-2.79593	2.70688e-06	2.12687e-05
RALGPS2	-1.10857	2.70955e-06	2.12806e-05
AURKA	1.05827	2.73082e-06	2.14294e-05
ITGA6	1.73609	2.7339e-06	2.14445e-05
ALDH1A2	-1.82912	2.73931e-06	2.14778e-05
KHDC1L	4.89623	2.74273e-06	2.14956e-05
MUSTN1	-3.04503	2.76012e-06	2.16227e-05
ACP5	1.36144	2.76284e-06	2.16348e-05
TPBG	1.27016	2.78982e-06	2.18369e-05
OBP2A	3.70749	2.80165e-06	2.19202e-05
HMGN5	-1.3607	2.83333e-06	2.21493e-05
STK33	-2.08072	2.84321e-06	2.2209e-05
GJA1	1.85925	2.84336e-06	2.2209e-05
DOC2B	-1.45867	2.88567e-06	2.25299e-05
FGFR4	1.80761	2.89159e-06	2.25571e-05
MC1R	1.30371	2.90307e-06	2.26277e-05
LYPD3	-1.46782	2.90309e-06	2.26277e-05
BIN1	-1.58886	2.94771e-06	2.29465e-05
SLC1A7	-1.72507	2.94917e-06	2.29482e-05
CHPF	1.25607	2.95299e-06	2.29682e-05
B3GALT1	-2.41965	2.96994e-06	2.30903e-05
ANO7	1.7916	2.97328e-06	2.31066e-05
CYP4X1	-1.85777	3.01011e-06	2.3383e-05
C20orf204	2.24159	3.07373e-06	2.38472e-05
PAG1	1.58361	3.07751e-06	2.38665e-05
ID4	-1.34352	3.09242e-06	2.39721e-05
SCARF2	1.77326	3.12764e-06	2.42147e-05
MIOX	5.41668	3.12984e-06	2.42216e-05
LBH	1.53061	3.14026e-06	2.4292e-05
DNAJC28	-1.14331	3.15106e-06	2.43654e-05
WNK4	-1.8534	3.17231e-06	2.45194e-05
PSTPIP1	1.64008	3.1919e-06	2.46503e-05
FOXRED2	1.25914	3.20222e-06	2.47146e-05
NID1	2.05771	3.20511e-06	2.47213e-05
TLX3	7.12024	3.23559e-06	2.49149e-05
PIPOX	3.06385	3.25886e-06	2.50836e-05
IGSF8	1.01055	3.28178e-06	2.52495e-05
CPAMD8	-1.36633	3.28854e-06	2.5291e-05
RNF223	-1.78941	3.34538e-06	2.57174e-05
CASC10	1.85482	3.35073e-06	2.57479e-05
LYPD8	6.14994	3.36566e-06	2.58519e-05
RDH16	2.73451	3.37029e-06	2.58693e-05
SIM1	-3.06651	3.37179e-06	2.58693e-05
SPDEF	-2.39282	3.37212e-06	2.58693e-05
TDRD5	4.68296	3.37612e-06	2.58892e-05
KLK11	-1.74409	3.38419e-06	2.59403e-05
SLC4A3	1.63894	3.39258e-06	2.59939e-05
C1orf61	3.9511	3.41389e-06	2.61463e-05
PLEKHO1	1.19044	3.41677e-06	2.61575e-05
PLCD4	-1.05536	3.42321e-06	2.6196e-05
BRICD5	2.07475	3.4586e-06	2.64559e-05
NFKBIE	1.35084	3.46517e-06	2.64951e-05
TRAF1	1.48241	3.49887e-06	2.67197e-05
TM6SF2	2.44418	3.54899e-06	2.70655e-05
LHB	2.38133	3.5643e-06	2.71633e-05
CPNE7	2.39896	3.57661e-06	2.72347e-05
XRCC3	1.00788	3.59207e-06	2.73411e-05
KIF21A	-1.04439	3.60593e-06	2.74353e-05
TMC7	1.63807	3.61903e-06	2.75237e-05
PLXND1	1.13893	3.63429e-06	2.76284e-05
LRRN4	3.44441	3.65974e-06	2.77762e-05
CCDC87	1.71713	3.66918e-06	2.78364e-05
SYT1	2.86952	3.69384e-06	2.80077e-05
[truncated: 2,437 more rows]
