# Supplementary material for: The Prognostic Signature and Potential Target Genes of Six Long Non-coding RNA in Laryngeal Squamous Cell Carcinoma
Source: Front Genet. 2020 Apr 28;11:413. doi: 10.3389/fgene.2020.00413 (PMC7198905; doi:10.3389/fgene.2020.00413)
Supplement: Supplementary file 8 [file Table_8.XLSX]

## Sheet: LINC02154
Supplementary Table 8. The Pearson correlation analysis between LINC02154 and PCGs. Cor, correlation coefficient; PCGs, protein-coding genes.
lncRNA	PCGs	Cor	P value
LINC02154	TREM1	0.623	1.42488e-14
LINC02154	ABL2	0.578	2.47696e-12
LINC02154	CD276	0.564	1.07318e-11
LINC02154	PHACTR4	-0.56	1.69063e-11
LINC02154	EN1	0.558	1.97152e-11
LINC02154	CPEB3	-0.541	1.06836e-10
LINC02154	SPOCD1	0.533	2.19605e-10
LINC02154	SERPINH1	0.527	3.8624e-10
LINC02154	AGFG2	-0.527	3.9533e-10
LINC02154	C1QTNF6	0.524	5.11239e-10
LINC02154	SYDE1	0.524	5.18432e-10
LINC02154	RAF1	-0.52	7.02942e-10
LINC02154	HOXC11	0.517	8.96392e-10
LINC02154	MLLT6	-0.516	9.95019e-10
LINC02154	CHST2	0.507	2.14142e-09
LINC02154	HOXC13	0.499	4.27638e-09
LINC02154	INHBA	0.498	4.56337e-09
LINC02154	CTHRC1	0.497	5.20698e-09
LINC02154	NCF2	0.495	5.77513e-09
LINC02154	P3H1	0.493	6.98182e-09
LINC02154	RMND5B	-0.493	7.05748e-09
LINC02154	MYOC	-0.489	9.33109e-09
LINC02154	CTSL	0.489	9.52922e-09
LINC02154	LMO7	-0.489	9.71342e-09
LINC02154	MFAP2	0.487	1.0846e-08
LINC02154	ERFE	0.487	1.09524e-08
LINC02154	ITGA5	0.485	1.26159e-08
LINC02154	PLAUR	0.484	1.37259e-08
LINC02154	ACADM	-0.484	1.38512e-08
LINC02154	SUOX	-0.483	1.56793e-08
LINC02154	KRT17	0.482	1.68786e-08
LINC02154	NRIP3	0.481	1.79745e-08
LINC02154	RFX8	0.48	1.88501e-08
LINC02154	FOXL1	0.48	1.95564e-08
LINC02154	MMP11	0.48	1.96983e-08
LINC02154	TMSB4X	0.479	2.10884e-08
LINC02154	STAU2	-0.479	2.11511e-08
LINC02154	SLC16A6	-0.479	2.1446e-08
LINC02154	KIF26B	0.478	2.32036e-08
LINC02154	COL5A2	0.478	2.32779e-08
LINC02154	GJC1	0.477	2.36512e-08
LINC02154	MMP1	0.477	2.37393e-08
LINC02154	RAB32	0.477	2.40335e-08
LINC02154	GPD1L	-0.477	2.51503e-08
LINC02154	EPB41L4A	-0.475	2.86177e-08
LINC02154	POPDC3	0.475	2.907e-08
LINC02154	MSANTD3	0.473	3.39905e-08
LINC02154	P4HA3	0.472	3.54093e-08
LINC02154	FUCA2	0.471	3.82694e-08
LINC02154	SFTA2	-0.471	3.88503e-08
LINC02154	STC2	0.471	3.8979e-08
LINC02154	APLN	0.471	3.93048e-08
LINC02154	FCRLB	0.47	4.00557e-08
LINC02154	OMA1	-0.47	4.24719e-08
LINC02154	HOXD11	0.469	4.34705e-08
LINC02154	MMP9	0.469	4.50308e-08
LINC02154	ZNF132	-0.468	4.67779e-08
LINC02154	COL10A1	0.467	5.1095e-08
LINC02154	SLC13A4	-0.466	5.68208e-08
LINC02154	CERCAM	0.465	6.07133e-08
LINC02154	HOXC9	0.464	6.37472e-08
LINC02154	HIPK1	-0.464	6.47501e-08
LINC02154	SPINK1	0.463	6.73416e-08
LINC02154	RFLNB	0.462	7.35947e-08
LINC02154	FOXO4	-0.461	7.99417e-08
LINC02154	MMP12	0.461	8.15412e-08
LINC02154	SCG5	0.461	8.23566e-08
LINC02154	TTYH3	0.461	8.32042e-08
LINC02154	TCAIM	-0.459	9.10459e-08
LINC02154	CREG2	0.458	9.91729e-08
LINC02154	PLAU	0.458	9.92221e-08
LINC02154	PMEPA1	0.457	1.08101e-07
LINC02154	CSGALNACT2	0.457	1.10205e-07
LINC02154	HOXB7	0.456	1.14074e-07
LINC02154	SLC11A1	0.455	1.21183e-07
LINC02154	DLX1	0.455	1.23206e-07
LINC02154	COL5A1	0.455	1.23488e-07
LINC02154	B4GALNT1	0.453	1.4026e-07
LINC02154	ESM1	0.453	1.47818e-07
LINC02154	SNAI2	0.453	1.47922e-07
LINC02154	WDR49	-0.452	1.58826e-07
LINC02154	RETSAT	-0.451	1.64522e-07
LINC02154	PLEKHA7	-0.451	1.68787e-07
LINC02154	MMP14	0.45	1.71624e-07
LINC02154	OLR1	0.45	1.79168e-07
LINC02154	ENAH	0.45	1.83147e-07
LINC02154	RBM20	-0.448	2.00017e-07
LINC02154	TCEANC2	-0.447	2.14603e-07
LINC02154	COL13A1	0.447	2.14936e-07
LINC02154	RANBP9	-0.447	2.23832e-07
LINC02154	PCBD2	-0.446	2.29042e-07
LINC02154	DIO1	-0.446	2.32587e-07
LINC02154	FTH1	0.445	2.46159e-07
LINC02154	TRPC4	0.445	2.46884e-07
LINC02154	PTPRR	0.445	2.48536e-07
LINC02154	ERBB3	-0.445	2.5697e-07
LINC02154	NID1	0.444	2.63564e-07
LINC02154	PDE6A	-0.444	2.68631e-07
LINC02154	PITX1	-0.444	2.76911e-07
LINC02154	ITM2C	0.443	2.85693e-07
LINC02154	USP19	-0.443	2.87231e-07
LINC02154	MSC	0.442	3.05546e-07
LINC02154	LOXL2	0.442	3.10754e-07
LINC02154	IL11	0.442	3.11869e-07
LINC02154	IKBIP	0.442	3.17985e-07
LINC02154	IKZF2	-0.441	3.24248e-07
LINC02154	CMTM3	0.441	3.26806e-07
LINC02154	LLGL2	-0.441	3.29703e-07
LINC02154	DENND2D	-0.441	3.38001e-07
LINC02154	COL1A1	0.44	3.44594e-07
LINC02154	ISOC1	-0.44	3.47446e-07
LINC02154	MMP13	0.44	3.54343e-07
LINC02154	CHST11	0.44	3.60382e-07
LINC02154	SAMD14	0.439	3.69844e-07
LINC02154	HOXC6	0.439	3.86984e-07
LINC02154	C9orf152	-0.438	3.99437e-07
LINC02154	LHFPL2	0.437	4.24203e-07
LINC02154	THY1	0.437	4.24502e-07
LINC02154	USB1	0.437	4.25382e-07
LINC02154	LARP6	0.437	4.28754e-07
LINC02154	TAMM41	-0.437	4.37306e-07
LINC02154	IQCD	-0.437	4.40679e-07
LINC02154	FAP	0.436	4.53574e-07
LINC02154	RBM47	-0.436	4.58182e-07
LINC02154	EPB41	-0.435	4.88962e-07
LINC02154	ADAMTS7	0.435	5.05501e-07
LINC02154	ZFP92	0.435	5.09523e-07
LINC02154	COL4A2	0.434	5.17623e-07
LINC02154	KIAA1217	-0.434	5.26447e-07
LINC02154	CDYL2	0.434	5.43991e-07
LINC02154	AQP9	0.433	5.48572e-07
LINC02154	ZNF552	-0.433	5.49514e-07
LINC02154	GJA1	0.433	5.76021e-07
LINC02154	RERE	-0.433	5.79338e-07
LINC02154	FAM135A	-0.432	5.86532e-07
LINC02154	PLXNB1	-0.432	5.87392e-07
LINC02154	SGPP1	0.432	6.04751e-07
LINC02154	PRICKLE4	-0.432	6.12219e-07
LINC02154	PLIN4	-0.431	6.66754e-07
LINC02154	QRICH1	-0.43	6.84867e-07
LINC02154	PRRT3	-0.429	7.17351e-07
LINC02154	ADAMTS12	0.429	7.58888e-07
LINC02154	USP4	-0.428	7.7876e-07
LINC02154	SNCB	0.428	7.86942e-07
LINC02154	FAM83D	-0.428	8.09882e-07
LINC02154	OXNAD1	-0.427	8.30699e-07
LINC02154	GNA12	0.427	8.55168e-07
LINC02154	WISP1	0.426	8.75462e-07
LINC02154	SLC6A7	0.426	8.87797e-07
LINC02154	DOP1B	-0.426	9.09444e-07
LINC02154	ABHD14B	-0.426	9.28493e-07
LINC02154	APC	-0.425	9.33048e-07
LINC02154	CEBPB	0.425	9.34332e-07
LINC02154	MAGI1	-0.425	9.34591e-07
LINC02154	MMP3	0.425	9.7025e-07
LINC02154	C1QL4	0.425	9.74198e-07
LINC02154	KRTAP19-1	0.425	9.85292e-07
LINC02154	PGF	0.424	9.97594e-07
LINC02154	MKRN2	-0.424	1.0323e-06
LINC02154	TGFB1I1	0.423	1.05993e-06
LINC02154	EPHX2	-0.423	1.0893e-06
LINC02154	ADAM12	0.423	1.09108e-06
LINC02154	MYO16	0.422	1.15839e-06
LINC02154	SH3BGRL2	-0.422	1.20024e-06
LINC02154	BCKDHB	-0.422	1.20121e-06
LINC02154	HOXA13	0.421	1.20632e-06
LINC02154	NFIA	-0.421	1.20977e-06
LINC02154	MUCL3	-0.421	1.21985e-06
LINC02154	IBSP	0.421	1.22254e-06
LINC02154	SIAH1	0.421	1.23105e-06
LINC02154	PRKAB1	-0.42	1.29502e-06
LINC02154	ARSG	-0.42	1.32021e-06
LINC02154	SSR3	0.419	1.37557e-06
LINC02154	NOX4	0.419	1.37659e-06
LINC02154	CDH11	0.419	1.39305e-06
LINC02154	SLAMF9	0.419	1.44465e-06
LINC02154	ANKMY1	-0.418	1.47015e-06
LINC02154	PDE12	-0.418	1.53454e-06
LINC02154	CROT	-0.418	1.54327e-06
LINC02154	FOXL2	0.417	1.55951e-06
LINC02154	P4HA1	0.417	1.61402e-06
LINC02154	CSTF2	-0.417	1.62183e-06
LINC02154	RAC2	0.417	1.62719e-06
LINC02154	GPT2	-0.417	1.65091e-06
LINC02154	ALDH6A1	-0.416	1.67166e-06
LINC02154	FOXF2	0.416	1.69065e-06
LINC02154	PRKAR2A	-0.416	1.73268e-06
LINC02154	EVA1B	0.416	1.75209e-06
LINC02154	SLC24A2	0.415	1.77376e-06
LINC02154	SH2D1B	-0.415	1.79601e-06
LINC02154	HOXB9	0.415	1.8034e-06
LINC02154	CIPC	-0.415	1.80868e-06
LINC02154	HAMP	0.415	1.82089e-06
LINC02154	GORASP1	-0.414	1.8805e-06
LINC02154	FOXS1	0.414	1.94773e-06
LINC02154	ANKRD65	-0.414	1.96328e-06
LINC02154	SLC25A23	-0.414	1.98204e-06
LINC02154	ADAMTS6	0.414	1.99123e-06
LINC02154	CGN	-0.413	2.01863e-06
LINC02154	PLPP4	0.413	2.0355e-06
LINC02154	SLC39A8	0.413	2.04233e-06
LINC02154	RNF183	-0.413	2.08434e-06
LINC02154	MCEMP1	0.413	2.11136e-06
LINC02154	QARS	-0.413	2.11494e-06
LINC02154	TJP3	-0.412	2.14993e-06
LINC02154	LRP12	0.412	2.17596e-06
LINC02154	LMX1B	0.412	2.1854e-06
LINC02154	TMTC2	-0.412	2.18918e-06
LINC02154	ADH4	-0.412	2.22147e-06
LINC02154	COL24A1	0.412	2.23982e-06
LINC02154	CDX1	0.411	2.2681e-06
LINC02154	KCTD6	-0.411	2.32884e-06
LINC02154	KRTAP4-1	0.411	2.33053e-06
LINC02154	RNF224	-0.411	2.35279e-06
LINC02154	COL4A1	0.411	2.3981e-06
LINC02154	KCNF1	0.41	2.42118e-06
LINC02154	SLC9C1	0.41	2.49694e-06
LINC02154	LYRM7	-0.41	2.51734e-06
LINC02154	MMAA	-0.409	2.56983e-06
LINC02154	PXDN	0.409	2.60515e-06
LINC02154	ADAMTS2	0.409	2.61145e-06
LINC02154	POSTN	0.409	2.61875e-06
LINC02154	DLG3	-0.409	2.70353e-06
LINC02154	FKBP14	0.408	2.76842e-06
LINC02154	TSEN2	-0.408	2.76875e-06
LINC02154	HTRA3	0.408	2.8015e-06
LINC02154	OGG1	-0.408	2.89193e-06
LINC02154	CSF2	0.407	2.90342e-06
LINC02154	CYP1A2	-0.407	3.0436e-06
LINC02154	PHYHIP	-0.407	3.06636e-06
LINC02154	FKBP9	0.406	3.08599e-06
LINC02154	SGIP1	0.406	3.12545e-06
LINC02154	BCL2L15	-0.406	3.19262e-06
LINC02154	FAM3B	-0.406	3.20847e-06
LINC02154	ANO8	-0.405	3.33643e-06
LINC02154	CTNNA1	-0.405	3.38459e-06
LINC02154	CNIH3	0.405	3.40568e-06
LINC02154	ST3GAL2	0.405	3.41258e-06
LINC02154	TTC7B	0.405	3.4126e-06
LINC02154	NREP	0.405	3.41555e-06
LINC02154	FGF5	0.405	3.47228e-06
LINC02154	RAB29	0.404	3.49369e-06
LINC02154	MACC1	-0.404	3.59993e-06
LINC02154	RPH3AL	-0.404	3.61596e-06
LINC02154	C8orf74	-0.403	3.70841e-06
LINC02154	KIAA0232	-0.403	3.78077e-06
LINC02154	HOXC10	0.403	3.86166e-06
LINC02154	ETFDH	-0.403	3.89695e-06
LINC02154	ZADH2	-0.403	3.9201e-06
LINC02154	CTSZ	0.403	3.9253e-06
LINC02154	ADPGK	0.403	3.92836e-06
LINC02154	SLC38A7	0.402	3.93487e-06
LINC02154	SLC5A12	0.402	3.98361e-06
LINC02154	RIIAD1	-0.402	4.059e-06
LINC02154	SFXN2	-0.402	4.07021e-06
LINC02154	SPP1	0.402	4.10555e-06
LINC02154	TRARG1	-0.402	4.1266e-06
LINC02154	TBX6	-0.401	4.34218e-06
LINC02154	WDTC1	-0.401	4.36619e-06
LINC02154	SIGLEC15	0.401	4.37099e-06
LINC02154	TTC9	-0.4	4.47953e-06
LINC02154	RELCH	-0.4	4.52578e-06
LINC02154	MTF1	-0.4	4.53845e-06
LINC02154	SOX11	0.4	4.53999e-06
LINC02154	COL6A3	0.4	4.57567e-06
LINC02154	ABHD5	-0.4	4.59217e-06
LINC02154	SAMD10	-0.399	4.74828e-06
LINC02154	CCDC102A	0.399	4.75386e-06
LINC02154	TBXA2R	0.399	4.82055e-06
LINC02154	COL12A1	0.399	4.84125e-06
LINC02154	UPK3B	-0.399	4.85911e-06
LINC02154	PSCA	-0.398	5.2069e-06
LINC02154	CLMP	0.397	5.43867e-06
LINC02154	TPCN1	-0.397	5.5401e-06
LINC02154	PAFAH2	-0.397	5.54087e-06
LINC02154	IGFL3	0.396	5.65786e-06
LINC02154	EPN3	-0.396	5.78314e-06
LINC02154	FAM107A	-0.396	5.91161e-06
LINC02154	NWD1	-0.395	5.9788e-06
LINC02154	ST3GAL4	-0.395	5.98501e-06
LINC02154	PHLPP1	-0.395	6.03195e-06
LINC02154	RAB5B	-0.395	6.06119e-06
LINC02154	NCOA2	-0.395	6.15892e-06
LINC02154	TRAK1	-0.395	6.19881e-06
LINC02154	FZD2	0.395	6.22044e-06
LINC02154	SPATA6	-0.395	6.24284e-06
LINC02154	CPXM1	0.395	6.29511e-06
LINC02154	EIF5A2	0.395	6.29642e-06
LINC02154	INSIG2	0.394	6.38925e-06
LINC02154	LAMB3	0.394	6.41994e-06
LINC02154	UBE3B	-0.394	6.50277e-06
LINC02154	COPZ2	0.394	6.50987e-06
LINC02154	USP6NL	-0.394	6.54617e-06
LINC02154	HOXA11	0.394	6.56104e-06
LINC02154	SERPINI2	-0.394	6.66484e-06
LINC02154	HLF	-0.393	6.83566e-06
LINC02154	COL6A1	0.393	6.85873e-06
LINC02154	LAMC1	0.393	6.8648e-06
LINC02154	DCLRE1C	-0.392	7.31511e-06
LINC02154	C1orf68	0.392	7.43058e-06
LINC02154	MME	0.392	7.49536e-06
LINC02154	CYP2J2	-0.391	7.55696e-06
LINC02154	RGS4	0.391	7.55905e-06
LINC02154	GAL	0.391	7.65731e-06
LINC02154	KLHL2	-0.391	7.69217e-06
LINC02154	TP53INP2	-0.391	7.70898e-06
LINC02154	CALD1	0.391	7.75207e-06
LINC02154	SPINK8	-0.391	7.75221e-06
LINC02154	PLOD1	0.391	7.77185e-06
LINC02154	CAVIN3	0.391	7.79273e-06
LINC02154	KDELR3	0.391	7.84402e-06
LINC02154	TRNP1	-0.391	7.87712e-06
LINC02154	SERPINE1	0.391	7.88458e-06
LINC02154	ANXA9	-0.391	7.90479e-06
LINC02154	CD80	0.391	7.93133e-06
LINC02154	FOXL2NB	0.39	8.01123e-06
LINC02154	FADS1	0.39	8.12465e-06
LINC02154	YTHDC2	-0.39	8.22459e-06
LINC02154	GPT	-0.39	8.23839e-06
LINC02154	PLOD3	0.39	8.30448e-06
LINC02154	LRRC8C	0.39	8.31999e-06
LINC02154	BICDL1	-0.39	8.37202e-06
LINC02154	MAPKAPK3	-0.389	8.49116e-06
LINC02154	ASAH1	-0.389	8.5281e-06
LINC02154	UGT1A8	-0.389	8.54244e-06
LINC02154	PSMD2	0.389	8.67873e-06
LINC02154	B3GNT3	-0.389	8.79444e-06
LINC02154	PDE4C	-0.388	9.10325e-06
LINC02154	ARHGEF3	-0.388	9.10445e-06
LINC02154	BASP1	0.388	9.13283e-06
LINC02154	MNS1	-0.388	9.18858e-06
LINC02154	TMEM158	0.388	9.20745e-06
LINC02154	PARVB	0.388	9.24805e-06
LINC02154	METTL25	-0.388	9.36668e-06
LINC02154	SOAT1	0.388	9.38267e-06
LINC02154	TSPAN6	-0.388	9.38525e-06
LINC02154	NBEAL2	-0.388	9.44141e-06
LINC02154	KIAA0556	-0.388	9.46434e-06
LINC02154	VPS13D	-0.388	9.46624e-06
LINC02154	MKRN2OS	-0.388	9.48003e-06
LINC02154	SLC12A4	0.387	9.76451e-06
LINC02154	ELOVL6	-0.387	9.80113e-06
LINC02154	ST6GALNAC1	-0.387	9.88265e-06
LINC02154	MARVELD1	0.387	1.00506e-05
LINC02154	TMEM136	0.386	1.00888e-05
LINC02154	PDPN	0.386	1.03484e-05
LINC02154	GIPC2	-0.386	1.036e-05
LINC02154	HOXB8	0.386	1.03921e-05
LINC02154	PIGN	-0.386	1.04005e-05
LINC02154	DLX2	0.386	1.04685e-05
LINC02154	CLEC5A	0.386	1.04715e-05
LINC02154	RELT	0.386	1.05453e-05
LINC02154	CLDN14	0.386	1.05769e-05
LINC02154	ZNF469	0.385	1.07072e-05
LINC02154	COL3A1	0.385	1.07367e-05
LINC02154	MB21D2	0.385	1.07538e-05
LINC02154	KIAA1143	-0.385	1.09496e-05
LINC02154	MT1F	0.385	1.11041e-05
LINC02154	FNDC3B	0.385	1.11601e-05
LINC02154	FCHO2	-0.385	1.12309e-05
LINC02154	ARHGEF10L	-0.385	1.12379e-05
LINC02154	FAM214A	-0.385	1.1265e-05
LINC02154	CASP9	-0.384	1.14242e-05
LINC02154	KAZN	-0.384	1.16186e-05
LINC02154	ZDHHC3	-0.384	1.16923e-05
LINC02154	ITGA6	0.384	1.17123e-05
LINC02154	KAT2B	-0.384	1.18207e-05
LINC02154	LAMC2	0.383	1.19639e-05
LINC02154	RGCC	0.383	1.20839e-05
LINC02154	GPX8	0.383	1.22734e-05
LINC02154	HECW1	0.383	1.23112e-05
LINC02154	ARSI	0.383	1.23266e-05
LINC02154	ACOT9	0.383	1.23799e-05
LINC02154	FBLIM1	0.383	1.24131e-05
LINC02154	SLC10A5	-0.383	1.24252e-05
LINC02154	SCARF2	0.383	1.24678e-05
LINC02154	ULK3	-0.382	1.28416e-05
LINC02154	ATXN7	-0.382	1.30243e-05
LINC02154	TNFSF11	0.382	1.30442e-05
LINC02154	DDI2	-0.382	1.30881e-05
LINC02154	TENM3	0.382	1.31117e-05
LINC02154	VILL	-0.382	1.31778e-05
LINC02154	CHN1	0.382	1.31887e-05
LINC02154	MAGI3	-0.382	1.31979e-05
LINC02154	ASCL5	0.382	1.32478e-05
LINC02154	MMP2	0.382	1.32769e-05
LINC02154	TIAM1	-0.382	1.3282e-05
LINC02154	IBTK	-0.382	1.32935e-05
LINC02154	BGN	0.381	1.34255e-05
LINC02154	ZNF341	-0.381	1.34292e-05
LINC02154	PRKCE	-0.381	1.34352e-05
LINC02154	DIP2A	-0.381	1.34532e-05
LINC02154	HOXC8	0.381	1.34576e-05
LINC02154	MUC22	-0.381	1.34711e-05
LINC02154	PHF24	0.381	1.35673e-05
LINC02154	RIPOR1	0.381	1.38179e-05
LINC02154	CHAD	-0.381	1.38985e-05
LINC02154	MMP8	0.381	1.3908e-05
LINC02154	SUCLG2	-0.381	1.39352e-05
LINC02154	ENO2	0.381	1.39884e-05
LINC02154	LDLRAD1	-0.38	1.42733e-05
LINC02154	OR51E1	0.38	1.47275e-05
LINC02154	GPSM1	0.38	1.47721e-05
LINC02154	LCE1F	0.38	1.48114e-05
LINC02154	CHST15	0.379	1.51049e-05
LINC02154	CGB7	0.379	1.5171e-05
LINC02154	C10orf143	-0.379	1.53136e-05
LINC02154	CAMSAP1	-0.379	1.54388e-05
LINC02154	PCM1	-0.379	1.56065e-05
LINC02154	PRRX2	0.379	1.57509e-05
LINC02154	EIF4EBP3	-0.378	1.6332e-05
LINC02154	KDELC1	0.378	1.63953e-05
LINC02154	SNAPC1	0.378	1.64607e-05
LINC02154	HOOK1	-0.378	1.65071e-05
LINC02154	WDR66	0.378	1.65291e-05
LINC02154	UNC13B	-0.378	1.65966e-05
LINC02154	PHF7	-0.378	1.66483e-05
LINC02154	MAPK12	0.378	1.66804e-05
LINC02154	SMAGP	-0.378	1.66946e-05
LINC02154	HEYL	0.377	1.6759e-05
LINC02154	TDO2	0.377	1.68033e-05
LINC02154	HOXD13	0.377	1.68639e-05
LINC02154	N4BP3	-0.377	1.71119e-05
LINC02154	IGFBP3	0.377	1.72587e-05
LINC02154	TJP2	-0.377	1.73315e-05
LINC02154	COL1A2	0.377	1.73887e-05
LINC02154	TCHP	-0.377	1.75066e-05
LINC02154	TMEM45A	0.377	1.76439e-05
LINC02154	CPT2	-0.376	1.79636e-05
LINC02154	USP54	-0.376	1.80314e-05
LINC02154	PBRM1	-0.376	1.81579e-05
LINC02154	PARP3	-0.376	1.81606e-05
LINC02154	DMXL1	-0.376	1.82727e-05
LINC02154	WDR6	-0.376	1.85291e-05
LINC02154	CCL7	0.376	1.85959e-05
LINC02154	TMEM9	0.375	1.88227e-05
LINC02154	XPC	-0.375	1.88701e-05
LINC02154	CAPN5	-0.375	1.92373e-05
LINC02154	MEIS1	-0.375	1.93843e-05
LINC02154	AEBP1	0.375	1.9459e-05
LINC02154	SELENBP1	-0.375	1.97283e-05
LINC02154	ADH1C	-0.375	1.97512e-05
LINC02154	STK39	-0.374	2.02877e-05
LINC02154	B3GNT9	0.374	2.03339e-05
LINC02154	DACT3	0.374	2.05318e-05
LINC02154	SYT14	0.374	2.06103e-05
LINC02154	CAMK1G	0.374	2.07273e-05
LINC02154	EPB41L1	-0.374	2.08813e-05
LINC02154	CA13	-0.373	2.10975e-05
LINC02154	ABAT	-0.373	2.11784e-05
LINC02154	AK9	-0.373	2.14426e-05
LINC02154	TTC22	-0.373	2.14455e-05
LINC02154	HTR1D	0.373	2.14545e-05
LINC02154	PLPPR5	0.373	2.1486e-05
LINC02154	COL6A2	0.373	2.159e-05
LINC02154	CNOT2	0.373	2.1674e-05
LINC02154	SLC34A3	-0.373	2.17387e-05
LINC02154	RCN3	0.372	2.22489e-05
LINC02154	SERAC1	-0.372	2.22861e-05
LINC02154	CLIC4	0.372	2.25686e-05
LINC02154	GAST	0.372	2.25757e-05
LINC02154	VSIG2	-0.372	2.2684e-05
LINC02154	RNF215	0.372	2.29895e-05
LINC02154	ABCD3	-0.372	2.32248e-05
LINC02154	ATP8B3	0.371	2.39957e-05
LINC02154	ANXA11	-0.371	2.40126e-05
LINC02154	C12orf40	-0.371	2.45718e-05
LINC02154	CFAP20	0.37	2.46719e-05
LINC02154	PLXND1	0.37	2.46896e-05
LINC02154	CNGB3	0.37	2.48333e-05
LINC02154	RAP1B	0.37	2.4844e-05
LINC02154	C11orf24	0.37	2.48596e-05
LINC02154	GYS2	-0.37	2.50279e-05
LINC02154	RASD2	0.37	2.50857e-05
LINC02154	TMF1	-0.37	2.53395e-05
LINC02154	LUM	0.37	2.54657e-05
LINC02154	PRNP	0.37	2.56952e-05
LINC02154	2019-09-03	0.369	2.61163e-05
LINC02154	PROC	0.369	2.61998e-05
LINC02154	ADD2	0.369	2.63477e-05
LINC02154	NISCH	-0.369	2.65792e-05
LINC02154	HECTD4	-0.369	2.72904e-05
LINC02154	SPRY4	0.369	2.73223e-05
LINC02154	MSX2	0.369	2.73732e-05
LINC02154	PCDH12	0.369	2.74325e-05
LINC02154	SVIP	-0.368	2.7747e-05
LINC02154	OXCT1	-0.368	2.80899e-05
LINC02154	PDSS2	-0.368	2.81181e-05
LINC02154	SH2D2A	0.368	2.83718e-05
LINC02154	TGFB1	0.368	2.8473e-05
LINC02154	ASAP3	-0.368	2.85103e-05
LINC02154	TNFAIP6	0.368	2.86901e-05
LINC02154	PDGFRB	0.368	2.87232e-05
LINC02154	GRHL2	-0.368	2.87932e-05
LINC02154	PATJ	-0.368	2.8941e-05
LINC02154	SLK	-0.367	2.91821e-05
LINC02154	OSTM1	0.367	2.92415e-05
LINC02154	P3H2	0.367	2.93708e-05
LINC02154	FBXO34	-0.367	2.94558e-05
LINC02154	CD68	0.367	2.95892e-05
LINC02154	TNFRSF12A	0.367	2.9625e-05
LINC02154	GPR176	0.367	2.98754e-05
LINC02154	SLAIN1	-0.366	3.06732e-05
LINC02154	SLC11A2	-0.366	3.08589e-05
LINC02154	JADE1	-0.366	3.08929e-05
LINC02154	BMP2	0.366	3.11147e-05
LINC02154	TCP11L2	-0.366	3.11772e-05
LINC02154	GBP6	-0.366	3.12143e-05
LINC02154	TRMT44	-0.366	3.14807e-05
LINC02154	KRT32	-0.366	3.15512e-05
LINC02154	HOXB6	0.366	3.1646e-05
LINC02154	FAM172A	-0.366	3.1677e-05
LINC02154	NME4	0.366	3.16901e-05
LINC02154	GDPD5	0.366	3.19506e-05
LINC02154	PRMT9	-0.366	3.19539e-05
LINC02154	COL11A1	0.366	3.21217e-05
LINC02154	COL4A3BP	-0.365	3.33977e-05
LINC02154	CAST	-0.365	3.37111e-05
LINC02154	GRIK3	-0.365	3.38227e-05
LINC02154	MYDGF	0.365	3.39816e-05
LINC02154	STX1A	0.364	3.42742e-05
LINC02154	PAX9	-0.364	3.44172e-05
LINC02154	NGF	0.364	3.44765e-05
LINC02154	MCCC2	-0.364	3.4753e-05
LINC02154	LAMA4	0.364	3.47804e-05
LINC02154	SLC44A2	-0.364	3.5065e-05
LINC02154	IGFL2	0.364	3.51182e-05
LINC02154	BCL2A1	0.364	3.52868e-05
LINC02154	HOXD10	0.364	3.57294e-05
LINC02154	CHI3L1	0.363	3.61428e-05
LINC02154	SMIM6	-0.363	3.62096e-05
LINC02154	FUT6	-0.363	3.65347e-05
LINC02154	XYLB	-0.363	3.66078e-05
LINC02154	KIF7	0.363	3.69536e-05
LINC02154	ACADSB	-0.363	3.73027e-05
LINC02154	NAAA	-0.363	3.74178e-05
LINC02154	CASP5	0.362	3.80517e-05
LINC02154	MBLAC2	-0.362	3.8348e-05
LINC02154	EMILIN1	0.362	3.89947e-05
LINC02154	IL17RC	-0.362	3.9236e-05
LINC02154	KCNJ8	0.362	3.93344e-05
LINC02154	LRRC27	-0.362	3.95442e-05
LINC02154	TGFBI	0.362	3.9704e-05
LINC02154	ZC3H4	-0.362	3.97947e-05
LINC02154	SFXN3	0.361	3.99664e-05
LINC02154	SLMAP	-0.361	4.03776e-05
LINC02154	HSD17B4	-0.361	4.07137e-05
LINC02154	P2RX4	0.361	4.07919e-05
LINC02154	ARPC1B	0.361	4.09122e-05
LINC02154	AGPAT3	-0.361	4.13098e-05
LINC02154	DKK4	-0.361	4.14589e-05
LINC02154	CCDC71L	0.36	4.25919e-05
LINC02154	BAALC	0.36	4.30759e-05
LINC02154	NUTF2	0.36	4.3277e-05
LINC02154	CEACAM16	-0.36	4.38515e-05
LINC02154	FHOD1	0.36	4.38773e-05
LINC02154	SLC9A8	-0.36	4.40623e-05
LINC02154	WDR82	-0.36	4.41054e-05
LINC02154	ZIC5	0.36	4.42371e-05
LINC02154	BARD1	-0.359	4.47502e-05
LINC02154	GOT1	-0.359	4.47524e-05
LINC02154	LGALS1	0.359	4.49304e-05
LINC02154	MSN	0.359	4.52135e-05
LINC02154	GGT6	-0.359	4.53649e-05
LINC02154	ADIPOQ	-0.359	4.59295e-05
LINC02154	FST	0.359	4.59299e-05
LINC02154	TOX2	0.359	4.662e-05
LINC02154	PXDC1	0.358	4.72753e-05
LINC02154	CUL3	-0.358	4.79063e-05
LINC02154	SPARC	0.358	4.79418e-05
LINC02154	ACVR1	0.358	4.83862e-05
LINC02154	AFDN	-0.358	4.84891e-05
LINC02154	SYBU	-0.358	4.8944e-05
LINC02154	KLF7	0.358	4.91141e-05
LINC02154	SORBS2	-0.358	4.91911e-05
LINC02154	TMEM220	-0.357	4.92817e-05
LINC02154	FMNL3	0.357	4.9353e-05
LINC02154	PIK3C2B	-0.357	4.96991e-05
LINC02154	SETMAR	-0.357	5.01348e-05
LINC02154	FAM221A	-0.357	5.03993e-05
LINC02154	SALL4	0.357	5.13301e-05
LINC02154	CCDC6	-0.357	5.14473e-05
LINC02154	PLPPR2	0.357	5.16751e-05
LINC02154	DYNAP	-0.356	5.22313e-05
LINC02154	MUCL1	0.356	5.23839e-05
LINC02154	TOR1A	0.356	5.24282e-05
LINC02154	COL16A1	0.356	5.24803e-05
LINC02154	IL12A	-0.356	5.25331e-05
LINC02154	FBXL16	-0.356	5.2873e-05
LINC02154	FBN2	0.356	5.33795e-05
LINC02154	NFIX	-0.356	5.36354e-05
LINC02154	C17orf58	-0.356	5.38685e-05
LINC02154	TSGA10	-0.356	5.41368e-05
LINC02154	SEMA6D	0.355	5.52494e-05
LINC02154	AP5Z1	0.355	5.58231e-05
LINC02154	TCEA3	-0.355	5.5873e-05
LINC02154	IGSF8	0.355	5.59403e-05
LINC02154	CYP2F1	-0.355	5.60189e-05
LINC02154	DEGS1	0.355	5.63663e-05
LINC02154	LRRC3	0.355	5.64293e-05
LINC02154	ACOX3	-0.355	5.67305e-05
LINC02154	WDR48	-0.355	5.6816e-05
LINC02154	GRAMD2B	-0.355	5.72905e-05
LINC02154	SLC16A5	-0.355	5.74652e-05
LINC02154	SLC6A1	-0.354	5.77264e-05
LINC02154	FYCO1	-0.354	5.82032e-05
LINC02154	ADGRG1	0.354	5.88795e-05
LINC02154	MBNL3	-0.354	5.89275e-05
LINC02154	AP5M1	-0.354	5.89813e-05
LINC02154	CCDC125	-0.354	5.94492e-05
LINC02154	SLC20A1	0.354	5.97986e-05
LINC02154	TMEM26	0.354	5.99499e-05
LINC02154	PPEF1	0.353	6.06332e-05
LINC02154	ZNF518A	-0.353	6.1705e-05
LINC02154	C15orf62	-0.353	6.23263e-05
LINC02154	COL22A1	0.353	6.23503e-05
LINC02154	TRIM33	-0.353	6.24299e-05
LINC02154	INHBB	0.353	6.25252e-05
LINC02154	COL27A1	0.353	6.33588e-05
LINC02154	ROS1	0.353	6.35308e-05
LINC02154	PPL	-0.353	6.36235e-05
LINC02154	SPRR2G	0.352	6.38454e-05
LINC02154	HDAC6	-0.352	6.39309e-05
LINC02154	LBH	0.352	6.40371e-05
LINC02154	THRSP	-0.352	6.44158e-05
LINC02154	SERPINA9	0.352	6.44933e-05
LINC02154	HLX	0.352	6.49335e-05
LINC02154	DGLUCY	-0.352	6.49944e-05
LINC02154	ROR2	0.352	6.50893e-05
LINC02154	EFCAB14	-0.352	6.52335e-05
LINC02154	SLC38A6	0.352	6.52779e-05
LINC02154	MYO1B	0.352	6.53118e-05
LINC02154	TIFA	-0.352	6.53469e-05
LINC02154	GPRIN1	0.352	6.5467e-05
LINC02154	RBM15B	-0.352	6.64205e-05
LINC02154	ITGAX	0.352	6.65009e-05
LINC02154	DIS3L2	-0.352	6.65744e-05
LINC02154	HCAR1	-0.352	6.66745e-05
LINC02154	MUC21	-0.351	6.72762e-05
LINC02154	TMCO4	-0.351	6.75366e-05
LINC02154	PDK1	0.351	6.76065e-05
LINC02154	TM6SF2	0.351	6.79252e-05
LINC02154	GOLGA4	-0.351	6.81096e-05
LINC02154	PHYHD1	-0.351	6.9403e-05
LINC02154	RASA3	0.351	6.97202e-05
LINC02154	PDCD4	-0.351	6.98762e-05
LINC02154	PLXNA2	-0.351	7.03586e-05
LINC02154	MAP3K9	-0.351	7.03802e-05
LINC02154	TWIST1	0.35	7.06647e-05
LINC02154	INO80D	-0.35	7.11168e-05
LINC02154	ZDHHC13	-0.35	7.24679e-05
LINC02154	DUOX2	-0.35	7.33162e-05
LINC02154	LEXM	-0.35	7.34152e-05
LINC02154	RFTN1	0.35	7.3443e-05
LINC02154	APPL1	-0.35	7.35286e-05
LINC02154	TMCC2	0.35	7.42201e-05
LINC02154	MCOLN3	0.349	7.42867e-05
LINC02154	RAB5A	-0.349	7.43251e-05
LINC02154	ANKRD13C	-0.349	7.59023e-05
LINC02154	FKBP11	0.349	7.63789e-05
LINC02154	TENM2	0.349	7.64292e-05
LINC02154	ADCY5	-0.349	7.6682e-05
LINC02154	SNAI1	0.349	7.73017e-05
LINC02154	RNF225	-0.348	7.82882e-05
LINC02154	HOXD8	0.348	7.86115e-05
LINC02154	PIH1D2	-0.348	7.86779e-05
LINC02154	PRKCZ	-0.348	7.9461e-05
LINC02154	LRCH4	-0.348	8.01643e-05
LINC02154	TREH	-0.348	8.01927e-05
LINC02154	SLC27A6	-0.348	8.12037e-05
LINC02154	COLGALT1	0.348	8.15793e-05
LINC02154	AFF1	-0.348	8.16421e-05
LINC02154	GPR84	0.348	8.1905e-05
LINC02154	EXOC7	-0.348	8.19763e-05
LINC02154	B4GALT3	0.347	8.24112e-05
LINC02154	COL5A3	0.347	8.25887e-05
LINC02154	ITSN2	-0.347	8.46016e-05
LINC02154	KANK4	0.347	8.48389e-05
LINC02154	NT5C2	-0.347	8.48791e-05
LINC02154	ETS1	0.347	8.57318e-05
LINC02154	FAM222A	-0.347	8.58247e-05
LINC02154	SNX10	0.346	8.65608e-05
LINC02154	SKIDA1	-0.346	8.82154e-05
LINC02154	GTF2IRD1	-0.346	8.84747e-05
LINC02154	CRYBG1	-0.346	8.84857e-05
LINC02154	KIF9	-0.346	8.87074e-05
LINC02154	DZIP1	0.346	8.8794e-05
LINC02154	EFNB2	0.346	8.88962e-05
LINC02154	TUSC2	-0.346	8.94569e-05
LINC02154	NKIRAS1	-0.346	9.00533e-05
LINC02154	HPCAL1	0.346	9.04426e-05
LINC02154	NTN1	-0.345	9.09644e-05
LINC02154	PLEKHH3	-0.345	9.10337e-05
LINC02154	VSIG10	-0.345	9.12358e-05
LINC02154	NME6	-0.345	9.15994e-05
LINC02154	CDC42BPG	-0.345	9.17456e-05
LINC02154	BRPF1	-0.345	9.2679e-05
LINC02154	CSNK2A2	0.345	9.2777e-05
LINC02154	NRTN	-0.345	9.29591e-05
LINC02154	ESPL1	-0.345	9.37839e-05
LINC02154	MAP4K2	0.345	9.48269e-05
LINC02154	ACOD1	0.345	9.49684e-05
LINC02154	FBXL22	-0.344	9.5888e-05
LINC02154	ATP6V0D2	0.344	9.59632e-05
LINC02154	CLCN3	-0.344	9.65973e-05
LINC02154	CFAP73	-0.344	9.69339e-05
LINC02154	DRAXIN	0.344	9.71217e-05
LINC02154	FAM69A	0.344	9.71811e-05
LINC02154	WDR11	-0.344	9.7296e-05
LINC02154	HHIPL1	0.344	9.79836e-05
LINC02154	LAMB1	0.344	9.82353e-05
LINC02154	SLC49A3	-0.344	9.87309e-05
LINC02154	KRT40	-0.344	9.88021e-05
LINC02154	FADS3	0.344	9.88167e-05
LINC02154	YTHDF2	-0.344	9.90894e-05
LINC02154	GPR4	0.344	9.96011e-05
LINC02154	CD86	0.343	0.000100468
LINC02154	NRSN2	0.343	0.00010107
LINC02154	PTPN18	-0.343	0.000101549
LINC02154	CPPED1	-0.343	0.000101687
LINC02154	FSCN1	0.343	0.000102047
LINC02154	FIG4	-0.343	0.000102613
LINC02154	CCRL2	0.343	0.000102696
LINC02154	ACP5	0.343	0.000103202
LINC02154	ACAN	0.343	0.000103625
LINC02154	ENPEP	0.343	0.000103802
LINC02154	PPARGC1B	-0.343	0.000104282
LINC02154	PILRA	0.343	0.000104432
LINC02154	GNL3	-0.342	0.000105719
LINC02154	F2R	0.342	0.000106189
LINC02154	GALNT12	-0.342	0.000106797
LINC02154	C9orf24	-0.342	0.000107599
LINC02154	SLC2A3	0.342	0.000107603
LINC02154	AP1S3	-0.342	0.000107906
LINC02154	FZD5	-0.342	0.000109213
LINC02154	HS1BP3	0.342	0.000110416
LINC02154	LINGO1	0.341	0.000111176
LINC02154	LZTFL1	-0.341	0.000111264
LINC02154	RAB3IL1	0.341	0.000111756
LINC02154	MAGIX	-0.341	0.000112821
LINC02154	LACTB	0.341	0.000112849
LINC02154	LAMA3	0.341	0.000113907
LINC02154	TP53I13	0.341	0.00011393
LINC02154	DYRK1A	-0.341	0.000113975
LINC02154	TMPRSS11A	-0.341	0.000114261
LINC02154	HOXD1	0.341	0.000114262
LINC02154	SLC37A1	-0.341	0.000114471
LINC02154	HTRA1	0.341	0.000114834
LINC02154	PLLP	-0.341	0.000115516
LINC02154	MAGED1	0.341	0.000115562
LINC02154	LCE3D	0.341	0.000116085
LINC02154	BRD8	-0.34	0.000116593
LINC02154	FN1	0.34	0.000116644
LINC02154	PAEP	0.34	0.000117423
LINC02154	DEPDC5	-0.34	0.000118299
LINC02154	ZBTB18	-0.34	0.000118426
LINC02154	SCAP	-0.34	0.000118504
LINC02154	STX2	0.34	0.000119061
LINC02154	LHX5	0.34	0.000119164
LINC02154	PDGFA	0.34	0.000120129
LINC02154	DCBLD1	0.34	0.000121355
LINC02154	NOX1	-0.34	0.000121428
LINC02154	ANKRD28	-0.34	0.000121699
LINC02154	KCTD3	-0.339	0.00012422
LINC02154	LNX1	-0.339	0.000124923
LINC02154	TPBGL	0.339	0.000125222
LINC02154	LPIN1	-0.339	0.000126965
LINC02154	GIPC3	0.339	0.000127186
LINC02154	FOXI2	-0.339	0.00012813
LINC02154	ADGRE2	0.339	0.000128201
LINC02154	AP1AR	-0.338	0.000129185
LINC02154	ZNF837	-0.338	0.000130681
LINC02154	MFSD6	-0.338	0.000130855
LINC02154	KPNA6	-0.338	0.000131032
LINC02154	PRR5L	0.338	0.000131202
LINC02154	HTATIP2	0.338	0.000131453
LINC02154	BEND6	0.338	0.000131624
LINC02154	DPF1	0.338	0.000132713
LINC02154	KLHDC10	-0.338	0.000132963
LINC02154	LURAP1L	0.338	0.00013359
LINC02154	PDIA5	0.338	0.000133988
LINC02154	PDLIM7	0.338	0.000134209
LINC02154	METTL11B	0.337	0.00013582
LINC02154	LGI1	-0.337	0.000136518
LINC02154	PTGFRN	0.337	0.000137178
LINC02154	SLC2A6	0.337	0.000137314
LINC02154	PTPRN	0.337	0.0001375
LINC02154	AARS	0.337	0.000138136
LINC02154	MINDY1	-0.337	0.000138571
LINC02154	BMP1	0.337	0.000138781
LINC02154	SETD2	-0.337	0.000138996
LINC02154	SLC2A1	0.337	0.00014141
LINC02154	GPBP1L1	-0.336	0.00014167
LINC02154	UBN1	-0.336	0.000142114
LINC02154	RTN4R	0.336	0.000143095
LINC02154	KIF21A	-0.336	0.000144383
LINC02154	RCN1	0.336	0.000145128
LINC02154	MYO5B	-0.336	0.000146308
LINC02154	SEMA6B	0.336	0.000146676
LINC02154	MIDN	-0.336	0.00014704
LINC02154	PDE4A	0.336	0.000147938
LINC02154	SEMA3F	-0.336	0.000148392
LINC02154	ACSL5	-0.335	0.0001486
LINC02154	MAT2A	-0.335	0.000149618
LINC02154	AKR1A1	-0.335	0.000150747
LINC02154	CTDSPL	-0.335	0.000152911
LINC02154	HEXB	0.335	0.000154768
LINC02154	MLLT10	-0.335	0.000155462
LINC02154	ZNF326	-0.335	0.000155773
LINC02154	CTTNBP2NL	-0.334	0.000157196
LINC02154	FBXL5	-0.334	0.000158134
LINC02154	UFD1	0.334	0.000158517
LINC02154	ITGA1	0.334	0.000159198
LINC02154	DLG2	-0.334	0.000159354
LINC02154	ANXA13	0.334	0.00016004
LINC02154	TTC21A	-0.334	0.000160056
LINC02154	OIT3	0.334	0.000160175
LINC02154	RHOBTB1	0.334	0.000160439
LINC02154	ATP8A2	0.334	0.00016082
LINC02154	ACVR1C	0.334	0.00016122
LINC02154	MICAL2	0.334	0.00016131
LINC02154	CCDC60	-0.334	0.000161783
LINC02154	STK38	-0.334	0.000162548
LINC02154	TRIOBP	-0.333	0.000163882
LINC02154	FURIN	0.333	0.000163894
LINC02154	PSG6	0.333	0.000164782
LINC02154	FCGR2A	0.333	0.000164791
LINC02154	OSCAR	0.333	0.000165183
LINC02154	NEK4	-0.333	0.000165183
LINC02154	CGB8	0.333	0.000165734
LINC02154	DHRS11	-0.333	0.000165885
LINC02154	GLIPR1	0.333	0.000165974
LINC02154	UPK1A	-0.333	0.000166446
LINC02154	ELMO2	-0.333	0.00016799
LINC02154	STAM2	-0.333	0.00016801
LINC02154	TMEM50B	-0.333	0.000168027
LINC02154	MYZAP	-0.333	0.000168043
LINC02154	ZC2HC1C	-0.333	0.000168353
LINC02154	TMEM263	0.333	0.000169034
LINC02154	LRRC15	0.333	0.000169131
LINC02154	KLB	-0.333	0.00016921
LINC02154	HIST2H4A	0.333	0.000169291
LINC02154	RNF123	-0.333	0.000170477
LINC02154	GRINA	0.332	0.000171895
LINC02154	SPNS2	-0.332	0.000172
LINC02154	GPSM2	-0.332	0.000173338
LINC02154	XCL1	0.332	0.000173983
LINC02154	HOXA10	0.332	0.000174103
LINC02154	BRCC3	-0.332	0.000174652
LINC02154	ZNF33A	-0.332	0.000175126
LINC02154	STC1	0.332	0.000177281
LINC02154	TTC6	-0.332	0.000177797
LINC02154	TMEM92	0.332	0.000178593
LINC02154	EYA3	-0.332	0.000178939
LINC02154	B3GAT3	0.331	0.000180453
LINC02154	RBMXL1	-0.331	0.000180947
LINC02154	DCAF1	-0.331	0.000181318
LINC02154	SHMT1	-0.331	0.000181904
LINC02154	AGL	-0.331	0.000182641
LINC02154	CLEC3B	-0.331	0.000183036
LINC02154	DCAF11	-0.331	0.00018364
LINC02154	HTR3B	-0.331	0.000183817
LINC02154	C11orf96	0.331	0.000183859
LINC02154	GSTO1	0.331	0.000184425
LINC02154	CSNK1E	0.331	0.000185012
LINC02154	FAM20C	0.331	0.000185771
LINC02154	SLC1A6	0.331	0.000185788
LINC02154	ADAMTSL2	0.331	0.000188315
LINC02154	GAK	-0.331	0.000188342
LINC02154	RASAL1	-0.331	0.000188802
LINC02154	MUT	-0.331	0.000188803
LINC02154	LRRFIP2	-0.33	0.000188896
LINC02154	TMEM255B	0.33	0.000189098
LINC02154	NDUFS1	-0.33	0.000190023
LINC02154	SELENOM	0.33	0.000190261
LINC02154	PAOX	-0.33	0.000191445
LINC02154	RFLNA	0.33	0.000192224
LINC02154	SPINDOC	0.33	0.000192277
LINC02154	C3orf49	-0.33	0.000192439
LINC02154	SLC46A2	-0.33	0.000193723
LINC02154	C6orf132	-0.33	0.000194229
LINC02154	GLS	0.33	0.000194294
LINC02154	KCNK9	0.33	0.000195974
LINC02154	SEMA7A	0.33	0.000195996
LINC02154	SCNN1A	-0.329	0.000198539
LINC02154	CAPN14	-0.329	0.000198846
LINC02154	P3H4	0.329	0.000199053
LINC02154	EVA1A	0.329	0.00019923
LINC02154	CFAP46	-0.329	0.000200631
LINC02154	ZNF324B	-0.329	0.000200927
LINC02154	MAATS1	-0.329	0.000200941
LINC02154	THSD4	-0.329	0.000201255
LINC02154	STX19	-0.329	0.00020242
LINC02154	PKP4	-0.329	0.000204054
LINC02154	TRIM7	-0.329	0.000204857
LINC02154	TMEM208	0.329	0.000206611
LINC02154	MYO5C	-0.329	0.000207359
LINC02154	CYS1	0.329	0.000207381
LINC02154	OSBP2	0.328	0.000207716
LINC02154	PLA2G15	0.328	0.0002082
LINC02154	PARD3	-0.328	0.00021132
LINC02154	GMPPB	-0.328	0.000212005
LINC02154	PLS1	-0.328	0.000212151
LINC02154	OSM	0.328	0.000212512
LINC02154	PARL	0.328	0.000212697
LINC02154	DCXR	-0.328	0.000213478
LINC02154	PLEKHH1	-0.328	0.000214165
LINC02154	CCDC102B	0.328	0.000214421
LINC02154	EMILIN2	0.328	0.000215476
LINC02154	CAPN7	-0.328	0.000215905
LINC02154	RPUSD3	-0.328	0.000216192
LINC02154	RSBN1L	-0.328	0.000217148
LINC02154	POLR3B	-0.328	0.000217439
LINC02154	ADH1B	-0.327	0.000218826
LINC02154	TRAK2	-0.327	0.00021906
LINC02154	OAF	0.327	0.000219659
LINC02154	FLRT2	0.327	0.000220008
LINC02154	C18orf25	-0.327	0.000220704
LINC02154	GPATCH2	0.327	0.00022117
LINC02154	THBS2	0.327	0.000221337
LINC02154	UNC5A	0.327	0.000222833
LINC02154	MPC1	-0.327	0.000222937
LINC02154	SLC2A14	0.327	0.000223407
LINC02154	USP33	-0.327	0.000223691
LINC02154	ALX1	0.327	0.000224574
LINC02154	RECQL5	-0.327	0.000225063
LINC02154	RDH8	0.327	0.000225586
LINC02154	KCNMB4	0.327	0.000225958
LINC02154	CHST12	0.327	0.000226547
LINC02154	DDX46	-0.327	0.000226682
LINC02154	ZBTB42	-0.327	0.000227916
LINC02154	HADH	-0.326	0.000229562
LINC02154	TGFBR3L	0.326	0.000229644
LINC02154	ARHGAP27	-0.326	0.000232137
LINC02154	FOLR3	0.326	0.000233213
LINC02154	PDCD6IP	-0.326	0.000233284
LINC02154	HSPA12A	0.326	0.000233899
LINC02154	SEC14L5	-0.326	0.000234017
LINC02154	CLINT1	-0.326	0.000234479
LINC02154	KCNE4	0.326	0.000235602
LINC02154	MRGBP	0.326	0.000237159
LINC02154	ORC6	0.325	0.000240245
LINC02154	PHKA1	-0.325	0.000241363
LINC02154	TMEM74	-0.325	0.000241784
LINC02154	CNPPD1	-0.325	0.000241878
LINC02154	WDR45B	-0.325	0.000242359
LINC02154	DYSF	0.325	0.000242901
LINC02154	ARSB	0.325	0.000243842
LINC02154	DEPTOR	-0.325	0.000244543
LINC02154	E2F8	-0.325	0.000244795
LINC02154	ASL	-0.325	0.000244802
LINC02154	CCNG2	-0.325	0.000246857
LINC02154	LRBA	-0.325	0.000247065
LINC02154	ABLIM1	-0.325	0.000247634
LINC02154	TYMP	0.325	0.000248911
LINC02154	FOXA1	-0.325	0.000249296
LINC02154	GRAMD1C	-0.325	0.000249719
LINC02154	SYT7	0.324	0.000251735
LINC02154	SH2D4A	-0.324	0.000252355
LINC02154	HIST1H4E	0.324	0.000252938
LINC02154	ADAM19	0.324	0.000253323
LINC02154	ELFN2	0.324	0.000255101
LINC02154	VPS37B	-0.324	0.000258279
LINC02154	NMNAT2	0.324	0.000259715
LINC02154	OLFML2B	0.324	0.000259889
LINC02154	SLC35F3	0.324	0.000261441
LINC02154	URB1	-0.324	0.000261459
LINC02154	ZACN	-0.324	0.000261526
LINC02154	PLA2G7	0.324	0.000262232
LINC02154	ARHGAP12	-0.323	0.000262941
LINC02154	CXCL5	0.323	0.000263286
LINC02154	SMTN	0.323	0.000263436
LINC02154	SCP2	-0.323	0.000265579
LINC02154	ADAMTS14	0.323	0.000265691
LINC02154	PRSS27	-0.323	0.000266118
LINC02154	RUFY3	-0.323	0.000269174
LINC02154	AFAP1L1	0.323	0.000270265
LINC02154	C6	-0.323	0.000270832
LINC02154	APOC1	0.323	0.000271499
LINC02154	CLEC12B	0.323	0.000271922
LINC02154	GGT5	0.323	0.000274118
LINC02154	TF	-0.322	0.000275029
LINC02154	CAV1	0.322	0.000276918
LINC02154	BICRAL	-0.322	0.000278401
LINC02154	OCIAD2	0.322	0.000279453
LINC02154	NANOS1	0.322	0.000280395
LINC02154	VAC14	0.322	0.000281548
LINC02154	YEATS2	0.322	0.000283437
LINC02154	SYNDIG1	0.322	0.000284384
LINC02154	MYB	-0.322	0.000284585
LINC02154	C2orf73	-0.322	0.000287289
LINC02154	ALG6	-0.322	0.0002874
LINC02154	PRR15L	-0.321	0.000289496
LINC02154	SLC6A12	0.321	0.000290875
LINC02154	PDLIM2	-0.321	0.000291917
LINC02154	NUDT6	-0.321	0.000294277
LINC02154	VSTM5	0.321	0.000295268
LINC02154	FAM167B	0.321	0.000295323
LINC02154	ABCA7	-0.321	0.000297384
LINC02154	ZFP62	-0.321	0.000298476
LINC02154	ZNF800	-0.321	0.000300021
LINC02154	SNX31	-0.32	0.000301602
LINC02154	PTK7	0.32	0.00030222
LINC02154	SLC16A10	0.32	0.000302965
LINC02154	ABHD18	-0.32	0.000303248
LINC02154	FAM208A	-0.32	0.000303493
LINC02154	CDKN2AIP	-0.32	0.000303938
LINC02154	CEL	-0.32	0.000304131
LINC02154	C16orf89	-0.32	0.000305478
LINC02154	SLC9A5	0.32	0.000306149
LINC02154	RORC	-0.32	0.000307431
LINC02154	PCNT	-0.32	0.000308454
LINC02154	CLOCK	-0.32	0.000308901
LINC02154	FEZ2	0.32	0.000311368
LINC02154	ITPRID2	0.32	0.000314542
LINC02154	XKRX	-0.319	0.000317746
LINC02154	IL22	-0.319	0.000318307
LINC02154	TEAD2	0.319	0.000318716
LINC02154	WDR31	-0.319	0.000319269
LINC02154	ERF	0.319	0.000319377
LINC02154	TRMT10A	-0.319	0.000321349
LINC02154	DAGLA	-0.319	0.000321386
LINC02154	RAVER2	-0.319	0.00032274
LINC02154	CCNY	-0.319	0.000323604
LINC02154	CIB2	0.319	0.000324468
LINC02154	STK3	0.319	0.000325502
LINC02154	RFC4	0.319	0.000325734
LINC02154	ACOX1	-0.319	0.000326127
LINC02154	UFL1	-0.319	0.000326206
LINC02154	TTLL12	-0.319	0.000329884
LINC02154	CHCHD4	-0.318	0.000331905
LINC02154	TRIML2	0.318	0.000332212
LINC02154	CYTH3	0.318	0.00033228
LINC02154	KRT77	0.318	0.000332345
LINC02154	CTSK	0.318	0.000334698
LINC02154	BRWD3	-0.318	0.000334987
LINC02154	TRPV3	0.318	0.000335013
LINC02154	EFNB1	0.318	0.00033663
LINC02154	ASPN	0.318	0.000336907
LINC02154	TRAPPC11	-0.318	0.000337156
LINC02154	HOMER3	0.318	0.000337971
LINC02154	FOXC2	0.318	0.000338147
LINC02154	PCSK1	0.318	0.000339387
LINC02154	GKAP1	-0.318	0.00034135
LINC02154	CAB39L	-0.318	0.000341757
LINC02154	IPP	-0.318	0.000343999
LINC02154	PSMB5	0.318	0.00034419
LINC02154	ERLIN1	-0.317	0.000345862
LINC02154	NUAK1	0.317	0.000345976
LINC02154	SULF1	0.317	0.000346032
LINC02154	GPX7	0.317	0.000348317
LINC02154	NEBL	-0.317	0.000348458
LINC02154	BAZ2B	-0.317	0.00034909
LINC02154	SMIM14	-0.317	0.000349265
LINC02154	NID2	0.317	0.000350254
LINC02154	VKORC1	0.317	0.000351234
LINC02154	GPR50	0.317	0.000351758
LINC02154	APBA2	0.317	0.000353242
LINC02154	HACE1	-0.317	0.000353762
LINC02154	CSMD2	0.317	0.000354547
LINC02154	PPP1R13B	-0.317	0.000355139
LINC02154	SASH1	-0.317	0.00035596
LINC02154	EHD3	-0.317	0.000356183
LINC02154	EXPH5	-0.317	0.000356643
LINC02154	APOE	0.317	0.000358204
LINC02154	SUDS3	-0.317	0.000358291
LINC02154	GLG1	0.317	0.000359259
LINC02154	AP1M1	0.317	0.000359491
LINC02154	CCL3	0.317	0.000359671
LINC02154	SH3D19	-0.317	0.000361498
LINC02154	TRIM26	-0.316	0.000362732
LINC02154	PDHB	-0.316	0.000363864
LINC02154	CYP27B1	0.316	0.000364293
LINC02154	KRT7	-0.316	0.000364975
LINC02154	EDN3	-0.316	0.000366978
LINC02154	THSD1	0.316	0.000367934
LINC02154	BFAR	0.316	0.000368273
LINC02154	RBBP4	-0.316	0.000369096
LINC02154	C6orf136	-0.316	0.000370514
LINC02154	DAPK3	0.316	0.000370591
LINC02154	CALHM5	0.316	0.000371931
LINC02154	WLS	-0.316	0.000372135
LINC02154	PRICKLE1	0.316	0.000373997
LINC02154	PDGFB	0.316	0.000374
LINC02154	CCDC171	-0.316	0.000374736
LINC02154	GDF6	0.316	0.000375103
LINC02154	ANXA5	0.316	0.000375205
LINC02154	GAN	-0.316	0.000375241
LINC02154	MOV10L1	0.316	0.000376029
LINC02154	DACT1	0.316	0.000376977
LINC02154	MUC20	-0.316	0.000377846
LINC02154	CLLU1OS	0.316	0.000378337
LINC02154	HSD17B14	0.315	0.000380497
LINC02154	DUSP12	0.315	0.000382504
LINC02154	PCDH17	0.315	0.000383632
LINC02154	LARP4B	-0.315	0.000385906
LINC02154	KSR1	-0.315	0.000386425
LINC02154	NCOA7	-0.315	0.000386463
LINC02154	CHPF	0.315	0.000389163
LINC02154	TOP2B	-0.315	0.00038998
LINC02154	C12orf29	-0.315	0.00039056
LINC02154	EIF2AK4	0.315	0.000390985
LINC02154	BCO2	-0.315	0.000391054
LINC02154	LURAP1	-0.315	0.00039134
LINC02154	NCOA1	-0.315	0.000392499
LINC02154	SERPINA1	0.315	0.000394397
LINC02154	IP6K1	-0.315	0.00039467
LINC02154	MSR1	0.315	0.000394778
LINC02154	KIRREL1	0.314	0.000402718
LINC02154	CRISPLD2	0.314	0.000402872
LINC02154	PFN1	0.314	0.000403267
LINC02154	GREM1	0.314	0.000404801
LINC02154	PTHLH	0.314	0.000405304
LINC02154	CYB561	-0.314	0.000405409
LINC02154	CNGB1	0.314	0.000406259
LINC02154	NOL4L	0.314	0.000407382
LINC02154	ARID1A	-0.314	0.000407811
LINC02154	LBX2	0.314	0.000408286
LINC02154	PNMA6A	0.314	0.000410875
LINC02154	CHRNA9	0.314	0.000411324
LINC02154	ULBP1	0.314	0.000414165
LINC02154	SLC39A14	0.313	0.000415537
LINC02154	CLSTN3	0.313	0.000416522
LINC02154	ASPA	-0.313	0.000420225
LINC02154	TMEM139	-0.313	0.000420949
LINC02154	GIGYF2	-0.313	0.000422757
LINC02154	CRYM	-0.313	0.000425418
LINC02154	VPS52	-0.313	0.00042807
LINC02154	ZNF707	0.313	0.000428959
LINC02154	MISP3	-0.313	0.000429063
LINC02154	PSMB4	0.313	0.000430759
LINC02154	SLC35E2B	-0.313	0.000431266
LINC02154	MGST2	-0.313	0.000433143
LINC02154	NEFL	0.312	0.000436172
LINC02154	DBT	-0.312	0.000436196
LINC02154	UGGT2	0.312	0.00043651
LINC02154	FCGR3A	0.312	0.000438578
LINC02154	ADTRP	0.312	0.000438833
LINC02154	DHX30	-0.312	0.000439048
LINC02154	PLEKHA6	-0.312	0.000441152
LINC02154	DSCAM	0.312	0.000442334
LINC02154	NTMT1	0.312	0.000442407
LINC02154	ZP4	0.312	0.000445458
LINC02154	SEC14L4	0.312	0.00044688
LINC02154	SHISA5	-0.312	0.000447937
LINC02154	FAM89A	0.312	0.000452022
LINC02154	HOXD9	0.311	0.000453571
LINC02154	GLMP	0.311	0.000453664
LINC02154	MINDY3	-0.311	0.000454294
LINC02154	EPHX4	0.311	0.000454579
LINC02154	MON1A	-0.311	0.000454703
LINC02154	ZNF561	-0.311	0.0004553
LINC02154	SPOCK1	0.311	0.000455616
LINC02154	MORC2	0.311	0.000455685
LINC02154	TACSTD2	-0.311	0.000459398
LINC02154	ANKRD35	-0.311	0.000460055
LINC02154	LAMA1	0.311	0.000461421
LINC02154	NR4A2	-0.311	0.000461681
LINC02154	C1orf210	-0.311	0.000466105
LINC02154	DCP1A	-0.311	0.000467419
LINC02154	KLHL6	0.311	0.000467639
LINC02154	DNAJC16	-0.311	0.000468336
LINC02154	RALGPS1	-0.311	0.000468384
LINC02154	SYTL1	-0.311	0.000471816
LINC02154	SPSB4	0.311	0.000472122
LINC02154	HSPB6	-0.31	0.0004739
LINC02154	2019-03-05	-0.31	0.000475386
LINC02154	TMEFF1	0.31	0.000475415
LINC02154	SSR2	0.31	0.000477486
LINC02154	BCL6B	0.31	0.000479426
LINC02154	RBSN	-0.31	0.000483016
LINC02154	PRMT2	-0.31	0.000489701
LINC02154	GLIS2	0.31	0.000491282
LINC02154	TDRD1	-0.31	0.000491663
LINC02154	CRYBA2	0.31	0.000491765
LINC02154	UNC5C	0.31	0.000494397
LINC02154	GJB1	-0.309	0.000496341
LINC02154	TOP1MT	0.309	0.00049833
LINC02154	GLB1L2	-0.309	0.000498588
LINC02154	CCDC71	-0.309	0.00050211
LINC02154	SHOX2	0.309	0.000505908
LINC02154	ZNF571	-0.309	0.000506502
LINC02154	ZSWIM4	-0.309	0.000507117
LINC02154	ACAD8	-0.309	0.00050856
LINC02154	CNOT10	-0.309	0.000509278
LINC02154	NKX2-5	0.309	0.000509566
LINC02154	SPATA18	-0.309	0.000510642
LINC02154	PANX1	0.309	0.000511458
LINC02154	AKAP9	-0.309	0.000513739
LINC02154	LAMP5	0.309	0.000513947
LINC02154	CAV2	0.309	0.000514423
LINC02154	PSMD7	0.309	0.000516979
LINC02154	MAF	0.308	0.000518672
LINC02154	ATG7	-0.308	0.000518982
LINC02154	AHCYL1	-0.308	0.000520384
LINC02154	FBXO24	-0.308	0.000520788
LINC02154	ST8SIA2	0.308	0.000522329
LINC02154	SHQ1	-0.308	0.000523017
LINC02154	MMP19	0.308	0.000523973
LINC02154	TSHZ1	-0.308	0.000525049
LINC02154	PEX1	-0.308	0.000525128
LINC02154	CARD14	-0.308	0.000527299
LINC02154	DOT1L	-0.308	0.000527336
LINC02154	ERBB2	-0.308	0.000527336
LINC02154	CDK19	-0.308	0.000527485
LINC02154	E2F2	-0.308	0.000528037
LINC02154	CPS1	-0.308	0.00052859
LINC02154	TRIM62	-0.308	0.000530369
LINC02154	MARCKSL1	0.308	0.000534301
LINC02154	SDC3	0.308	0.000535886
LINC02154	STN1	-0.308	0.000536159
LINC02154	ANO4	0.308	0.000536407
LINC02154	EIF4E3	-0.308	0.000537832
LINC02154	LMAN1L	-0.308	0.000540419
LINC02154	TMEM184B	0.307	0.000541612
LINC02154	CKS1B	0.307	0.000542288
LINC02154	SHISA2	0.307	0.000542705
LINC02154	NFE2L1	0.307	0.000543178
LINC02154	DOP1A	-0.307	0.000546704
LINC02154	TMEM74B	0.307	0.000551485
LINC02154	CEACAM1	-0.307	0.000551587
LINC02154	CTSC	0.307	0.000552593
LINC02154	IFT172	-0.307	0.000553687
LINC02154	CLN5	0.307	0.000556675
LINC02154	PRAME	0.307	0.00055805
LINC02154	ZPLD1	0.307	0.000558248
LINC02154	ALOXE3	0.307	0.000558595
LINC02154	PGK1	0.307	0.000559486
LINC02154	TET2	-0.307	0.000559754
LINC02154	ACD	0.307	0.000559952
LINC02154	GALNT2	0.307	0.000564779
LINC02154	SGTB	0.307	0.000564844
LINC02154	NOCT	0.306	0.000568496
LINC02154	SOST	0.306	0.000572051
LINC02154	ADAD2	-0.306	0.00057213
LINC02154	NELL2	0.306	0.000573195
LINC02154	AHCYL2	-0.306	0.000573849
LINC02154	MYH10	0.306	0.000574611
LINC02154	COL7A1	0.306	0.000575498
LINC02154	CASTOR1	-0.306	0.000576202
LINC02154	KANSL1L	-0.306	0.000576671
LINC02154	PTPN13	-0.306	0.000579263
LINC02154	CALU	0.306	0.000581279
LINC02154	CETP	0.306	0.000583474
LINC02154	TUBD1	-0.306	0.000583595
LINC02154	ARHGAP23	-0.306	0.000584582
LINC02154	ARIH2	-0.306	0.000585257
LINC02154	DENND6A	-0.306	0.000585728
LINC02154	SLC25A10	-0.306	0.000585969
LINC02154	EPS8L2	-0.306	0.000586847
LINC02154	MUC2	-0.306	0.000589703
LINC02154	C10orf95	-0.306	0.000590039
LINC02154	ZNF618	0.305	0.000590963
LINC02154	ADCY10	0.305	0.000591923
LINC02154	TIMP1	0.305	0.000593628
LINC02154	SKIL	0.305	0.000595216
LINC02154	NEK6	0.305	0.000595765
LINC02154	STARD13	0.305	0.000596143
LINC02154	LRMP	-0.305	0.000596944
LINC02154	AK5	0.305	0.000601094
LINC02154	FBXL17	-0.305	0.00060142
LINC02154	COA6	0.305	0.000602798
LINC02154	NPIPA5	-0.305	0.000603689
LINC02154	CD36	0.305	0.00060655
LINC02154	GNGT1	0.305	0.000608642
LINC02154	ARV1	-0.305	0.000611536
LINC02154	KIAA0930	0.305	0.000612395
LINC02154	KRT82	0.305	0.000614466
LINC02154	RSBN1	-0.305	0.000615986
LINC02154	REEP6	-0.304	0.000618134
LINC02154	BVES	0.304	0.000618687
LINC02154	TM4SF19-TCTEX1D2	0.304	0.000619793
LINC02154	C15orf41	-0.304	0.00062071
LINC02154	PNPLA5	0.304	0.000621584
LINC02154	SPNS3	-0.304	0.000622378
LINC02154	KIAA1671	-0.304	0.00062374
LINC02154	CDC42EP3	0.304	0.000624645
LINC02154	HK3	0.304	0.00062468
LINC02154	KLHDC7A	-0.304	0.000624937
LINC02154	MMD	0.304	0.000627011
LINC02154	KIAA1614	0.304	0.000627571
LINC02154	PARN	0.304	0.00062761
LINC02154	SLC26A2	-0.304	0.000629469
LINC02154	BICDL2	-0.304	0.000629997
LINC02154	GNB5	0.304	0.000630106
LINC02154	SH3KBP1	0.304	0.000633351
LINC02154	MTHFR	-0.304	0.000633959
LINC02154	TBX18	0.304	0.000634289
LINC02154	FMO2	-0.304	0.000639014
LINC02154	ZNF823	-0.304	0.00063991
LINC02154	DNAH14	0.304	0.000640531
LINC02154	FAM166B	-0.304	0.000642339
LINC02154	ZNF281	0.303	0.000644276
LINC02154	SLC12A2	-0.303	0.000646374
LINC02154	CCDC146	-0.303	0.000647577
LINC02154	SRRM1	-0.303	0.000650823
LINC02154	SACM1L	-0.303	0.000651167
LINC02154	C11orf16	-0.303	0.000655579
LINC02154	MANSC1	-0.303	0.00065967
LINC02154	DUOXA2	-0.303	0.000659955
LINC02154	TAS2R20	0.303	0.000662392
LINC02154	ADAM8	0.303	0.000663343
LINC02154	SLC39A13	0.303	0.000665367
LINC02154	RNF122	0.303	0.000665857
LINC02154	PANK1	-0.303	0.000666835
LINC02154	PDIK1L	-0.303	0.00066826
LINC02154	PRKCSH	0.303	0.000668446
LINC02154	CACNB4	-0.303	0.000669321
LINC02154	CD300LF	0.303	0.000669346
LINC02154	SLC35A4	-0.303	0.000669898
LINC02154	GDPD3	-0.303	0.000670613
LINC02154	RNASE2	0.302	0.000673123
LINC02154	ADRA1D	0.302	0.0006735
LINC02154	SPRED3	0.302	0.000674087
LINC02154	FBLN7	0.302	0.000674759
LINC02154	MPP1	0.302	0.000676838
LINC02154	SEMA4D	-0.302	0.000678056
LINC02154	ANO10	-0.302	0.000678057
LINC02154	TMSB10	0.302	0.000679244
LINC02154	TNN	0.302	0.000680694
LINC02154	APCDD1L	0.302	0.00068114
LINC02154	EMP2	-0.302	0.00068129
LINC02154	E2F4	0.302	0.000681913
LINC02154	PPT1	0.302	0.000682237
LINC02154	GPR150	0.302	0.000682314
LINC02154	ANO1	0.302	0.000685166
LINC02154	GPNMB	0.302	0.000686581
LINC02154	TUBB8P12	-0.302	0.000687314
LINC02154	MYO6	-0.302	0.000690035
LINC02154	CNPY4	0.302	0.000690073
LINC02154	ZMYND11	-0.302	0.000693917
LINC02154	CELF3	-0.302	0.000696333
LINC02154	ESRP1	-0.302	0.000697085
LINC02154	AQP2	-0.302	0.000700031
LINC02154	ZMYND8	-0.302	0.00070055
LINC02154	CMPK1	-0.302	0.000700835
LINC02154	NXPH4	0.301	0.000706304
LINC02154	CHPF2	0.301	0.000708061
LINC02154	GLIS1	0.301	0.00070934
LINC02154	CDH24	0.301	0.000710493
LINC02154	INKA2	-0.301	0.000713463
LINC02154	PMS1	-0.301	0.000714539
LINC02154	RNPC3	-0.301	0.000714648
LINC02154	CSK	-0.301	0.000714826
LINC02154	TMEM129	-0.301	0.000724448
LINC02154	DIRC1	0.301	0.000726259
LINC02154	LARS	-0.301	0.00072672
LINC02154	RHBDD3	0.301	0.000727067
LINC02154	CCDC178	-0.301	0.000727483
LINC02154	B4GALT5	-0.301	0.000730292
LINC02154	MRPL47	0.301	0.00073205
LINC02154	MAPRE1	0.3	0.000733989
LINC02154	KYAT3	-0.3	0.00073447
LINC02154	ERG	0.3	0.000739096
LINC02154	EMP3	0.3	0.000742068
LINC02154	CCDC38	0.3	0.000742168
LINC02154	BCAT1	0.3	0.00074618
LINC02154	CHST1	0.3	0.000746686
LINC02154	CXCR2	-0.3	0.000750651
LINC02154	PRPS1	0.3	0.000755181
LINC02154	CHRNA6	0.3	0.000755605
LINC02154	DMBX1	0.3	0.00075886
LINC02154	KIAA1522	-0.3	0.000760721
LINC02154	IGFBP7	0.3	0.000761071
LINC02154	AIP	0.299	0.000765949
LINC02154	ATPAF1	-0.299	0.000766592
LINC02154	LRRC37A2	-0.299	0.000766608
LINC02154	DERL1	0.299	0.000767028
LINC02154	DCUN1D5	0.299	0.000770791
LINC02154	RBBP6	-0.299	0.000771161
LINC02154	GOLGA6L2	0.299	0.000772356
LINC02154	ACOT11	-0.299	0.000774198
LINC02154	AGR3	-0.299	0.000777103
LINC02154	PFDN4	0.299	0.000777174
LINC02154	KRT84	0.299	0.000777885
LINC02154	FSTL3	0.299	0.000778242
LINC02154	POLR2C	0.299	0.00078014
LINC02154	ITGAV	0.299	0.000781282
LINC02154	B3GNT6	-0.299	0.000782644
LINC02154	CCDC186	-0.299	0.000783592
LINC02154	ZNF626	-0.299	0.000786453
LINC02154	ZSWIM8	-0.299	0.000787882
LINC02154	ZBTB7A	-0.299	0.000789274
LINC02154	RAPGEFL1	-0.299	0.000790803
LINC02154	TMEM163	0.299	0.000792192
LINC02154	SNX16	-0.298	0.000798654
LINC02154	FAM84B	-0.298	0.000799476
LINC02154	ATOH7	0.298	0.000801202
LINC02154	PAIP2B	-0.298	0.000804906
LINC02154	RSPO1	-0.298	0.000805433
LINC02154	AMBP	-0.298	0.000807043
LINC02154	KRR1	-0.298	0.000807295
LINC02154	GMDS	-0.298	0.000807792
LINC02154	DTX2	-0.298	0.000809536
LINC02154	HTR7	0.298	0.000811691
LINC02154	DCSTAMP	0.298	0.000813062
LINC02154	PEX10	-0.298	0.000813811
LINC02154	MELTF	0.298	0.000814239
LINC02154	SLC29A3	0.298	0.000815757
LINC02154	PPIP5K2	-0.298	0.000816496
LINC02154	ZNF619	-0.298	0.000816879
LINC02154	PGGT1B	-0.298	0.000818652
LINC02154	ITGB7	-0.298	0.000820606
LINC02154	FBXW11	-0.298	0.000821024
LINC02154	ANPEP	0.298	0.00082127
LINC02154	PFDN2	0.298	0.000827664
LINC02154	RPL39L	0.298	0.000827983
LINC02154	TRIM9	0.298	0.00083134
LINC02154	AP4B1	-0.297	0.000834754
LINC02154	NHP2	-0.297	0.000835689
LINC02154	CHST14	0.297	0.000838503
LINC02154	TEX19	0.297	0.000839435
LINC02154	USP46	-0.297	0.000842558
LINC02154	TAGLN	0.297	0.000844887
LINC02154	AQP7	-0.297	0.00084715
LINC02154	JAZF1	0.297	0.000848897
LINC02154	WASF2	-0.297	0.000851779
LINC02154	IL7	-0.297	0.000854332
LINC02154	FAM193A	-0.297	0.000854902
LINC02154	SLC39A1	0.297	0.000857612
LINC02154	FAM3D	-0.297	0.000858076
LINC02154	SDS	0.297	0.000858555
LINC02154	MTMR3	-0.297	0.000859816
LINC02154	PLAC8	-0.297	0.000860395
LINC02154	NR2F6	-0.297	0.000860862
LINC02154	ALPK2	0.297	0.000862241
LINC02154	TBC1D5	-0.297	0.000864143
LINC02154	BEX3	0.296	0.000870867
LINC02154	NPRL2	-0.296	0.000873733
LINC02154	CERS5	0.296	0.000874261
LINC02154	PPP1R42	-0.296	0.000876124
LINC02154	FOXD1	0.296	0.000877664
LINC02154	TNFRSF9	0.296	0.000878806
LINC02154	GUCY2C	-0.296	0.000879998
LINC02154	TRPA1	0.296	0.000884037
LINC02154	ANGPT2	0.296	0.000885974
LINC02154	PTGES3L-AARSD1	0.296	0.000894469
LINC02154	RANGRF	0.296	0.000896994
LINC02154	MED27	0.296	0.000897078
LINC02154	CDK9	0.296	0.000900083
LINC02154	KDELR2	0.296	0.000903198
LINC02154	C2CD5	-0.296	0.000904928
LINC02154	APEH	-0.295	0.000911175
LINC02154	GTF3C1	-0.295	0.000912881
LINC02154	GNA14	-0.295	0.000912992
LINC02154	UAP1L1	0.295	0.000914532
LINC02154	C1QL1	0.295	0.000916979
LINC02154	HIST1H4H	0.295	0.000917092
LINC02154	ZNF436	-0.295	0.000924644
LINC02154	GRB10	0.295	0.000925621
LINC02154	CORO1C	0.295	0.00093297
LINC02154	SPATS2	0.295	0.000933714
LINC02154	TACC2	-0.295	0.000934743
LINC02154	ZNF638	-0.295	0.000935154
LINC02154	FCGR3B	0.295	0.000935158
LINC02154	SPATA20	0.295	0.000936763
LINC02154	DLL4	0.295	0.000937178
LINC02154	LPCAT1	0.295	0.000938768
LINC02154	GRM4	0.295	0.000939227
LINC02154	SCARB1	0.294	0.00094699
LINC02154	LIPE	-0.294	0.00094792
LINC02154	NKAPL	-0.294	0.000949578
LINC02154	BLOC1S3	0.294	0.000951605
LINC02154	PNPLA7	-0.294	0.000952741
LINC02154	CASC1	-0.294	0.000953499
LINC02154	RAD50	-0.294	0.000954637
LINC02154	VCAN	0.294	0.000955449
LINC02154	LRAT	0.294	0.000956732
LINC02154	FLCN	0.294	0.000959524
LINC02154	TCHHL1	0.294	0.000959676
LINC02154	RAB11FIP5	0.294	0.000962793
LINC02154	TSPAN3	-0.294	0.000967665
LINC02154	SEMA3C	0.294	0.000969684
LINC02154	ELL3	-0.294	0.000974493
LINC02154	SOX21	-0.294	0.000974578
LINC02154	MTMR4	-0.294	0.000975319
LINC02154	HEXA	0.294	0.000976947
LINC02154	SERTAD4	-0.294	0.000980026
LINC02154	ADGRB2	0.294	0.000980636
LINC02154	KCNIP3	0.294	0.00098454
LINC02154	GCAT	-0.293	0.000986361
LINC02154	CEACAM19	0.293	0.000986761
LINC02154	ADGRF3	-0.293	0.000987593
LINC02154	CIDEB	-0.293	0.000988423
LINC02154	TULP2	-0.293	0.000995767
LINC02154	LIPG	0.293	0.000995947
LINC02154	SMYD3	0.293	0.00099843
LINC02154	IL4I1	0.293	0.000998821
LINC02154	TBCD	-0.293	0.00100191
LINC02154	PYM1	-0.293	0.00100197
LINC02154	INF2	0.293	0.00100261
LINC02154	TCP11	-0.293	0.00100271
LINC02154	LNPEP	-0.293	0.00100332
LINC02154	TPRN	-0.293	0.00100878
LINC02154	CYP4B1	-0.293	0.00101535
LINC02154	PEBP1	-0.293	0.0010157
LINC02154	DNAH17	0.293	0.00101657
LINC02154	GATA2	0.293	0.00101723
LINC02154	LHX2	0.293	0.00101866
LINC02154	RPS6KA6	-0.293	0.00102251
LINC02154	VARS2	-0.293	0.00102618
LINC02154	SLC35E2A	-0.292	0.00102877
LINC02154	PSMA1	0.292	0.00103401
LINC02154	TGFB3	0.292	0.00103645
LINC02154	CASP14	0.292	0.0010373
LINC02154	CHSY3	0.292	0.00103916
LINC02154	ATP6V0A4	-0.292	0.00103941
LINC02154	ZNF737	-0.292	0.00104315
LINC02154	FAM131C	0.292	0.00104552
LINC02154	TARS2	-0.292	0.00104582
LINC02154	ULBP2	0.292	0.00104583
LINC02154	SLC28A3	0.292	0.00104782
LINC02154	MSGN1	-0.292	0.00104852
LINC02154	TAB3	-0.292	0.00104889
LINC02154	C1S	0.292	0.00104966
LINC02154	SMIM5	-0.292	0.00105436
LINC02154	PPP1R12B	-0.292	0.00106006
LINC02154	KMO	0.292	0.00106497
LINC02154	MTMR14	-0.292	0.00106976
LINC02154	SPRYD4	-0.291	0.00107116
LINC02154	WDR38	-0.291	0.00107567
LINC02154	UBXN10	-0.291	0.00108273
LINC02154	CLEC7A	0.291	0.00108497
LINC02154	CHIT1	0.291	0.00108715
LINC02154	TTYH1	-0.291	0.00108886
LINC02154	CACNA1D	-0.291	0.00109101
LINC02154	RREB1	-0.291	0.00109209
LINC02154	TANGO2	0.291	0.00109272
LINC02154	SCGB3A2	-0.291	0.00109291
LINC02154	C3orf52	0.291	0.00109425
LINC02154	KIFC3	0.291	0.00109604
LINC02154	TMEM132C	-0.291	0.0010967
LINC02154	PLVAP	0.291	0.00109914
LINC02154	CCDC160	-0.291	0.00110231
LINC02154	IKBKB	-0.291	0.00110531
LINC02154	PTP4A3	0.291	0.00110787
LINC02154	FAM126B	-0.291	0.00110954
LINC02154	SLC25A17	0.291	0.00111076
LINC02154	MAP4K4	0.291	0.00111398
LINC02154	FAM13B	-0.29	0.00111768
LINC02154	LMTK2	-0.29	0.00111915
LINC02154	MTFR1L	-0.29	0.00112177
LINC02154	PAG1	0.29	0.00112328
LINC02154	PKN2	-0.29	0.00112346
LINC02154	CARD18	0.29	0.00112749
LINC02154	TNNT2	0.29	0.00112839
LINC02154	SNX1	-0.29	0.00113016
LINC02154	MAL	-0.29	0.00113233
LINC02154	ATP8B1	-0.29	0.00113271
LINC02154	AP2M1	0.29	0.00113346
LINC02154	GALNS	0.29	0.00113369
LINC02154	LIMD1	-0.29	0.00113673
LINC02154	CHST3	0.29	0.00113823
LINC02154	EVA1C	-0.29	0.00114299
LINC02154	FBRS	-0.29	0.00114763
LINC02154	ZBTB12	-0.29	0.00114829
LINC02154	ARFGEF1	-0.29	0.00115336
LINC02154	TRMT13	-0.29	0.00115452
LINC02154	SLC7A7	0.29	0.00115516
LINC02154	GCOM1	-0.29	0.00115733
LINC02154	NELFA	-0.29	0.00115792
LINC02154	C17orf97	-0.29	0.00115973
LINC02154	TAS1R3	-0.29	0.00115973
LINC02154	LOX	0.29	0.00116001
LINC02154	CDSN	0.289	0.00116414
LINC02154	MYD88	-0.289	0.00116916
LINC02154	SFMBT1	-0.289	0.00117103
LINC02154	GFM2	-0.289	0.00117127
LINC02154	KLC2	0.289	0.00117187
LINC02154	SLC29A4	0.289	0.00117688
LINC02154	OTOP1	-0.289	0.00118112
LINC02154	PDE3A	0.289	0.00118487
LINC02154	AFF2	0.289	0.00118695
LINC02154	PPBP	0.289	0.00118712
LINC02154	TPM1	0.289	0.00119432
LINC02154	ARTN	0.289	0.00119445
LINC02154	WNT2	0.289	0.00119524
LINC02154	ZC2HC1A	-0.289	0.00120506
LINC02154	ZNF639	0.289	0.00120694
LINC02154	SCIN	-0.289	0.00120718
LINC02154	BMP8A	0.289	0.00120728
LINC02154	EGFL7	0.289	0.00120729
LINC02154	CYP11A1	-0.289	0.00120837
LINC02154	KCTD17	0.289	0.00120981
LINC02154	PLA2G12A	-0.288	0.00121374
LINC02154	PCCA	-0.288	0.00121838
LINC02154	MAN1B1	0.288	0.00122249
LINC02154	TPRG1	-0.288	0.00122355
LINC02154	FAM184A	-0.288	0.00122374
LINC02154	ANXA1	-0.288	0.00122392
LINC02154	ACTBL2	0.288	0.0012312
LINC02154	FAM219A	0.288	0.0012334
LINC02154	PRDX4	0.288	0.00123384
LINC02154	COCH	0.288	0.00123463
LINC02154	ADAMTS3	0.288	0.00124127
LINC02154	FBXL13	-0.288	0.0012489
LINC02154	TRAFD1	-0.288	0.00124982
LINC02154	CLEC12A	0.288	0.00125127
LINC02154	BCL3	-0.288	0.00125157
LINC02154	CYP2W1	-0.288	0.0012527
LINC02154	SDC2	0.288	0.00125326
LINC02154	C2orf15	-0.288	0.00125427
LINC02154	WDR53	0.288	0.00125534
LINC02154	ARPC5	0.288	0.00125785
LINC02154	RGS9BP	-0.288	0.0012593
LINC02154	SLC35C1	-0.288	0.00126266
LINC02154	MED30	0.287	0.00126769
LINC02154	CDIPT	0.287	0.00126945
LINC02154	MYRIP	-0.287	0.00126961
LINC02154	CALHM3	-0.287	0.00127026
LINC02154	DHRS7	0.287	0.00127342
LINC02154	PIGC	0.287	0.00127423
LINC02154	GIN1	-0.287	0.00127575
LINC02154	RXFP1	0.287	0.00127662
LINC02154	TFF3	-0.287	0.00127913
LINC02154	GNE	-0.287	0.00128523
LINC02154	TXLNA	-0.287	0.00128569
LINC02154	MMEL1	-0.287	0.00128657
LINC02154	DHRS3	-0.287	0.00128794
LINC02154	RBPMS2	0.287	0.00128844
LINC02154	RGS19	0.287	0.0012905
LINC02154	LCE3E	0.287	0.00129493
LINC02154	NRG2	-0.287	0.00130339
LINC02154	MAGEH1	0.287	0.001304
LINC02154	STXBP3	-0.287	0.0013046
LINC02154	C11orf87	0.287	0.00130762
LINC02154	MPZ	-0.287	0.00130841
LINC02154	CXorf38	0.286	0.00131674
LINC02154	ZNF33B	-0.286	0.00132568
LINC02154	GALNT18	0.286	0.00132818
LINC02154	HCAR2	-0.286	0.00133189
LINC02154	SEPHS2	0.286	0.00133705
LINC02154	DYNLL2	-0.286	0.00133745
LINC02154	IL34	-0.286	0.0013377
LINC02154	KIAA0825	-0.286	0.00133812
LINC02154	SHISAL1	0.286	0.00133838
LINC02154	CYB5RL	-0.286	0.00134231
LINC02154	RNF10	-0.286	0.00134443
LINC02154	STOML3	-0.286	0.00135034
LINC02154	RET	0.286	0.00135485
LINC02154	PAPPA2	0.286	0.00135826
LINC02154	CFD	-0.286	0.0013587
LINC02154	SBK3	-0.286	0.00135874
LINC02154	L3HYPDH	0.286	0.00135988
LINC02154	PNPLA1	0.286	0.00136612
LINC02154	CDC25B	0.285	0.00137028
LINC02154	VPS26C	-0.285	0.00137336
LINC02154	C7orf61	0.285	0.00137427
LINC02154	TP53I3	-0.285	0.0013744
LINC02154	POF1B	-0.285	0.00137473
LINC02154	SLC15A2	-0.285	0.00138003
LINC02154	TMIE	-0.285	0.00138586
LINC02154	CACNA1C	0.285	0.0013859
LINC02154	JCAD	0.285	0.00138657
LINC02154	SHLD2	-0.285	0.00138834
LINC02154	TAPT1	-0.285	0.00139136
LINC02154	EVPL	-0.285	0.00139388
LINC02154	CLEC11A	0.285	0.00139439
LINC02154	SLFN11	0.285	0.00139592
LINC02154	FAR1	-0.285	0.0013962
LINC02154	RTKN2	-0.285	0.00140051
LINC02154	C12orf42	0.285	0.00140134
LINC02154	PMP22	0.285	0.00140212
LINC02154	NOTCH2	-0.285	0.00140692
LINC02154	NBPF26	-0.285	0.00140727
LINC02154	RUNX3	0.285	0.00140847
LINC02154	KDM3B	-0.285	0.00141044
LINC02154	TRPC6	0.285	0.00141408
LINC02154	AMZ1	0.285	0.00141522
LINC02154	BPIFC	0.285	0.00141818
LINC02154	CSRP1	0.285	0.00141895
LINC02154	HIF1A	0.285	0.00142218
LINC02154	CHST9	-0.285	0.00142349
LINC02154	LITAF	0.285	0.001424
LINC02154	LDHD	-0.284	0.00143265
LINC02154	MANBA	0.284	0.00143384
LINC02154	ALDH3B1	-0.284	0.00143469
LINC02154	TRIM41	-0.284	0.00143545
LINC02154	WDSUB1	-0.284	0.00143826
LINC02154	VANGL2	0.284	0.00143948
LINC02154	MED15	0.284	0.00144337
LINC02154	MYCBP	-0.284	0.00144401
LINC02154	ADPRH	0.284	0.00144754
LINC02154	SPON2	0.284	0.00144909
LINC02154	ACSM3	-0.284	0.00145
LINC02154	RXFP4	-0.284	0.00145272
LINC02154	NR3C2	-0.284	0.00145391
LINC02154	PQLC2L	0.284	0.00145923
LINC02154	PPDPF	-0.284	0.00146234
LINC02154	RNF112	0.284	0.00146715
LINC02154	ECM1	-0.284	0.00147146
LINC02154	PPIL6	-0.284	0.00147366
LINC02154	PCGF5	-0.284	0.00147472
LINC02154	RASL11B	0.284	0.00147806
LINC02154	FUT8	0.283	0.00148648
LINC02154	EXT2	0.283	0.00149562
LINC02154	SZT2	-0.283	0.00150237
LINC02154	ZNF17	-0.283	0.00150438
LINC02154	CSPG4	0.283	0.00150541
LINC02154	RIPK4	-0.283	0.00150596
LINC02154	JHY	0.283	0.00151156
LINC02154	PPP1R18	0.283	0.00151287
LINC02154	TRIP10	-0.283	0.00151456
LINC02154	MFSD12	0.283	0.00152077
LINC02154	CTSE	-0.283	0.00152306
LINC02154	FLNA	0.283	0.00152439
LINC02154	RASGRP3	0.283	0.00153035
LINC02154	UPRT	-0.283	0.00153621
LINC02154	PCDHGC5	0.283	0.00153709
LINC02154	ADAMTS15	0.283	0.00154265
LINC02154	TM4SF19	0.283	0.00154302
LINC02154	COL8A1	0.283	0.00154635
LINC02154	BBC3	0.282	0.00154687
LINC02154	KIAA1958	-0.282	0.00154918
LINC02154	ACBD5	-0.282	0.00155291
LINC02154	TDRD9	0.282	0.00156128
LINC02154	MIGA2	-0.282	0.00156374
LINC02154	CUL4B	-0.282	0.00156405
LINC02154	CCR3	0.282	0.00156527
LINC02154	TEKT2	-0.282	0.00157191
LINC02154	GUCY1A1	0.282	0.00157229
LINC02154	PRR9	0.282	0.0015849
LINC02154	MRPL35	-0.282	0.00158777
LINC02154	SH2D5	0.282	0.00159098
LINC02154	STEAP1B	0.282	0.00159449
LINC02154	TMEM200A	0.282	0.00159699
LINC02154	SHANK1	0.282	0.0015991
LINC02154	MTREX	-0.282	0.00159958
LINC02154	CHRD	0.282	0.00159982
LINC02154	BPTF	-0.282	0.00160439
LINC02154	LHB	0.282	0.00160818
LINC02154	RNF212B	0.281	0.00161208
LINC02154	ARFIP1	-0.281	0.00161356
LINC02154	PDCL2	-0.281	0.00162076
LINC02154	ALPK1	-0.281	0.00162351
LINC02154	PWWP2B	-0.281	0.00162817
LINC02154	MYORG	-0.281	0.00162832
LINC02154	SECISBP2L	-0.281	0.00163049
LINC02154	PRPSAP1	-0.281	0.00163244
LINC02154	SLC9A3R1	-0.281	0.00163777
LINC02154	GCHFR	-0.281	0.00164299
LINC02154	NKX6-1	0.281	0.0016442
LINC02154	CDK18	0.281	0.00164562
LINC02154	CES3	-0.281	0.00164596
LINC02154	ACAA1	-0.281	0.00165594
LINC02154	STK36	-0.281	0.00165644
LINC02154	ARHGEF1	0.281	0.00165857
LINC02154	TADA2B	-0.281	0.00166159
LINC02154	VASP	0.281	0.00166317
LINC02154	TCP11L1	0.281	0.00166404
LINC02154	MMP16	0.281	0.00166409
LINC02154	COPG2	-0.281	0.00166563
LINC02154	CD300LG	-0.281	0.00166936
LINC02154	CHD7	-0.281	0.00167462
LINC02154	BAP1	-0.28	0.00167798
LINC02154	SEC62	0.28	0.00168301
LINC02154	PRB3	-0.28	0.00168464
LINC02154	DNAJC11	-0.28	0.00168725
LINC02154	NLRP10	0.28	0.00168878
LINC02154	PIWIL2	-0.28	0.00169077
LINC02154	SPPL2A	0.28	0.00169153
LINC02154	IRAK1BP1	-0.28	0.00169353
LINC02154	CLCNKB	-0.28	0.00169663
LINC02154	HOXC4	0.28	0.00169669
LINC02154	ANKRD36C	-0.28	0.00169848
LINC02154	GK5	-0.28	0.00170227
LINC02154	PDK2	-0.28	0.00170285
LINC02154	SP1	-0.28	0.00170377
LINC02154	SHC1	0.28	0.00170695
LINC02154	TCTE1	-0.28	0.00170984
LINC02154	BCO1	-0.28	0.00171234
LINC02154	L2HGDH	-0.28	0.00171483
LINC02154	CDH3	0.28	0.00172767
LINC02154	FSD1	0.28	0.00172808
LINC02154	CPLANE2	-0.28	0.00173015
LINC02154	ABRAXAS1	-0.28	0.00173259
LINC02154	SSBP2	-0.279	0.00174465
LINC02154	KIAA1109	-0.279	0.00174637
LINC02154	ENTPD5	-0.279	0.00175182
LINC02154	DGKI	0.279	0.00175265
LINC02154	TMEM161B	-0.279	0.0017533
LINC02154	HLA-A	0.279	0.00176345
LINC02154	CUL9	-0.279	0.00176531
LINC02154	PARD6B	-0.279	0.00176948
LINC02154	IFNLR1	0.279	0.00177058
LINC02154	ZIC2	0.279	0.00177311
LINC02154	MTMR8	-0.279	0.00177436
LINC02154	AGPAT5	-0.279	0.00178011
LINC02154	TREM2	0.279	0.00178144
LINC02154	AMIGO2	0.279	0.00178145
LINC02154	TBC1D14	-0.279	0.00178201
LINC02154	GALNT6	0.279	0.00178911
LINC02154	AKR7A3	-0.279	0.00179354
LINC02154	SLC18B1	-0.279	0.00179471
LINC02154	LCOR	-0.279	0.00179495
LINC02154	HLA-C	0.279	0.00179569
LINC02154	CA4	-0.279	0.00179786
LINC02154	LGR4	-0.279	0.00180149
LINC02154	KRT75	0.279	0.00180361
LINC02154	TIMM21	-0.279	0.00180742
LINC02154	TMSB4Y	-0.279	0.00180962
LINC02154	RAB34	0.278	0.00181536
LINC02154	ECHDC2	-0.278	0.00181815
LINC02154	EPC1	-0.278	0.00182378
LINC02154	ZNF860	-0.278	0.00183033
LINC02154	ARL1	-0.278	0.00183929
LINC02154	ABHD17C	-0.278	0.00183998
LINC02154	SLC45A3	0.278	0.00184468
LINC02154	ANKRD13A	-0.278	0.00185089
LINC02154	EIF4EBP2	-0.278	0.00185476
LINC02154	CDS1	-0.278	0.00185642
LINC02154	RETN	0.278	0.00186672
LINC02154	CDH2	0.278	0.00186823
LINC02154	CHP2	0.278	0.00186904
LINC02154	BGLAP	0.278	0.00187018
LINC02154	LAMB4	-0.278	0.00187189
LINC02154	CADPS2	-0.278	0.00187515
LINC02154	ABRACL	0.278	0.00188013
LINC02154	IL7R	0.278	0.00188199
LINC02154	KRT6B	0.278	0.00188273
LINC02154	LIPH	-0.277	0.00188759
LINC02154	SMARCD2	-0.277	0.00189403
LINC02154	PAX5	0.277	0.00189723
LINC02154	S1PR2	0.277	0.00191062
LINC02154	RFFL	-0.277	0.00191247
LINC02154	FJX1	0.277	0.00191929
LINC02154	HPRT1	0.277	0.00192135
LINC02154	MTERF4	-0.277	0.00192327
LINC02154	CRISP2	-0.277	0.00192978
LINC02154	LILRA5	0.277	0.00193012
LINC02154	BDP1	-0.277	0.00193253
LINC02154	GABPA	-0.277	0.00193887
LINC02154	VAX2	0.277	0.00194106
LINC02154	PTCD2	-0.277	0.00194146
LINC02154	IMPA1	-0.277	0.00194381
LINC02154	EPOR	0.277	0.00195618
LINC02154	LRRTM2	0.277	0.00195624
LINC02154	CDK14	0.277	0.00195752
LINC02154	FXR1	0.277	0.00195904
LINC02154	TBX19	0.277	0.00195984
LINC02154	PTAFR	-0.277	0.001961
LINC02154	LARS2	-0.276	0.00196427
LINC02154	AARS2	-0.276	0.00196709
LINC02154	GRIA3	0.276	0.00196923
LINC02154	VPS4B	-0.276	0.00197174
LINC02154	IRF2	-0.276	0.00197787
LINC02154	KRT34	0.276	0.00198348
LINC02154	TOX3	-0.276	0.00198583
LINC02154	CECR2	0.276	0.00198592
LINC02154	PDE7A	0.276	0.00199267
LINC02154	WDR54	0.276	0.00199743
LINC02154	IL1RL1	0.276	0.00199993
LINC02154	CTSV	0.276	0.00200484
LINC02154	PSG4	0.276	0.00201118
LINC02154	DAPP1	-0.276	0.00201146
LINC02154	SURF4	0.276	0.00201176
LINC02154	ASB8	-0.276	0.00201568
LINC02154	TRIM56	-0.276	0.00201697
LINC02154	UBL3	-0.276	0.00201922
LINC02154	LRRC32	0.276	0.00202127
LINC02154	NBN	-0.276	0.0020291
LINC02154	GLRX	0.276	0.0020302
LINC02154	ALDH3A2	-0.276	0.00203297
LINC02154	PHF8	-0.276	0.00203643
LINC02154	SLCO1B3	0.276	0.00203988
LINC02154	TRABD2A	0.276	0.0020399
LINC02154	GATA3	0.275	0.00204443
LINC02154	AKAP1	-0.275	0.00205314
LINC02154	HEMK1	-0.275	0.0020553
LINC02154	RHOQ	0.275	0.00205755
LINC02154	PRH2	-0.275	0.00205855
LINC02154	TAS1R1	-0.275	0.00206306
LINC02154	DMP1	0.275	0.00207331
LINC02154	MAPK11	0.275	0.00208571
LINC02154	POU2F2	0.275	0.0020884
LINC02154	MDH1	-0.275	0.00208872
LINC02154	SP2	-0.275	0.00209194
LINC02154	SORBS1	-0.275	0.00209841
LINC02154	HOXA2	-0.275	0.00209979
LINC02154	MRTFB	-0.275	0.00210017
LINC02154	STATH	-0.275	0.0021033
LINC02154	RIOX2	-0.275	0.00210344
LINC02154	GDI1	0.275	0.00210691
LINC02154	MUC1	-0.275	0.00210703
LINC02154	ZNF57	-0.275	0.00210966
LINC02154	LCA5L	-0.275	0.00211789
LINC02154	RP9	0.274	0.00212466
LINC02154	TPPP3	-0.274	0.00212836
LINC02154	ELMO1	0.274	0.00212876
LINC02154	HS3ST1	-0.274	0.00213245
LINC02154	RPL15	-0.274	0.00213361
LINC02154	TRAPPC12	-0.274	0.00213804
LINC02154	MC5R	-0.274	0.00214648
LINC02154	NKX3-2	0.274	0.00215761
LINC02154	PLBD2	0.274	0.00215785
LINC02154	VSIG10L	-0.274	0.00216376
LINC02154	RBM14	-0.274	0.00216595
LINC02154	CTF1	-0.274	0.00217544
LINC02154	FAM198B	0.274	0.00217552
LINC02154	TAGLN2	0.274	0.00217916
LINC02154	RAI14	0.274	0.00217979
LINC02154	PKIG	0.274	0.00217983
LINC02154	SREK1	-0.274	0.00218123
LINC02154	UPF2	-0.274	0.00218628
LINC02154	CYGB	0.274	0.00218916
LINC02154	MVK	-0.274	0.00219168
LINC02154	ISL2	0.274	0.0021924
LINC02154	ACAD10	-0.274	0.00219935
LINC02154	TRIM14	-0.274	0.00220123
LINC02154	SORT1	-0.273	0.00220713
LINC02154	PRDM2	-0.273	0.00220732
LINC02154	SIRPA	0.273	0.00223488
LINC02154	IL36G	0.273	0.00223638
LINC02154	VAV3	-0.273	0.00223783
LINC02154	ZNF584	-0.273	0.00224489
LINC02154	GCH1	-0.273	0.00225249
LINC02154	AKT2	-0.273	0.00225498
LINC02154	TMEM35A	-0.273	0.00225617
LINC02154	NDRG4	0.273	0.00225981
LINC02154	HIC1	0.273	0.00226575
LINC02154	ADAMTS4	0.273	0.00226832
LINC02154	KRTCAP2	0.273	0.00227013
LINC02154	SOCS6	-0.273	0.00227278
LINC02154	KIF12	0.273	0.00227936
LINC02154	PTK6	-0.273	0.00228365
LINC02154	PSG5	0.273	0.00229344
LINC02154	NPC1L1	-0.272	0.0022974
LINC02154	PIK3CD	0.272	0.00229791
LINC02154	FOXJ3	-0.272	0.0022998
LINC02154	EPS15	-0.272	0.00230093
LINC02154	PSORS1C1	0.272	0.00230548
LINC02154	IRAK2	-0.272	0.0023097
LINC02154	GCNT3	-0.272	0.00231125
LINC02154	ZSCAN16	-0.272	0.00231304
LINC02154	SIPA1L1	-0.272	0.00232317
LINC02154	ULK1	0.272	0.00233313
LINC02154	VAMP4	0.272	0.00233435
LINC02154	GUCY1B1	0.272	0.00233468
LINC02154	PPFIA4	0.272	0.00234078
LINC02154	KLHL18	-0.272	0.00234367
LINC02154	CASZ1	-0.272	0.00234383
LINC02154	IGFN1	0.272	0.00234757
LINC02154	DHRSX	0.272	0.0023528
LINC02154	RCC1	-0.272	0.00235304
LINC02154	HIST1H4I	0.272	0.00236283
LINC02154	C7orf31	0.272	0.0023683
LINC02154	AMTN	0.272	0.0023823
LINC02154	TEX264	-0.272	0.00238231
LINC02154	PLEKHO1	0.271	0.00238631
LINC02154	MYBL2	0.271	0.00240007
LINC02154	RGS14	-0.271	0.00240298
LINC02154	SHCBP1	0.271	0.00240612
LINC02154	QSOX2	0.271	0.00240638
LINC02154	KRT16	0.271	0.0024153
LINC02154	BEAN1	0.271	0.00241722
LINC02154	IGFBPL1	0.271	0.00241996
LINC02154	TGFBR3	-0.271	0.0024285
LINC02154	CACNG4	0.271	0.00243529
LINC02154	GLRA4	0.271	0.00243963
LINC02154	GLS2	-0.271	0.00243981
LINC02154	CMTM2	0.271	0.00244181
LINC02154	COPRS	0.271	0.00244476
LINC02154	CIDEC	-0.271	0.00244866
LINC02154	FRMPD2	-0.271	0.00244922
LINC02154	TCEAL9	0.271	0.00244973
LINC02154	EXD2	-0.271	0.00245657
LINC02154	PRR16	0.271	0.00245961
LINC02154	ZNF324	-0.271	0.00247438
LINC02154	VHL	-0.271	0.00247631
LINC02154	SH2B3	0.271	0.00247716
LINC02154	MED24	-0.27	0.00248079
LINC02154	DNMT3B	0.27	0.00248391
LINC02154	KRT1	0.27	0.00248623
LINC02154	ARID4A	-0.27	0.00249911
LINC02154	PCYT2	-0.27	0.00250277
LINC02154	AHDC1	-0.27	0.00250293
LINC02154	FAF1	-0.27	0.0025031
LINC02154	FAM185A	-0.27	0.00250317
LINC02154	EMID1	0.27	0.00250637
LINC02154	FAM149B1	-0.27	0.00250924
LINC02154	CSRNP1	-0.27	0.00251536
LINC02154	RTP3	0.27	0.00251865
LINC02154	HS3ST6	-0.27	0.00252254
LINC02154	CCIN	0.27	0.00252306
LINC02154	SLC36A2	-0.27	0.00252868
LINC02154	LIN54	-0.27	0.0025345
LINC02154	SLC3A2	0.27	0.00253862
LINC02154	GABRD	0.27	0.00253973
LINC02154	ACTR3C	-0.27	0.00253986
LINC02154	CD200R1	-0.27	0.00254227
LINC02154	AOX1	-0.27	0.00254287
LINC02154	LRTOMT	-0.27	0.00254357
LINC02154	TMPRSS11B	-0.27	0.00254489
LINC02154	POR	-0.27	0.00254845
LINC02154	P3H3	0.27	0.00255183
LINC02154	ZNF677	-0.27	0.00255595
LINC02154	MCU	-0.27	0.00256521
LINC02154	CNIH4	0.269	0.0025984
[truncated: 3,239 more rows]

## Sheet: LINC00528
Supplementary Table 8. The Pearson correlation analysis between LINC00528 and PCGs. Cor, correlation coefficient; PCGs, protein-coding genes
lncRNA	PCGs	Cor	P value
LINC00528	S1PR4	0.703	1.24756e-19
LINC00528	SLC17A9	0.694	5.47388e-19
LINC00528	ARHGAP4	0.692	7.80531e-19
LINC00528	ZAP70	0.685	2.46848e-18
LINC00528	PTX4	0.681	4.40129e-18
LINC00528	JAK3	0.68	5.03985e-18
LINC00528	CCDC88B	0.68	5.43234e-18
LINC00528	MORN3	0.676	9.95011e-18
LINC00528	CCDC154	0.672	1.64964e-17
LINC00528	SPATA21	0.656	1.84179e-16
LINC00528	MIOX	0.648	5.13134e-16
LINC00528	TSGA10IP	0.645	7.78212e-16
LINC00528	TAS1R1	0.643	1.04117e-15
LINC00528	CCR10	0.634	3.62371e-15
LINC00528	LMAN1L	0.624	1.27542e-14
LINC00528	SP140	0.619	2.45662e-14
LINC00528	SPDYC	0.616	3.34634e-14
LINC00528	NR5A1	0.614	4.33363e-14
LINC00528	CALHM1	0.612	5.19482e-14
LINC00528	NOBOX	0.607	9.87221e-14
LINC00528	FOXO1	-0.602	1.8744e-13
LINC00528	TMC8	0.6	2.35026e-13
LINC00528	PDZD7	0.593	4.89509e-13
LINC00528	ESPNL	0.582	1.64928e-12
LINC00528	MYBPC3	0.581	1.8434e-12
LINC00528	KLHDC7B	0.575	3.61876e-12
LINC00528	TMEM88B	0.571	5.26391e-12
LINC00528	TNFRSF4	0.57	5.64377e-12
LINC00528	MFNG	0.57	5.91729e-12
LINC00528	AATK	0.569	6.77487e-12
LINC00528	SFI1	0.567	7.90806e-12
LINC00528	PTPN7	0.565	9.62234e-12
LINC00528	FCHO1	0.564	1.14967e-11
LINC00528	MAMDC4	0.561	1.44916e-11
LINC00528	HLA-DOB	0.561	1.56542e-11
LINC00528	LIMD2	0.558	2.07528e-11
LINC00528	KCNAB2	0.558	2.07579e-11
LINC00528	SIGLEC11	0.558	2.0824e-11
LINC00528	FZD10	-0.557	2.12762e-11
LINC00528	PDIA2	0.557	2.20377e-11
LINC00528	TSKS	0.556	2.41751e-11
LINC00528	DUSP3	-0.554	2.9373e-11
LINC00528	TMEM235	0.551	3.87643e-11
LINC00528	PBX4	0.547	6.15031e-11
LINC00528	STRA8	0.546	6.33303e-11
LINC00528	CARD9	0.546	6.38962e-11
LINC00528	TTC24	0.545	7.28572e-11
LINC00528	C16orf86	0.544	8.03487e-11
LINC00528	C1orf167	0.543	8.9373e-11
LINC00528	CBFA2T3	0.542	9.91635e-11
LINC00528	BLK	0.541	1.03695e-10
LINC00528	ZNF541	0.54	1.09996e-10
LINC00528	SYNGR3	0.54	1.19195e-10
LINC00528	FOXD4L1	0.539	1.2904e-10
LINC00528	DPEP2	0.539	1.29736e-10
LINC00528	SHISA8	0.539	1.30617e-10
LINC00528	KHDC1L	0.538	1.42043e-10
LINC00528	RHBDL1	0.538	1.45382e-10
LINC00528	SNX22	0.536	1.66819e-10
LINC00528	TULP2	0.534	2.0315e-10
LINC00528	GGT1	0.533	2.119e-10
LINC00528	ZBTB32	0.533	2.14388e-10
LINC00528	BTBD16	0.532	2.42606e-10
LINC00528	CARMIL2	0.531	2.59974e-10
LINC00528	CEACAM16	0.53	2.92626e-10
LINC00528	PGGHG	0.528	3.4565e-10
LINC00528	SNX9	-0.528	3.56196e-10
LINC00528	SMIM24	0.527	3.94655e-10
LINC00528	ARPIN	-0.521	6.26872e-10
LINC00528	HPN	0.517	9.48367e-10
LINC00528	GRIP1	-0.515	1.07051e-09
LINC00528	COBL	-0.514	1.23338e-09
LINC00528	NFE4	0.513	1.31145e-09
LINC00528	SNX18	-0.512	1.38469e-09
LINC00528	CCDC151	0.512	1.39435e-09
LINC00528	FOXH1	0.511	1.53061e-09
LINC00528	C11orf86	0.511	1.59281e-09
LINC00528	PTGIR	0.51	1.72201e-09
LINC00528	SLC49A3	0.509	1.83596e-09
LINC00528	RENBP	0.508	1.95602e-09
LINC00528	BATF	0.508	1.96258e-09
LINC00528	LCK	0.508	2.04967e-09
LINC00528	BEST4	0.507	2.26055e-09
LINC00528	HAGHL	0.505	2.48636e-09
LINC00528	ANGPTL6	0.503	2.92598e-09
LINC00528	LAT	0.502	3.2427e-09
LINC00528	HKDC1	0.501	3.56035e-09
LINC00528	RSPH6A	0.5	3.97741e-09
LINC00528	CNTD2	0.5	4.04468e-09
LINC00528	THBD	-0.499	4.25237e-09
LINC00528	LGI4	0.499	4.30266e-09
LINC00528	WRAP73	0.499	4.33797e-09
LINC00528	GNG8	0.499	4.35582e-09
LINC00528	PPARG	-0.498	4.42737e-09
LINC00528	CORO1A	0.498	4.68461e-09
LINC00528	MROH2A	0.497	4.88229e-09
LINC00528	CRYL1	-0.497	5.06933e-09
LINC00528	CCL11	0.492	7.4469e-09
LINC00528	LAT2	0.492	7.5193e-09
LINC00528	AKR7A3	0.491	7.87872e-09
LINC00528	LYG1	0.491	7.91725e-09
LINC00528	ACBD3	-0.491	7.96474e-09
LINC00528	LCN12	0.491	8.03725e-09
LINC00528	FAM229A	0.491	8.24853e-09
LINC00528	BST2	0.491	8.43151e-09
LINC00528	DNAJB13	0.49	8.92335e-09
LINC00528	ATG16L2	0.489	9.54318e-09
LINC00528	PCOLCE2	-0.488	1.02797e-08
LINC00528	RAC3	0.487	1.09431e-08
LINC00528	PLSCR2	0.487	1.12322e-08
LINC00528	NHLRC4	0.484	1.38792e-08
LINC00528	C20orf204	0.484	1.4434e-08
LINC00528	APOBR	0.484	1.45171e-08
LINC00528	CPNE5	0.484	1.46514e-08
LINC00528	ZBP1	0.483	1.55252e-08
LINC00528	CPNE7	0.483	1.57598e-08
LINC00528	ZAN	0.483	1.57664e-08
LINC00528	SLC23A1	0.483	1.58061e-08
LINC00528	DRD4	0.482	1.61388e-08
LINC00528	HSH2D	0.482	1.65122e-08
LINC00528	CEBPE	0.481	1.73868e-08
LINC00528	PIWIL2	0.481	1.80872e-08
LINC00528	CATSPER1	0.481	1.81305e-08
LINC00528	DNAH8	0.481	1.8335e-08
LINC00528	IL18RAP	0.481	1.84552e-08
LINC00528	PDE6G	0.48	1.86968e-08
LINC00528	FAM84A	-0.48	1.87784e-08
LINC00528	LHX3	0.479	2.09261e-08
LINC00528	ETV3L	0.479	2.12939e-08
LINC00528	STPG3	0.478	2.18247e-08
LINC00528	KIF17	0.477	2.52994e-08
LINC00528	NAALADL1	0.476	2.66464e-08
LINC00528	P2RX1	0.476	2.69802e-08
LINC00528	THRB	-0.475	2.78273e-08
LINC00528	APOBEC3H	0.475	2.85743e-08
LINC00528	RAB44	0.475	2.90144e-08
LINC00528	FIBCD1	0.474	3.0341e-08
LINC00528	NCF1	0.474	3.07011e-08
LINC00528	KCNG1	-0.474	3.14442e-08
LINC00528	ZNF630	-0.473	3.35684e-08
LINC00528	SOCS1	0.472	3.44887e-08
LINC00528	M1AP	0.472	3.45557e-08
LINC00528	CD19	0.472	3.54548e-08
LINC00528	PPP1R14D	0.472	3.66165e-08
LINC00528	CELSR3	0.471	3.70306e-08
LINC00528	UROC1	0.471	3.72968e-08
LINC00528	PTGER1	0.471	3.7458e-08
LINC00528	NTRK1	0.47	4.15929e-08
LINC00528	TMCC3	-0.469	4.61379e-08
LINC00528	RASGEF1A	0.468	4.78269e-08
LINC00528	SAPCD1	0.468	4.87408e-08
LINC00528	ALG11	-0.468	4.89847e-08
LINC00528	AIM2	0.468	4.92731e-08
LINC00528	CAPN12	0.466	5.61552e-08
LINC00528	F2	0.466	5.61685e-08
LINC00528	HAPLN2	0.465	5.8808e-08
LINC00528	CCDC194	0.465	5.99019e-08
LINC00528	APELA	0.465	6.10519e-08
LINC00528	EML1	-0.465	6.21263e-08
LINC00528	CCDC24	0.464	6.24459e-08
LINC00528	CLDN19	0.464	6.24919e-08
LINC00528	ANKLE1	0.463	6.76714e-08
LINC00528	MBOAT2	-0.461	7.84359e-08
LINC00528	KLHL17	0.461	8.04982e-08
LINC00528	HCAR1	0.461	8.09137e-08
LINC00528	PNOC	0.461	8.22069e-08
LINC00528	RORA	-0.46	8.76132e-08
LINC00528	HMX2	0.46	8.80262e-08
LINC00528	CROCC	0.46	8.86941e-08
LINC00528	CCDC187	0.459	9.23437e-08
LINC00528	C19orf38	0.459	9.31968e-08
LINC00528	CLEC17A	0.458	1.00208e-07
LINC00528	LYPD1	0.458	1.02093e-07
LINC00528	ORM2	0.457	1.11368e-07
LINC00528	BTC	-0.456	1.13791e-07
LINC00528	PDZK1	0.456	1.1405e-07
LINC00528	ADGRD2	0.455	1.21827e-07
LINC00528	MID1IP1	-0.455	1.23182e-07
LINC00528	MTMR10	-0.455	1.24044e-07
LINC00528	LTA	0.455	1.26063e-07
LINC00528	C11orf21	0.454	1.32656e-07
LINC00528	ATP9A	-0.454	1.32745e-07
LINC00528	SERPINB6	-0.454	1.3306e-07
LINC00528	HGFAC	0.454	1.357e-07
LINC00528	TDRD3	-0.454	1.36232e-07
LINC00528	DPEP1	0.453	1.43037e-07
LINC00528	LNPK	-0.453	1.43478e-07
LINC00528	PCTP	-0.453	1.47587e-07
LINC00528	MSH5-SAPCD1	0.452	1.48974e-07
LINC00528	IFI30	0.452	1.53569e-07
LINC00528	2019-09-08	-0.452	1.54885e-07
LINC00528	CPA5	0.452	1.58073e-07
LINC00528	NEFM	-0.452	1.58758e-07
LINC00528	CLINT1	-0.451	1.59473e-07
LINC00528	FBXL3	-0.451	1.60006e-07
LINC00528	AGER	0.451	1.68449e-07
LINC00528	MAP3K1	-0.45	1.7203e-07
LINC00528	SAP25	0.45	1.74178e-07
LINC00528	EPO	0.45	1.7837e-07
LINC00528	RNLS	-0.449	1.90162e-07
LINC00528	SYNGR4	0.449	1.93735e-07
LINC00528	ZCCHC18	0.449	1.94033e-07
LINC00528	DNAH17	0.449	1.95842e-07
LINC00528	CYP2D6	0.449	1.96469e-07
LINC00528	IL32	0.448	2.00641e-07
LINC00528	2019-09-01	0.448	2.02236e-07
LINC00528	LAIR2	0.448	2.0506e-07
LINC00528	TMEM144	-0.448	2.07289e-07
LINC00528	SAMD13	-0.448	2.07484e-07
LINC00528	NBR1	-0.447	2.11751e-07
LINC00528	PRKAA2	-0.447	2.22022e-07
LINC00528	NSD1	-0.447	2.22485e-07
LINC00528	TCP11	0.446	2.26439e-07
LINC00528	IQCG	0.446	2.28778e-07
LINC00528	LGALS4	0.446	2.37195e-07
LINC00528	SLC22A18	-0.446	2.41212e-07
LINC00528	MUC17	0.445	2.49756e-07
LINC00528	PPM1N	0.445	2.52504e-07
LINC00528	MAPK8IP3	0.445	2.53673e-07
LINC00528	PCSK4	0.444	2.63895e-07
LINC00528	TSPAN32	0.444	2.64965e-07
LINC00528	CTNNB1	-0.444	2.7196e-07
LINC00528	TMEM150B	0.444	2.74443e-07
LINC00528	TMEM139	0.444	2.76536e-07
LINC00528	NT5DC4	0.444	2.76644e-07
LINC00528	FMN1	-0.444	2.77033e-07
LINC00528	FCRL3	0.442	3.09137e-07
LINC00528	CCDC189	0.442	3.11145e-07
LINC00528	GULP1	-0.441	3.19473e-07
LINC00528	CPNE6	0.441	3.22387e-07
LINC00528	SIT1	0.441	3.28618e-07
LINC00528	APPL1	-0.441	3.28674e-07
LINC00528	MAML3	-0.441	3.29767e-07
LINC00528	PLCB2	0.441	3.30269e-07
LINC00528	SLC12A3	0.441	3.33291e-07
LINC00528	UBL3	-0.441	3.34237e-07
LINC00528	ARHGAP9	0.44	3.4488e-07
LINC00528	ARHGAP45	0.44	3.45951e-07
LINC00528	PRCD	0.44	3.51362e-07
LINC00528	FASLG	0.44	3.57839e-07
LINC00528	AGMAT	0.439	3.74214e-07
LINC00528	CCDC57	0.439	3.91073e-07
LINC00528	C10orf105	0.438	3.97545e-07
LINC00528	MS4A1	0.438	4.08794e-07
LINC00528	CHTF18	0.437	4.27794e-07
LINC00528	TLCD2	-0.437	4.31078e-07
LINC00528	CHRNB4	-0.437	4.32019e-07
LINC00528	STAP1	0.437	4.41373e-07
LINC00528	AJM1	0.436	4.50943e-07
LINC00528	TAS1R3	0.436	4.76961e-07
LINC00528	TMEM204	0.435	4.80781e-07
LINC00528	HNF1A	0.435	4.82134e-07
LINC00528	ATP2B3	0.435	4.85192e-07
LINC00528	TREML1	0.435	4.89995e-07
LINC00528	IZUMO4	0.435	4.92707e-07
LINC00528	DENND4C	-0.435	5.11098e-07
LINC00528	SYNE4	0.434	5.19138e-07
LINC00528	CCDC78	0.434	5.27178e-07
LINC00528	HES5	0.434	5.2983e-07
LINC00528	NCR3	0.433	5.49895e-07
LINC00528	MAST1	0.433	5.52185e-07
LINC00528	GRIN2D	0.433	5.56661e-07
LINC00528	KCNH4	0.433	5.69112e-07
LINC00528	MGLL	-0.433	5.7912e-07
LINC00528	ARVCF	0.432	5.87025e-07
LINC00528	ADPRHL1	-0.432	5.94879e-07
LINC00528	WISP3	0.432	5.96962e-07
LINC00528	RSRP1	0.432	5.97885e-07
LINC00528	SNCG	0.432	6.0333e-07
LINC00528	MUC6	0.432	6.10996e-07
LINC00528	LATS2	-0.432	6.11184e-07
LINC00528	METRN	0.432	6.17903e-07
LINC00528	DOK3	0.432	6.18873e-07
LINC00528	EXOC3L4	0.432	6.19859e-07
LINC00528	PARVG	0.431	6.46658e-07
LINC00528	DSTYK	-0.431	6.50809e-07
LINC00528	IQGAP1	-0.431	6.60285e-07
LINC00528	SLC26A9	0.431	6.62539e-07
LINC00528	MCHR1	0.43	6.79113e-07
LINC00528	REC8	0.43	6.81872e-07
LINC00528	RNF6	-0.43	6.91377e-07
LINC00528	CXCL13	0.43	6.96262e-07
LINC00528	RHOH	0.43	7.00563e-07
LINC00528	DOK2	0.43	7.11862e-07
LINC00528	ARHGAP5	-0.429	7.22326e-07
LINC00528	2019-09-10	-0.429	7.25784e-07
LINC00528	SULF2	-0.429	7.33858e-07
LINC00528	IGFALS	0.428	7.65405e-07
LINC00528	TNFRSF13B	0.428	7.94229e-07
LINC00528	CD7	0.428	8.0806e-07
LINC00528	ANKRD65	0.427	8.35633e-07
LINC00528	LHX9	0.427	8.38103e-07
LINC00528	HCLS1	0.427	8.50326e-07
LINC00528	MOK	0.427	8.54875e-07
LINC00528	C11orf16	0.426	8.83793e-07
LINC00528	TBC1D10C	0.426	8.91402e-07
LINC00528	GABBR1	0.426	9.15998e-07
LINC00528	TMEM151B	0.426	9.19254e-07
LINC00528	RHOU	-0.426	9.26927e-07
LINC00528	RTBDN	0.425	9.3864e-07
LINC00528	NGB	0.425	9.44821e-07
LINC00528	EPHB3	-0.425	9.70378e-07
LINC00528	PEX11A	-0.425	9.72938e-07
LINC00528	TANC2	-0.425	9.79002e-07
LINC00528	MAGEF1	-0.424	1.00245e-06
LINC00528	ITGB3BP	0.424	1.00876e-06
LINC00528	MPP7	-0.424	1.02129e-06
LINC00528	PLB1	0.424	1.03105e-06
LINC00528	EFCAB10	0.424	1.04401e-06
LINC00528	TNFRSF10C	0.424	1.05082e-06
LINC00528	TMEM37	-0.424	1.05541e-06
LINC00528	CNR2	0.424	1.05666e-06
LINC00528	SERPINF1	0.423	1.06124e-06
LINC00528	TRIM47	0.423	1.06319e-06
LINC00528	KLRK1	0.423	1.08045e-06
LINC00528	SERPINI1	0.423	1.11167e-06
LINC00528	IL2RG	0.423	1.12515e-06
LINC00528	CLCNKA	0.422	1.16335e-06
LINC00528	EBI3	0.421	1.23309e-06
LINC00528	WSB2	-0.421	1.23561e-06
LINC00528	POU2F2	0.421	1.23771e-06
LINC00528	RBM38	0.421	1.25303e-06
LINC00528	TAC3	0.421	1.26066e-06
LINC00528	FOXJ1	0.421	1.27917e-06
LINC00528	PROCA1	0.42	1.30645e-06
LINC00528	LAG3	0.42	1.30966e-06
LINC00528	RPS6KA2	-0.42	1.31641e-06
LINC00528	ACAP1	0.42	1.34583e-06
LINC00528	MAP4K1	0.42	1.35412e-06
LINC00528	ODF3L2	0.419	1.37204e-06
LINC00528	SHISAL2A	0.419	1.44024e-06
LINC00528	MECOM	-0.419	1.45634e-06
LINC00528	IGSF10	-0.418	1.45781e-06
LINC00528	UNC13D	0.418	1.46788e-06
LINC00528	SLC35C1	-0.418	1.48023e-06
LINC00528	BRSK2	0.418	1.50413e-06
LINC00528	ATAD3C	0.418	1.50693e-06
LINC00528	ZIC5	0.417	1.56212e-06
LINC00528	LRP10	-0.417	1.56364e-06
LINC00528	CXorf65	0.417	1.56372e-06
LINC00528	CECR2	-0.417	1.56769e-06
LINC00528	COLEC11	0.417	1.57314e-06
LINC00528	PSTPIP1	0.417	1.57486e-06
LINC00528	PLCG2	0.417	1.60067e-06
LINC00528	GRIN1	0.417	1.60335e-06
LINC00528	CSNK1A1	-0.417	1.62792e-06
LINC00528	CAPN11	0.417	1.62865e-06
LINC00528	LCNL1	0.417	1.63861e-06
LINC00528	PPM1L	-0.416	1.66765e-06
LINC00528	RGL3	0.416	1.67716e-06
LINC00528	MTG1	0.416	1.72792e-06
LINC00528	STAG3	0.416	1.73665e-06
LINC00528	FAM169A	-0.415	1.83712e-06
LINC00528	SLC2A6	0.415	1.84926e-06
LINC00528	ENOSF1	0.415	1.85705e-06
LINC00528	SOWAHD	0.415	1.86609e-06
LINC00528	AMT	0.415	1.87247e-06
LINC00528	MLIP	-0.414	1.88116e-06
LINC00528	NIPAL4	-0.414	1.88185e-06
LINC00528	CD3D	0.414	1.9312e-06
LINC00528	TMSB15A	0.414	1.97608e-06
LINC00528	TEX15	0.413	2.08881e-06
LINC00528	RALGPS2	-0.413	2.09625e-06
LINC00528	LY75	0.412	2.21761e-06
LINC00528	ARL4A	-0.412	2.21858e-06
LINC00528	CABP7	0.412	2.22862e-06
LINC00528	KCNJ4	0.412	2.23827e-06
LINC00528	LY96	0.411	2.27208e-06
LINC00528	PRR19	0.411	2.27452e-06
LINC00528	TRAF1	0.411	2.39198e-06
LINC00528	CTLA4	0.41	2.43655e-06
LINC00528	2019-09-05	-0.41	2.45239e-06
LINC00528	RIOK3	-0.41	2.46413e-06
LINC00528	WDR90	0.41	2.48926e-06
LINC00528	ASPRV1	0.41	2.50914e-06
LINC00528	SMAP1	-0.409	2.58426e-06
LINC00528	LIME1	0.409	2.60516e-06
LINC00528	KCNK15	-0.409	2.62006e-06
LINC00528	IL23A	0.409	2.62921e-06
LINC00528	NPW	0.409	2.66001e-06
LINC00528	SLC5A11	0.409	2.67479e-06
LINC00528	ZNF783	0.408	2.75255e-06
LINC00528	CEP131	0.408	2.75642e-06
LINC00528	AKAP6	-0.408	2.75839e-06
LINC00528	DUSP2	0.408	2.78023e-06
LINC00528	TNFRSF25	0.408	2.8418e-06
LINC00528	BTN1A1	0.408	2.85722e-06
LINC00528	VAMP1	0.407	2.90096e-06
LINC00528	GOLGA8A	0.407	2.91201e-06
LINC00528	TPTE2	0.407	2.92372e-06
LINC00528	TVP23A	0.407	2.94545e-06
LINC00528	AKNA	0.407	2.95908e-06
LINC00528	DMRTA2	0.407	3.00072e-06
LINC00528	GPR107	-0.407	3.00741e-06
LINC00528	IFT140	0.407	3.00795e-06
LINC00528	AIPL1	0.407	3.03433e-06
LINC00528	FITM2	-0.407	3.04665e-06
LINC00528	GPER1	0.406	3.11567e-06
LINC00528	PRF1	0.406	3.15672e-06
LINC00528	ALKBH6	0.406	3.2e-06
LINC00528	ZNF83	0.405	3.28541e-06
LINC00528	HIST1H2BE	0.405	3.34505e-06
LINC00528	TCEAL8	-0.405	3.35935e-06
LINC00528	UBQLN2	-0.405	3.36703e-06
LINC00528	PRRT2	0.405	3.43488e-06
LINC00528	CLDN23	-0.404	3.51187e-06
LINC00528	FTCD	0.404	3.51735e-06
LINC00528	PIM2	0.404	3.54554e-06
LINC00528	GBX2	0.404	3.57619e-06
LINC00528	SLC39A4	0.404	3.58525e-06
LINC00528	LRRN3	0.404	3.63807e-06
LINC00528	TMEM266	0.404	3.6629e-06
LINC00528	GPR55	0.404	3.66574e-06
LINC00528	CPNE9	0.403	3.78849e-06
LINC00528	BID	0.403	3.79659e-06
LINC00528	DMRT3	-0.403	3.80549e-06
LINC00528	NLRC3	0.403	3.82364e-06
LINC00528	CCL25	0.403	3.83693e-06
LINC00528	CRIP3	0.403	3.84171e-06
LINC00528	SSC4D	0.403	3.85014e-06
LINC00528	SCN2A	0.403	3.90333e-06
LINC00528	CTNNA1	-0.402	3.94407e-06
LINC00528	ADCK1	-0.402	3.97202e-06
LINC00528	FAM71F1	0.402	3.98248e-06
LINC00528	PRKACB	-0.402	4.01572e-06
LINC00528	MSGN1	0.402	4.0635e-06
LINC00528	MSLNL	0.402	4.09953e-06
LINC00528	BHMG1	0.402	4.13559e-06
LINC00528	ADGRG5	0.401	4.2674e-06
LINC00528	ALG1L2	0.401	4.27385e-06
LINC00528	CPEB4	-0.401	4.29379e-06
LINC00528	SLC25A35	-0.401	4.3394e-06
LINC00528	SLC5A2	0.401	4.37724e-06
LINC00528	SHROOM4	-0.401	4.39976e-06
LINC00528	NUTM1	0.401	4.42909e-06
LINC00528	IRS2	-0.4	4.50351e-06
LINC00528	STAR	0.4	4.51624e-06
LINC00528	NLRP7	0.4	4.52905e-06
LINC00528	CRYBB3	0.4	4.54306e-06
LINC00528	ARNT	-0.4	4.64028e-06
LINC00528	INSYN1	-0.4	4.68645e-06
LINC00528	MMADHC	-0.399	4.73141e-06
LINC00528	PPP2R5A	-0.399	4.74828e-06
LINC00528	NEO1	-0.399	4.79945e-06
LINC00528	FCRL1	0.399	4.80903e-06
LINC00528	YPEL4	0.399	4.9737e-06
LINC00528	AHRR	0.398	5.02287e-06
LINC00528	ZNF224	0.398	5.02589e-06
LINC00528	PAIP2B	-0.398	5.11415e-06
LINC00528	ZNF608	-0.398	5.24299e-06
LINC00528	CFL2	-0.398	5.25525e-06
LINC00528	NAT9	0.397	5.38103e-06
LINC00528	TMEM8B	-0.397	5.41721e-06
LINC00528	PGLYRP2	0.397	5.4391e-06
LINC00528	CD247	0.397	5.4449e-06
LINC00528	TMLHE	-0.397	5.46934e-06
LINC00528	FBXO28	-0.397	5.50214e-06
LINC00528	ITCH	-0.397	5.51566e-06
LINC00528	SLA2	0.397	5.52826e-06
LINC00528	ASIC4	0.397	5.54838e-06
LINC00528	GALNT1	-0.397	5.60727e-06
LINC00528	RAB3GAP1	-0.397	5.61136e-06
LINC00528	NKX2-2	0.396	5.69934e-06
LINC00528	WWOX	-0.396	5.72827e-06
LINC00528	HDC	0.396	5.74047e-06
LINC00528	BBC3	0.396	5.78322e-06
LINC00528	LRRC56	0.396	5.80937e-06
LINC00528	WNT5B	-0.396	5.85649e-06
LINC00528	ZNF598	0.396	5.88979e-06
LINC00528	KREMEN2	0.396	5.94719e-06
LINC00528	PHYHD1	0.396	5.95035e-06
LINC00528	CHRM5	0.395	6.02898e-06
LINC00528	MCFD2	-0.395	6.07818e-06
LINC00528	ERVV-1	0.395	6.09347e-06
LINC00528	KIF13B	-0.395	6.11202e-06
LINC00528	BRICD5	0.395	6.13514e-06
LINC00528	HTRA4	0.395	6.14596e-06
LINC00528	CLEC4E	0.395	6.18516e-06
LINC00528	MAVS	-0.395	6.23528e-06
LINC00528	HLA-G	0.394	6.49146e-06
LINC00528	SYNGR1	-0.394	6.52148e-06
LINC00528	ZGLP1	0.394	6.59657e-06
LINC00528	RINL	0.394	6.66066e-06
LINC00528	RAB33A	0.394	6.6925e-06
LINC00528	COG6	-0.393	6.80366e-06
LINC00528	ZNF493	0.393	6.85605e-06
LINC00528	FAM86B1	-0.393	6.96732e-06
LINC00528	BANK1	0.393	6.99974e-06
LINC00528	LMO1	-0.392	7.23751e-06
LINC00528	CNTNAP3	-0.392	7.34176e-06
LINC00528	PNLDC1	0.392	7.42514e-06
LINC00528	TOX4	-0.392	7.48398e-06
LINC00528	PLK5	0.391	7.65653e-06
LINC00528	KCTD12	-0.391	7.68617e-06
LINC00528	VWA8	-0.391	7.70546e-06
LINC00528	STK24	-0.391	7.74151e-06
LINC00528	LCT	0.391	7.84033e-06
LINC00528	CCNDBP1	-0.391	7.91823e-06
LINC00528	SPATC1	0.391	7.93764e-06
LINC00528	TRAF3IP3	0.391	7.97846e-06
LINC00528	LPXN	0.39	8.03767e-06
LINC00528	USP6	0.39	8.10198e-06
LINC00528	UBXN11	0.39	8.12737e-06
LINC00528	SHISA6	-0.39	8.14487e-06
LINC00528	UGP2	-0.39	8.16591e-06
LINC00528	AHNAK	-0.39	8.17161e-06
LINC00528	UCN	0.39	8.26997e-06
LINC00528	C7orf31	-0.39	8.32481e-06
LINC00528	RTEL1-TNFRSF6B	0.39	8.37251e-06
LINC00528	ANKRD18B	-0.39	8.41974e-06
LINC00528	RMDN2	-0.39	8.45802e-06
LINC00528	PNMA5	0.389	8.54094e-06
LINC00528	SST	0.389	8.80182e-06
LINC00528	MPP5	-0.389	8.93396e-06
LINC00528	GRAP	0.388	9.02744e-06
LINC00528	GOLGA8B	0.388	9.11487e-06
LINC00528	TMEM87A	-0.388	9.14912e-06
LINC00528	GPR143	0.388	9.2231e-06
LINC00528	A1BG	0.388	9.30647e-06
LINC00528	SPTBN5	0.388	9.33803e-06
LINC00528	PHKG2	0.387	9.58436e-06
LINC00528	MN1	-0.387	9.60319e-06
LINC00528	CLNK	0.387	9.68592e-06
LINC00528	ZNF738	0.387	9.68884e-06
LINC00528	NCR1	0.387	9.99931e-06
LINC00528	COX6B2	0.386	1.02722e-05
LINC00528	CD22	0.386	1.02955e-05
LINC00528	USP8	-0.386	1.05479e-05
LINC00528	LY6G5C	0.386	1.06123e-05
LINC00528	CLEC18A	0.385	1.07562e-05
LINC00528	PELI1	-0.385	1.07885e-05
LINC00528	LRCOL1	0.385	1.07888e-05
LINC00528	TYMS	0.385	1.08501e-05
LINC00528	RRAGD	-0.385	1.10316e-05
LINC00528	TAX1BP1	-0.385	1.10353e-05
LINC00528	SRMS	0.385	1.10636e-05
LINC00528	NRIP1	-0.385	1.11615e-05
LINC00528	KALRN	-0.385	1.12299e-05
LINC00528	PELI2	-0.385	1.12808e-05
LINC00528	CBX8	0.384	1.13123e-05
LINC00528	KLRC2	0.384	1.13283e-05
LINC00528	IGFLR1	0.384	1.13877e-05
LINC00528	TVP23B	-0.384	1.15658e-05
LINC00528	CHP1	-0.384	1.16344e-05
LINC00528	PITPNM2	0.384	1.16827e-05
LINC00528	ENGASE	0.384	1.17228e-05
LINC00528	SEC31B	0.384	1.17453e-05
LINC00528	SLC25A45	0.384	1.1782e-05
LINC00528	DRICH1	0.384	1.18381e-05
LINC00528	APC2	0.384	1.18784e-05
LINC00528	CLDN6	0.384	1.18916e-05
LINC00528	MZB1	0.383	1.19772e-05
LINC00528	ZNF547	0.383	1.23355e-05
LINC00528	EIF4B	-0.383	1.23927e-05
LINC00528	CPA1	0.383	1.25361e-05
LINC00528	SH2D3C	0.382	1.26816e-05
LINC00528	FUT8	-0.382	1.27629e-05
LINC00528	CALHM2	0.382	1.32255e-05
LINC00528	ICAM3	0.382	1.33134e-05
LINC00528	SPAG4	0.382	1.33208e-05
LINC00528	PRSS36	0.381	1.35688e-05
LINC00528	EMP1	-0.381	1.36262e-05
LINC00528	PIGS	-0.381	1.38386e-05
LINC00528	DOK4	-0.381	1.38589e-05
LINC00528	KCP	0.381	1.39988e-05
LINC00528	RASAL3	0.381	1.40087e-05
LINC00528	HK1	-0.381	1.40138e-05
LINC00528	KBTBD11	-0.38	1.43476e-05
LINC00528	C14orf132	-0.38	1.4797e-05
LINC00528	GPR132	0.38	1.48198e-05
LINC00528	PRDM5	-0.38	1.49266e-05
LINC00528	EGFL8	0.38	1.49406e-05
LINC00528	PIPOX	0.379	1.52111e-05
LINC00528	LRIT3	0.379	1.52198e-05
LINC00528	USP22	-0.379	1.54002e-05
LINC00528	VANGL1	-0.379	1.56307e-05
LINC00528	C8G	0.378	1.59464e-05
LINC00528	TNFRSF17	0.378	1.60291e-05
LINC00528	TRIM23	-0.378	1.61945e-05
LINC00528	NBAS	-0.378	1.6198e-05
LINC00528	TNF	0.378	1.63076e-05
LINC00528	FRMD4B	-0.378	1.63251e-05
LINC00528	BLVRA	-0.378	1.67195e-05
LINC00528	MEF2B	0.377	1.70521e-05
LINC00528	MEI1	0.377	1.72219e-05
LINC00528	PATL2	0.377	1.73784e-05
LINC00528	CCNG1	-0.377	1.74069e-05
LINC00528	TRAK1	-0.377	1.74276e-05
LINC00528	TRIM72	0.377	1.75412e-05
LINC00528	CTF1	0.377	1.75849e-05
LINC00528	AKAP5	0.376	1.78052e-05
LINC00528	GNLY	0.376	1.79003e-05
LINC00528	PIWIL4	0.376	1.80221e-05
LINC00528	HNF1B	0.376	1.81196e-05
LINC00528	CCDC185	-0.376	1.82012e-05
LINC00528	GPRC5C	-0.376	1.83137e-05
LINC00528	FAM129C	0.376	1.84425e-05
LINC00528	RHEX	0.376	1.86316e-05
LINC00528	KAT2A	0.375	1.8735e-05
LINC00528	COL9A2	0.375	1.87738e-05
LINC00528	FAM149A	-0.375	1.89722e-05
LINC00528	CT62	0.375	1.90196e-05
LINC00528	ADAMTS15	-0.375	1.92553e-05
LINC00528	CNTD1	0.375	1.93767e-05
LINC00528	PDE6C	0.375	1.93889e-05
LINC00528	NCKAP1	-0.375	1.93991e-05
LINC00528	PGS1	0.375	1.95417e-05
LINC00528	ZNF814	0.374	1.97851e-05
LINC00528	USP51	-0.374	2.0109e-05
LINC00528	ABHD13	-0.374	2.02509e-05
LINC00528	ITGA2B	0.374	2.02521e-05
LINC00528	TNFRSF18	0.374	2.05821e-05
LINC00528	DNAJC22	0.374	2.06536e-05
LINC00528	AXDND1	0.374	2.07229e-05
LINC00528	HENMT1	0.374	2.08953e-05
LINC00528	HINT2	-0.373	2.12428e-05
LINC00528	EFNB2	-0.373	2.1492e-05
LINC00528	FUS	0.373	2.17179e-05
LINC00528	PLK2	-0.373	2.19166e-05
LINC00528	SAMD1	0.373	2.19642e-05
LINC00528	SLC19A1	0.372	2.22058e-05
LINC00528	GLB1L	0.372	2.22651e-05
LINC00528	ZDHHC20	-0.372	2.23661e-05
LINC00528	ALPG	0.372	2.25366e-05
LINC00528	FAM234B	-0.372	2.2544e-05
LINC00528	CLEC2D	0.372	2.26433e-05
LINC00528	HES4	0.372	2.26717e-05
LINC00528	SGCG	-0.372	2.27304e-05
LINC00528	IL17D	-0.372	2.30197e-05
LINC00528	RPH3AL	0.372	2.31436e-05
LINC00528	SPPL2A	-0.372	2.31707e-05
LINC00528	COL6A5	0.371	2.3354e-05
LINC00528	CCDC18	0.371	2.33824e-05
LINC00528	CLIP4	-0.371	2.34673e-05
LINC00528	PABPC1L	0.371	2.353e-05
LINC00528	ZFYVE1	-0.371	2.36121e-05
LINC00528	CITED2	-0.371	2.38837e-05
LINC00528	ROCK2	-0.371	2.45617e-05
LINC00528	ADGRL2	-0.371	2.45876e-05
LINC00528	IL17C	0.37	2.46505e-05
LINC00528	RGL4	0.37	2.47662e-05
LINC00528	DNASE1	0.37	2.4774e-05
LINC00528	NKX6-3	0.37	2.48597e-05
LINC00528	RASGRP2	0.37	2.55115e-05
LINC00528	CCL5	0.37	2.56625e-05
LINC00528	IFNL1	0.369	2.62439e-05
LINC00528	C19orf18	0.369	2.64093e-05
LINC00528	SRPK3	0.369	2.66797e-05
LINC00528	CSF3R	0.369	2.68876e-05
LINC00528	KHNYN	-0.369	2.69175e-05
LINC00528	VPS36	-0.369	2.72163e-05
LINC00528	MFAP3	-0.368	2.7573e-05
LINC00528	SERPINF2	0.368	2.76545e-05
LINC00528	SLC16A13	-0.368	2.76996e-05
LINC00528	SIRPG	0.368	2.82437e-05
LINC00528	SLC5A5	0.368	2.8268e-05
LINC00528	THEMIS2	0.368	2.83471e-05
LINC00528	TELO2	0.368	2.85002e-05
LINC00528	HBQ1	0.368	2.85144e-05
LINC00528	CD5	0.368	2.87765e-05
LINC00528	ACADL	-0.368	2.88923e-05
LINC00528	C15orf38-AP3S2	-0.367	2.89827e-05
LINC00528	TTC30A	-0.367	2.92372e-05
LINC00528	CCNL2	0.367	2.93005e-05
LINC00528	TWF1	-0.367	2.95525e-05
LINC00528	GRB10	-0.367	2.98648e-05
LINC00528	NFKBIE	0.367	3.00922e-05
LINC00528	TM9SF2	-0.367	3.01128e-05
LINC00528	GZMB	0.367	3.05597e-05
LINC00528	SAMD8	-0.366	3.06077e-05
LINC00528	SSTR3	0.366	3.10708e-05
LINC00528	SRD5A3	-0.366	3.11865e-05
LINC00528	MSH5	0.366	3.15557e-05
LINC00528	RNASET2	0.366	3.17643e-05
LINC00528	GHRH	0.366	3.18967e-05
LINC00528	ZC3H13	-0.366	3.19452e-05
LINC00528	INTS6	-0.366	3.20347e-05
LINC00528	BAIAP3	0.366	3.20906e-05
LINC00528	SUN3	0.365	3.23345e-05
LINC00528	TRPV2	0.365	3.25183e-05
LINC00528	TCTE3	0.365	3.26783e-05
LINC00528	ORM1	0.365	3.2727e-05
LINC00528	IFNAR2	0.365	3.27761e-05
LINC00528	GBP5	0.365	3.29619e-05
LINC00528	SDHC	-0.365	3.31924e-05
LINC00528	DCTN4	-0.365	3.32722e-05
LINC00528	CCDC146	0.365	3.33476e-05
LINC00528	CORO7	0.365	3.3379e-05
LINC00528	FGF21	0.365	3.361e-05
LINC00528	TMEM61	-0.364	3.42241e-05
LINC00528	ZNF284	0.364	3.43499e-05
LINC00528	GPC2	0.364	3.43582e-05
LINC00528	TIGIT	0.364	3.4378e-05
LINC00528	TDO2	0.364	3.45934e-05
LINC00528	KIAA0100	-0.364	3.513e-05
LINC00528	PTH2R	0.363	3.64021e-05
LINC00528	EDN3	-0.363	3.64087e-05
LINC00528	PXDC1	-0.363	3.66747e-05
LINC00528	NEU4	0.363	3.6708e-05
LINC00528	EPHA1	-0.363	3.67555e-05
LINC00528	ALDH3A2	-0.363	3.70266e-05
LINC00528	TYK2	0.363	3.70464e-05
LINC00528	NFKBID	0.363	3.70526e-05
LINC00528	ICAM5	0.363	3.70959e-05
LINC00528	AGAP2	0.363	3.72773e-05
LINC00528	IRF4	0.363	3.7623e-05
LINC00528	EIF4G2	-0.363	3.76829e-05
LINC00528	HCFC2	-0.363	3.77023e-05
LINC00528	ATP7B	-0.363	3.77399e-05
LINC00528	PEX19	-0.362	3.78559e-05
LINC00528	TNIK	-0.362	3.79798e-05
LINC00528	KIAA0895L	0.362	3.79974e-05
LINC00528	TMBIM6	-0.362	3.90781e-05
LINC00528	ITGAL	0.362	3.90906e-05
LINC00528	ZDHHC5	-0.362	3.91576e-05
LINC00528	ITIH2	0.362	3.94809e-05
LINC00528	SCN3B	-0.362	3.94865e-05
LINC00528	NUCB2	-0.362	3.95751e-05
LINC00528	CSAD	0.362	3.97056e-05
LINC00528	MFSD1	-0.361	4.00851e-05
LINC00528	HES7	0.361	4.01057e-05
LINC00528	RNPC3	0.361	4.03824e-05
LINC00528	RAD9A	0.361	4.04007e-05
LINC00528	BCOR	-0.361	4.0428e-05
LINC00528	RNFT2	0.361	4.06462e-05
LINC00528	FCRL5	0.361	4.11058e-05
LINC00528	RHOT2	0.361	4.13014e-05
LINC00528	HECTD1	-0.361	4.17273e-05
LINC00528	MST1	0.361	4.18899e-05
LINC00528	OXLD1	0.361	4.19307e-05
LINC00528	CA5A	0.36	4.23591e-05
LINC00528	PPIC	-0.36	4.28411e-05
LINC00528	ZMYM2	-0.36	4.30928e-05
LINC00528	CORO2B	-0.36	4.35124e-05
LINC00528	SLC22A31	0.36	4.402e-05
LINC00528	OXR1	-0.36	4.40625e-05
LINC00528	SLC22A11	0.36	4.41688e-05
LINC00528	EAF2	0.36	4.41703e-05
LINC00528	CLTC	-0.36	4.41768e-05
LINC00528	UACA	-0.359	4.4463e-05
LINC00528	EME2	0.359	4.58569e-05
LINC00528	RIPOR3	0.359	4.60093e-05
LINC00528	FXYD7	0.359	4.60894e-05
LINC00528	AMHR2	0.359	4.62007e-05
LINC00528	FLRT3	-0.359	4.62615e-05
LINC00528	RCOR2	0.359	4.6409e-05
LINC00528	IL24	0.359	4.65099e-05
LINC00528	L3MBTL1	0.358	4.72896e-05
LINC00528	BTBD19	0.358	4.73068e-05
LINC00528	ZNF600	0.358	4.75861e-05
LINC00528	NANOS3	0.358	4.76738e-05
LINC00528	MIER3	-0.358	4.78012e-05
LINC00528	GRK7	0.358	4.82677e-05
LINC00528	P2RX5	0.358	4.8528e-05
LINC00528	SH2D6	0.358	4.86841e-05
LINC00528	ZNF320	0.358	4.87794e-05
LINC00528	RUFY4	0.358	4.88869e-05
LINC00528	SELL	0.358	4.89431e-05
LINC00528	HYPK	0.358	4.91234e-05
LINC00528	GHRL	0.357	4.94348e-05
LINC00528	SLC4A8	0.357	4.948e-05
LINC00528	GRB2	0.357	4.95418e-05
LINC00528	CHRNE	0.357	4.99093e-05
LINC00528	TRIM74	0.357	5.00556e-05
LINC00528	GZMM	0.357	5.00638e-05
LINC00528	MID2	-0.357	5.01424e-05
LINC00528	MEF2A	-0.357	5.02242e-05
LINC00528	DAPK1	-0.357	5.06372e-05
LINC00528	DEF6	0.357	5.06829e-05
LINC00528	DYNC1I2	-0.357	5.09144e-05
LINC00528	CNOT1	-0.357	5.09559e-05
LINC00528	DPEP2NB	0.357	5.11971e-05
LINC00528	AHSG	-0.357	5.1245e-05
LINC00528	ZSCAN12	0.357	5.12768e-05
LINC00528	FFAR2	0.357	5.1282e-05
LINC00528	SCGB2B2	0.357	5.15379e-05
LINC00528	YWHAZ	-0.356	5.19379e-05
LINC00528	CD300E	0.356	5.24179e-05
LINC00528	DNASE1L2	0.356	5.27069e-05
LINC00528	DACT2	-0.356	5.27489e-05
LINC00528	SCD5	0.356	5.28818e-05
LINC00528	CD27	0.356	5.29765e-05
LINC00528	RIPPLY2	0.356	5.34427e-05
LINC00528	CALM1	-0.356	5.42343e-05
LINC00528	TJP1	-0.356	5.44981e-05
LINC00528	RBP5	0.355	5.46085e-05
LINC00528	NTHL1	0.355	5.47393e-05
LINC00528	CNTNAP1	0.355	5.48344e-05
LINC00528	SLC47A1	-0.355	5.49764e-05
LINC00528	PRKN	-0.355	5.60362e-05
LINC00528	BSCL2	-0.355	5.60442e-05
LINC00528	CCDC74A	0.355	5.66649e-05
LINC00528	EGLN3	-0.355	5.68581e-05
LINC00528	WDR26	-0.355	5.69489e-05
LINC00528	CST7	0.355	5.71319e-05
LINC00528	DNALI1	0.355	5.74707e-05
LINC00528	SLC25A46	-0.354	5.75523e-05
LINC00528	STX16-NPEPL1	0.354	5.75628e-05
LINC00528	CDH13	-0.354	5.77986e-05
LINC00528	YWHAQ	-0.354	5.83575e-05
LINC00528	RNF166	0.354	5.85467e-05
LINC00528	NLRC5	0.354	5.89062e-05
LINC00528	ALAD	-0.354	5.89609e-05
LINC00528	IFI44	0.354	5.90363e-05
LINC00528	TFAP2B	-0.354	5.96416e-05
LINC00528	PDCD1	0.354	5.97981e-05
LINC00528	INTS6L	0.354	6.00295e-05
LINC00528	ZFP82	0.354	6.01678e-05
LINC00528	SOX18	0.354	6.02567e-05
LINC00528	BIRC3	0.353	6.0623e-05
LINC00528	CD177	0.353	6.09493e-05
LINC00528	ZNF80	0.353	6.19722e-05
LINC00528	TMEM229B	0.353	6.19732e-05
LINC00528	SPOCK2	0.353	6.21795e-05
LINC00528	LRRN2	-0.353	6.24904e-05
LINC00528	MYOM2	-0.353	6.33154e-05
LINC00528	FBXL22	0.353	6.35323e-05
LINC00528	SLC30A4	-0.353	6.35841e-05
LINC00528	GPR83	0.353	6.36254e-05
LINC00528	MSLN	0.352	6.40287e-05
LINC00528	CTSW	0.352	6.49203e-05
LINC00528	ASAP2	-0.352	6.58278e-05
LINC00528	NUGGC	0.352	6.61654e-05
LINC00528	RBMS3	-0.352	6.63609e-05
LINC00528	FMO4	-0.352	6.65469e-05
LINC00528	G0S2	0.352	6.68296e-05
LINC00528	MPHOSPH8	-0.352	6.69003e-05
LINC00528	TMEM200B	0.351	6.72952e-05
LINC00528	NATD1	-0.351	6.73509e-05
LINC00528	WNK1	-0.351	6.73995e-05
LINC00528	MC1R	0.351	6.7628e-05
LINC00528	TSSK3	0.351	6.77643e-05
LINC00528	SYCP2	0.351	6.8154e-05
LINC00528	SLC24A3	-0.351	6.84612e-05
LINC00528	LDHC	0.351	6.85224e-05
LINC00528	LYL1	0.351	6.86104e-05
LINC00528	AFF4	-0.351	6.89512e-05
LINC00528	EGFLAM	0.351	6.95372e-05
LINC00528	LTK	0.351	6.98462e-05
LINC00528	SLC25A19	0.351	7.00435e-05
LINC00528	IZUMO1	0.351	7.03469e-05
LINC00528	EGR4	0.35	7.09679e-05
LINC00528	TST	-0.35	7.10018e-05
LINC00528	ARRDC5	0.35	7.10791e-05
LINC00528	DNAJA4	-0.35	7.14476e-05
LINC00528	PYHIN1	0.35	7.21662e-05
LINC00528	IL36G	0.35	7.38737e-05
LINC00528	NADK	0.349	7.43872e-05
LINC00528	SHROOM3	-0.349	7.44795e-05
LINC00528	DERL3	0.349	7.45096e-05
LINC00528	ADAM8	0.349	7.4536e-05
LINC00528	VPS35	-0.349	7.5074e-05
LINC00528	KIAA1549L	-0.349	7.53395e-05
LINC00528	NPIPA1	0.349	7.5491e-05
LINC00528	GGA2	0.349	7.55463e-05
LINC00528	NEUROG2	0.349	7.57207e-05
LINC00528	MMP25	0.349	7.63949e-05
LINC00528	IDO2	0.349	7.64264e-05
LINC00528	TRPM2	0.349	7.65326e-05
LINC00528	AGAP6	0.349	7.69378e-05
LINC00528	BIN2	0.349	7.75171e-05
LINC00528	RHOF	0.349	7.77276e-05
LINC00528	SH2D2A	0.349	7.78732e-05
LINC00528	UCP2	0.349	7.80895e-05
LINC00528	SNX12	-0.348	7.85606e-05
LINC00528	SLC39A5	0.348	7.88931e-05
LINC00528	SAMSN1	0.348	7.97956e-05
LINC00528	KCNN4	0.348	8.04207e-05
LINC00528	COPB1	-0.348	8.04707e-05
LINC00528	VNN2	0.348	8.14604e-05
LINC00528	LRRC7	0.347	8.23107e-05
LINC00528	LPCAT2	-0.347	8.26935e-05
LINC00528	IL1B	0.347	8.36168e-05
LINC00528	PRSS53	0.347	8.47061e-05
LINC00528	TLX2	0.347	8.48187e-05
LINC00528	GNB3	0.347	8.49497e-05
LINC00528	NR1I2	0.347	8.51433e-05
LINC00528	CD79A	0.347	8.55772e-05
LINC00528	CMTM4	-0.347	8.58694e-05
LINC00528	WAS	0.346	8.63872e-05
LINC00528	KATNAL1	-0.346	8.65093e-05
LINC00528	TMEM110-MUSTN1	0.346	8.66151e-05
LINC00528	C2CD6	0.346	8.67886e-05
LINC00528	UBD	0.346	8.75472e-05
LINC00528	MISP3	0.346	8.77296e-05
LINC00528	KLK14	0.346	8.77669e-05
LINC00528	EMX1	0.346	8.84414e-05
LINC00528	KIF3C	0.346	8.85761e-05
LINC00528	TREML2	0.346	8.86262e-05
LINC00528	ZC3H12D	0.346	8.88555e-05
LINC00528	BCORL1	-0.346	8.8896e-05
LINC00528	ABAT	0.346	8.90846e-05
LINC00528	PGLYRP1	0.346	8.95159e-05
LINC00528	PARP12	0.346	8.97189e-05
LINC00528	HMSD	0.346	9.05125e-05
LINC00528	TIMP3	-0.346	9.05568e-05
LINC00528	ABCD1	0.346	9.06027e-05
LINC00528	TFAP2E	0.346	9.07291e-05
LINC00528	CRACR2B	0.345	9.11498e-05
LINC00528	ABLIM3	-0.345	9.18558e-05
LINC00528	ADRB2	-0.345	9.21562e-05
LINC00528	PAM16	0.345	9.22621e-05
LINC00528	C21orf58	0.345	9.23031e-05
LINC00528	CRTAP	-0.345	9.23541e-05
LINC00528	SPOCK3	-0.345	9.25594e-05
LINC00528	ZNF512	0.345	9.3593e-05
LINC00528	STRN	-0.345	9.36487e-05
LINC00528	LAMP2	-0.345	9.48715e-05
LINC00528	SLC25A5	-0.344	9.55087e-05
LINC00528	ANKK1	0.344	9.68179e-05
LINC00528	IL13RA1	-0.344	9.6941e-05
LINC00528	CPS1	0.344	9.69832e-05
LINC00528	LYST	-0.344	9.70181e-05
LINC00528	SNX20	0.344	9.85114e-05
LINC00528	CETP	0.344	9.86179e-05
LINC00528	XPO4	-0.344	9.86487e-05
LINC00528	CCDC84	0.344	9.87258e-05
LINC00528	GZMA	0.344	9.90394e-05
LINC00528	BZW1	-0.344	9.96962e-05
LINC00528	NAV2	-0.344	9.99721e-05
LINC00528	CORT	0.343	0.000100544
LINC00528	FGFR1OP	0.343	0.000101296
LINC00528	RXFP4	0.343	0.000101759
LINC00528	GABBR2	0.343	0.000102023
LINC00528	MARCKSL1	0.343	0.000102208
LINC00528	KLRC1	0.343	0.000102565
LINC00528	SNAPC3	-0.343	0.000103212
LINC00528	TRIM13	-0.343	0.000103238
LINC00528	SCIN	-0.343	0.000103246
LINC00528	TEDC2	0.343	0.000103724
LINC00528	RIPOR2	0.343	0.000104517
LINC00528	CAMTA1	0.343	0.000104867
LINC00528	KIF1B	-0.343	0.000105271
LINC00528	SERINC3	-0.343	0.000105311
LINC00528	OR2I1P	0.342	0.000105539
LINC00528	ZDHHC11B	0.342	0.000106467
LINC00528	MBTPS2	-0.342	0.000106772
LINC00528	HOXA1	-0.342	0.000106881
LINC00528	PIM1	-0.342	0.000107286
LINC00528	SLC15A3	0.342	0.000107337
LINC00528	SLC27A5	0.342	0.000107614
LINC00528	VIL1	0.342	0.000108084
LINC00528	THOC1	0.342	0.000108355
LINC00528	DYNC1H1	-0.342	0.00010865
LINC00528	EPRS	-0.342	0.000108881
LINC00528	GRAMD4	0.342	0.00010995
LINC00528	CLSTN3	0.342	0.000110763
LINC00528	ZZEF1	-0.341	0.000111014
LINC00528	ZNF425	-0.341	0.000111057
LINC00528	MICU2	-0.341	0.000112033
LINC00528	RNPS1	0.341	0.000112084
LINC00528	MYO15B	0.341	0.000112857
LINC00528	SHOX2	0.341	0.000113146
LINC00528	EPHA4	-0.341	0.000113354
LINC00528	TRIM50	0.341	0.000113705
LINC00528	ETFB	-0.341	0.000113761
LINC00528	WDR97	0.341	0.000113853
LINC00528	TMEM249	0.341	0.000115159
LINC00528	P3H4	0.341	0.000115232
LINC00528	NDFIP1	-0.341	0.000115275
LINC00528	TMPRSS9	0.341	0.000116073
LINC00528	RIT1	-0.34	0.000116598
LINC00528	KLF14	0.34	0.000116972
LINC00528	PIF1	0.34	0.000118351
LINC00528	PALM2	-0.34	0.000118394
LINC00528	PPP1R3B	-0.34	0.000119344
LINC00528	ETF1	-0.34	0.0001199
LINC00528	C1orf159	0.34	0.000120578
LINC00528	CD52	0.34	0.000120786
LINC00528	SSTR5	0.34	0.000121675
LINC00528	GCC2	-0.339	0.000122606
LINC00528	ZHX1	-0.339	0.000122884
LINC00528	PSMB9	0.339	0.00012427
LINC00528	PPP1R2	-0.339	0.000124486
LINC00528	ENC1	-0.339	0.000124567
LINC00528	LRRC38	-0.339	0.000124646
LINC00528	LNX2	-0.339	0.000125373
LINC00528	CAT	-0.339	0.000125883
LINC00528	B3GLCT	-0.339	0.000125926
LINC00528	LAMP1	-0.339	0.000126139
LINC00528	IRF9	0.339	0.000126304
LINC00528	LRRC28	-0.339	0.00012794
LINC00528	CDR2	0.339	0.000128314
LINC00528	HBP1	-0.338	0.000128452
LINC00528	PIK3R3	0.338	0.000128679
LINC00528	CPT1B	0.338	0.000128777
LINC00528	TUSC1	-0.338	0.00013003
LINC00528	ACTR3	-0.338	0.000130035
LINC00528	ACY1	0.338	0.000131274
LINC00528	PKD2L1	0.338	0.00013133
LINC00528	E4F1	0.338	0.000131685
LINC00528	UTP14C	-0.338	0.000131688
LINC00528	MFSD4B	-0.338	0.000132119
LINC00528	PNCK	0.338	0.000132358
LINC00528	RTKN	0.338	0.000132491
LINC00528	TAS2R4	0.338	0.000132534
LINC00528	SRSF12	-0.338	0.00013291
LINC00528	NSMCE4A	0.338	0.000133637
LINC00528	CXCR3	0.338	0.000133736
LINC00528	SRSF2	0.337	0.000135446
LINC00528	SHANK2	-0.337	0.00013644
LINC00528	SCNN1D	0.337	0.000137379
LINC00528	PLEKHG1	-0.337	0.000137749
LINC00528	GAS7	-0.337	0.000138078
LINC00528	ST3GAL1	-0.337	0.000138256
LINC00528	CCNE1	0.337	0.000138633
LINC00528	INSRR	0.337	0.000139061
LINC00528	ANKS3	0.337	0.000139265
LINC00528	C4orf50	0.337	0.000139447
LINC00528	MYO1G	0.337	0.000140699
LINC00528	GRIK5	0.337	0.000140879
LINC00528	RIMS3	-0.336	0.000141618
LINC00528	RSPH3	-0.336	0.000141803
LINC00528	CAPZA2	-0.336	0.000141866
LINC00528	RPE65	0.336	0.000143465
LINC00528	GZMK	0.336	0.000143645
LINC00528	SLC25A43	-0.336	0.000145694
LINC00528	ITGAX	0.336	0.000146309
LINC00528	RNF185	-0.336	0.000147463
LINC00528	ZNF708	0.335	0.000149038
LINC00528	ZNF550	0.335	0.000149223
LINC00528	CCDC114	0.335	0.000149626
LINC00528	CLDN15	0.335	0.000150846
LINC00528	UBR3	-0.335	0.000150869
LINC00528	TEX2	-0.335	0.000152174
LINC00528	TNPO1	-0.335	0.000152495
LINC00528	BATF2	0.335	0.000153458
LINC00528	FYCO1	-0.335	0.000153564
LINC00528	CTRB1	0.335	0.000153765
LINC00528	NHLH2	-0.335	0.000154249
LINC00528	CRY2	-0.335	0.000155566
LINC00528	SCX	0.334	0.000156467
LINC00528	TMF1	-0.334	0.000156691
LINC00528	TXNDC12	0.334	0.000157003
LINC00528	JSRP1	0.334	0.000157458
LINC00528	CMYA5	-0.334	0.000157535
LINC00528	ARMH1	0.334	0.000157808
LINC00528	ALDH1A2	-0.334	0.000157918
LINC00528	APOOL	-0.334	0.000157973
LINC00528	ZBTB48	0.334	0.000159609
LINC00528	CLEC4D	0.334	0.000160447
LINC00528	RAB9B	-0.334	0.000162233
LINC00528	EFCAB12	0.334	0.000162777
LINC00528	ASB8	-0.334	0.000163107
LINC00528	INPP5A	-0.333	0.000163974
LINC00528	WBP4	-0.333	0.00016421
LINC00528	TMEM217	-0.333	0.000164413
LINC00528	RASIP1	0.333	0.000164543
LINC00528	LHX2	0.333	0.000164862
LINC00528	SOWAHC	-0.333	0.000164916
LINC00528	ISG20	0.333	0.000166149
LINC00528	OXA1L	-0.333	0.000167764
LINC00528	ZNF382	0.333	0.000168387
LINC00528	PKLR	0.333	0.000168496
LINC00528	INPP5B	0.333	0.000168694
LINC00528	GJB6	-0.333	0.00016947
LINC00528	NCOR1	-0.333	0.000169505
LINC00528	CD24	-0.333	0.000169544
LINC00528	FNDC11	0.333	0.00016978
LINC00528	PTP4A1	-0.333	0.000169979
LINC00528	PAFAH1B3	0.333	0.00017055
LINC00528	VPS53	-0.333	0.000171384
LINC00528	KIF16B	-0.333	0.000171438
LINC00528	TBX21	0.332	0.000172276
LINC00528	MITF	-0.332	0.000172592
LINC00528	PIK3R1	-0.332	0.000173154
LINC00528	MRNIP	0.332	0.000173328
LINC00528	ZNF266	0.332	0.000173607
LINC00528	SLC17A5	-0.332	0.000174132
LINC00528	MEIS3	0.332	0.000175195
LINC00528	KRT9	0.332	0.000175481
LINC00528	KCNJ18	0.332	0.000175563
LINC00528	BECN1	-0.332	0.000175781
LINC00528	ARRB2	0.332	0.000176015
LINC00528	LTB	0.332	0.00017715
LINC00528	SH3TC2	-0.332	0.000178068
LINC00528	CALHM3	0.332	0.000178136
LINC00528	RANBP6	-0.332	0.000178614
LINC00528	ITGB7	0.332	0.000178961
LINC00528	PARP11	-0.332	0.000180039
LINC00528	LFNG	0.331	0.000180217
LINC00528	MCOLN3	-0.331	0.000181298
LINC00528	SYT12	0.331	0.000181574
LINC00528	MPRIP	-0.331	0.0001835
LINC00528	JAZF1	-0.331	0.000184016
LINC00528	SPIN2A	0.331	0.000185444
LINC00528	PRDM4	-0.331	0.000185595
LINC00528	GRAP2	0.331	0.000186213
LINC00528	C2CD4D	0.331	0.000186321
LINC00528	SLC26A2	-0.331	0.000186713
LINC00528	OPN4	0.331	0.000186886
LINC00528	AMY2B	0.331	0.000187354
LINC00528	CASC10	0.331	0.000187582
LINC00528	TLR5	-0.331	0.000188381
LINC00528	PTPN2	0.331	0.000188407
LINC00528	UNC5CL	0.33	0.000190128
LINC00528	RAB5A	-0.33	0.00019058
LINC00528	XYLT1	-0.33	0.000191308
LINC00528	BFSP2	0.33	0.00019185
LINC00528	CLEC9A	0.33	0.000192267
LINC00528	RNF183	0.33	0.000192676
LINC00528	HINT3	-0.33	0.00019346
LINC00528	CGAS	0.33	0.000193623
LINC00528	MTMR6	-0.33	0.000193874
LINC00528	COPS2	-0.33	0.000194537
LINC00528	ZNF121	0.33	0.00019516
LINC00528	PKIA	-0.33	0.00019655
LINC00528	RNF180	-0.33	0.000196806
LINC00528	SLC35F5	-0.33	0.000197114
LINC00528	BACE1	-0.33	0.000197284
LINC00528	TBX6	0.33	0.000197311
LINC00528	BCL2A1	0.33	0.000197415
LINC00528	HOMEZ	-0.329	0.00019872
LINC00528	NSUN6	0.329	0.000199824
LINC00528	ICOS	0.329	0.000200221
LINC00528	DNLZ	0.329	0.000200389
LINC00528	MAPK15	0.329	0.00020091
LINC00528	ORAI1	0.329	0.000201815
LINC00528	TBC1D22B	-0.329	0.000202966
LINC00528	PARP15	0.329	0.000203103
LINC00528	CIPC	-0.329	0.000203853
LINC00528	MZF1	0.329	0.000204505
LINC00528	IFFO1	0.329	0.000205863
LINC00528	ZNF439	0.329	0.000206036
LINC00528	PABPC1	-0.329	0.000207324
LINC00528	IFNG	0.328	0.000207908
LINC00528	AIG1	-0.328	0.000208382
LINC00528	ARL15	-0.328	0.000210026
LINC00528	XCL2	0.328	0.000210987
LINC00528	TSEN54	0.328	0.000211393
LINC00528	LRRC73	0.328	0.000211465
LINC00528	ZNF239	0.328	0.000211665
LINC00528	PRICKLE1	-0.328	0.0002132
LINC00528	ZNF559	0.328	0.000214051
LINC00528	QRICH2	0.328	0.000214625
LINC00528	C1GALT1	-0.328	0.000215915
LINC00528	KDM8	0.328	0.000217604
LINC00528	PPM1J	0.328	0.000217609
LINC00528	LEAP2	0.327	0.000217681
LINC00528	MKLN1	-0.327	0.000217836
LINC00528	SEC62	-0.327	0.000218593
LINC00528	SRSF11	0.327	0.000218858
LINC00528	TPT1	-0.327	0.00021979
LINC00528	LOXL4	-0.327	0.00022061
LINC00528	EOMES	0.327	0.000222282
LINC00528	DTWD2	-0.327	0.000223731
LINC00528	ZNF248	0.327	0.000223982
LINC00528	ABHD14A-ACY1	0.327	0.00022494
LINC00528	B4GALT1	-0.327	0.000225287
LINC00528	CSAG1	0.327	0.000225491
LINC00528	TCP11L2	-0.327	0.000226183
LINC00528	AKAP13	-0.327	0.000226368
LINC00528	TAOK1	-0.327	0.000226578
LINC00528	CD40	0.327	0.000226722
LINC00528	FEZ1	0.327	0.000226871
LINC00528	RRAGA	-0.327	0.000227537
LINC00528	FHDC1	-0.327	0.00022758
LINC00528	BACH2	-0.326	0.000228678
LINC00528	TP53I11	-0.326	0.000228694
LINC00528	TMEM254	-0.326	0.000228759
LINC00528	EEF1E1	0.326	0.000229821
LINC00528	PCED1A	0.326	0.000231226
LINC00528	MARCKS	-0.326	0.000232027
LINC00528	SLAMF1	0.326	0.000232319
LINC00528	CXCR5	0.326	0.000232484
LINC00528	CDC73	-0.326	0.000232561
LINC00528	SPECC1	-0.326	0.000233619
LINC00528	ATP6V1FNB	0.326	0.000234703
LINC00528	ASIC3	0.326	0.000234899
LINC00528	DXO	0.326	0.000236113
LINC00528	NLRP6	0.325	0.000239726
LINC00528	ELF1	-0.325	0.000240151
LINC00528	EIF3L	-0.325	0.000240431
LINC00528	FAM173A	0.325	0.000240456
LINC00528	SLC9B1	0.325	0.000241483
LINC00528	CCDC102A	-0.325	0.000243514
LINC00528	MICAL1	0.325	0.000244192
LINC00528	NDC80	0.325	0.000244227
LINC00528	EPHA8	0.325	0.000244331
LINC00528	FAM184B	0.325	0.000244471
LINC00528	SLC22A15	-0.325	0.000246423
LINC00528	STX17	-0.325	0.000247594
LINC00528	CYTIP	0.325	0.000248493
LINC00528	KRTAP5-1	0.325	0.000248589
LINC00528	RAB26	0.325	0.000250499
LINC00528	HIPK3	-0.324	0.000251227
LINC00528	MAPT	-0.324	0.000252947
LINC00528	SHMT1	-0.324	0.000254821
LINC00528	NUTM2G	0.324	0.000254991
LINC00528	CDK20	-0.324	0.000255172
LINC00528	LHX6	0.324	0.000255393
LINC00528	MAP4K2	0.324	0.000255394
LINC00528	EEA1	-0.324	0.00025588
LINC00528	PAXX	0.324	0.000256483
LINC00528	MED13L	-0.324	0.000257186
LINC00528	INSM1	0.324	0.000258362
LINC00528	CEP126	-0.324	0.000258949
LINC00528	LIMS1	-0.324	0.000260793
LINC00528	RAP2A	-0.324	0.000261146
LINC00528	RAP2B	-0.324	0.000261785
LINC00528	PCP2	0.323	0.000264374
LINC00528	CMTM5	0.323	0.00026462
LINC00528	SH2B1	0.323	0.000265452
LINC00528	ZNF391	-0.323	0.000266006
LINC00528	PPP2R3A	-0.323	0.000267586
LINC00528	SCAMP1	-0.323	0.000267905
LINC00528	CHD8	-0.323	0.000268282
LINC00528	SPATA33	0.323	0.000268629
LINC00528	SLU7	-0.323	0.000269442
LINC00528	LIMCH1	-0.323	0.000269593
LINC00528	ARSH	-0.323	0.000270312
LINC00528	CRLF2	0.323	0.000270388
LINC00528	NET1	-0.323	0.000270898
LINC00528	SCYL2	-0.323	0.000270915
LINC00528	GFI1	0.323	0.000271016
LINC00528	SUSD3	0.323	0.000271767
LINC00528	KCNN1	0.323	0.000272654
LINC00528	DOCK9	-0.323	0.000272867
LINC00528	IREB2	-0.323	0.000274345
LINC00528	ADAMTS10	0.322	0.000276529
LINC00528	NSMCE3	-0.322	0.000276689
LINC00528	MYO7A	0.322	0.000277289
LINC00528	HLA-F	0.322	0.000278161
LINC00528	MED14	-0.322	0.000278222
LINC00528	CLN5	-0.322	0.000278576
LINC00528	MYO1H	0.322	0.000278931
LINC00528	TRIM54	0.322	0.000279547
LINC00528	FCRL2	0.322	0.000282879
LINC00528	GPR19	0.322	0.000284321
LINC00528	LENG8	0.322	0.000284421
LINC00528	AICDA	0.322	0.000284439
LINC00528	KCNJ15	-0.322	0.000285873
LINC00528	MLX	-0.322	0.00028667
LINC00528	PCSK9	0.322	0.000287208
LINC00528	FAM57A	-0.322	0.000287432
LINC00528	PGBD2	0.321	0.000288568
LINC00528	GPR171	0.321	0.000289257
LINC00528	GAREM1	-0.321	0.000293346
LINC00528	CEP95	0.321	0.000294357
LINC00528	DUSP9	0.321	0.00029445
LINC00528	RAB3GAP2	-0.321	0.000294969
LINC00528	ZBTB47	-0.321	0.000295987
LINC00528	ZFP91	-0.321	0.000296005
LINC00528	TMOD3	-0.321	0.000296338
LINC00528	SPDYA	0.321	0.000296695
LINC00528	SEMA6D	-0.321	0.0002971
LINC00528	PACRG	-0.321	0.000297571
LINC00528	NTN4	-0.321	0.000297594
LINC00528	TRAF6	-0.321	0.000298417
LINC00528	GPSM3	0.321	0.000298536
LINC00528	FUT7	0.321	0.000299418
LINC00528	GOLGA4	-0.321	0.000299455
LINC00528	OTUD7B	-0.321	0.000300143
LINC00528	TNFRSF8	0.32	0.000301481
LINC00528	MARVELD2	-0.32	0.000303165
LINC00528	IKZF3	0.32	0.000304861
LINC00528	EPHA6	-0.32	0.000305022
LINC00528	ZDHHC11	0.32	0.000306161
LINC00528	PIGO	-0.32	0.000307562
LINC00528	EYA1	-0.32	0.00030763
LINC00528	MASP2	0.32	0.000308121
LINC00528	SMG6	-0.32	0.000308875
LINC00528	PPT2-EGFL8	0.32	0.000309354
LINC00528	ANKRD63	0.32	0.000312097
LINC00528	DUSP18	-0.32	0.000312306
LINC00528	MAPRE2	-0.32	0.000312549
LINC00528	KIF5B	-0.32	0.000312872
LINC00528	GYG1	-0.32	0.000314163
LINC00528	APBB3	0.32	0.000315043
LINC00528	ENTPD8	0.32	0.000315264
LINC00528	TEPSIN	0.319	0.000315718
LINC00528	CD3G	0.319	0.000316002
LINC00528	FAM131B	-0.319	0.000316423
LINC00528	DDX39B	0.319	0.000316765
LINC00528	GMFG	0.319	0.000317664
LINC00528	SPTLC1	-0.319	0.000317668
LINC00528	KLHL7	-0.319	0.000319332
LINC00528	TAS2R14	0.319	0.000320105
LINC00528	DIO2	-0.319	0.000320353
LINC00528	EYA2	-0.319	0.00032177
LINC00528	TSHR	0.319	0.000321844
LINC00528	HTR1F	0.319	0.000325133
LINC00528	FZD3	-0.319	0.00032731
LINC00528	PAFAH1B1	-0.319	0.000327478
LINC00528	MPDU1	-0.319	0.000327998
LINC00528	PJA1	-0.319	0.000328248
LINC00528	PIK3CA	-0.318	0.000332078
LINC00528	WBP1	0.318	0.000333709
LINC00528	NASP	0.318	0.000333713
LINC00528	SNAI3	0.318	0.000335289
LINC00528	CD3E	0.318	0.000335753
LINC00528	NDUFS1	-0.318	0.000335796
LINC00528	SERPINE2	-0.318	0.000336345
LINC00528	ARMH4	-0.318	0.000337559
LINC00528	RANBP2	-0.318	0.00033808
LINC00528	GOLGA5	-0.318	0.000340072
LINC00528	SECISBP2L	-0.318	0.00034022
LINC00528	KCNAB1	-0.318	0.000340586
LINC00528	VNN1	0.318	0.000340981
LINC00528	SLFN13	0.318	0.000341412
LINC00528	AK3	-0.318	0.000342237
LINC00528	ZNF692	0.318	0.000342558
LINC00528	TLE2	-0.318	0.000342705
LINC00528	2019-03-07	-0.318	0.000342951
LINC00528	IFT27	-0.318	0.000342987
LINC00528	PLD6	0.318	0.000343864
LINC00528	C2	0.318	0.000344458
LINC00528	SEC14L2	-0.318	0.00034508
LINC00528	EEF2	-0.318	0.000345767
LINC00528	WWC2	-0.317	0.000346591
LINC00528	ARHGAP15	0.317	0.000350285
LINC00528	FAM71D	0.317	0.000353691
LINC00528	ZNF671	0.317	0.000354507
LINC00528	NKG7	0.317	0.000354745
LINC00528	ZMYM3	-0.317	0.00035476
LINC00528	GYS1	-0.317	0.000354915
LINC00528	RCC1	0.317	0.000355158
LINC00528	LDLRAD3	-0.317	0.000355244
LINC00528	FAM126A	-0.317	0.000355809
LINC00528	KPNA3	-0.317	0.00035607
LINC00528	GRIN2C	0.317	0.000356631
LINC00528	DENND6B	0.317	0.000357807
LINC00528	FAM186A	0.317	0.000358419
LINC00528	KIR2DL4	0.317	0.00035857
LINC00528	PRR9	0.317	0.000358737
LINC00528	LONP2	-0.317	0.000359321
LINC00528	TLR10	0.317	0.000361093
LINC00528	ADARB2	-0.317	0.000361763
LINC00528	CPNE3	-0.316	0.000362363
LINC00528	SHF	-0.316	0.000364128
LINC00528	SNX19	-0.316	0.000365915
LINC00528	USP30	-0.316	0.000366439
LINC00528	CD79B	0.316	0.000367884
LINC00528	RTCB	-0.316	0.000368621
LINC00528	PDZD8	-0.316	0.000368794
LINC00528	YY1AP1	-0.316	0.000369147
LINC00528	PDE12	-0.316	0.000371629
LINC00528	BAMBI	-0.316	0.00037281
LINC00528	TESPA1	0.316	0.000373358
LINC00528	BBS12	-0.316	0.000376027
LINC00528	ABHD2	-0.316	0.000376467
LINC00528	SEMA3B	0.316	0.000377209
LINC00528	ATF6	-0.316	0.000377498
LINC00528	CPT1C	0.316	0.000378198
LINC00528	PPM1A	-0.316	0.000378277
LINC00528	ARHGAP33	0.316	0.000378415
LINC00528	RBP4	-0.315	0.000379624
LINC00528	PHYH	-0.315	0.000384824
LINC00528	PRKAR2A	-0.315	0.000386138
LINC00528	CCDC85A	-0.315	0.000386452
LINC00528	DYNC1LI2	-0.315	0.000388141
LINC00528	SNX3	-0.315	0.000390977
LINC00528	ZNF578	0.315	0.000392736
LINC00528	USP9X	-0.315	0.000394192
LINC00528	MUC2	0.315	0.000394942
LINC00528	USP49	0.315	0.000396059
LINC00528	C6orf163	0.314	0.000396848
LINC00528	ISG15	0.314	0.00039722
LINC00528	RHOA	-0.314	0.000398082
LINC00528	FOXD3	0.314	0.000398845
LINC00528	SEC23A	-0.314	0.000401334
LINC00528	C3orf70	0.314	0.000403776
LINC00528	ASIC1	-0.314	0.00040385
LINC00528	ZSWIM3	0.314	0.000404569
LINC00528	ZNF549	0.314	0.00040513
LINC00528	HSPB9	0.314	0.000405689
LINC00528	BAG5	-0.314	0.000406256
LINC00528	OPA1	-0.314	0.000407164
LINC00528	FCHSD2	0.314	0.000407421
LINC00528	IGLL5	0.314	0.000408952
LINC00528	ITGAD	0.314	0.000409361
LINC00528	DHX8	-0.314	0.00040988
LINC00528	HMGN3	0.314	0.00041049
LINC00528	CRK	-0.314	0.000410926
LINC00528	NUDCD3	-0.314	0.000411565
LINC00528	WWTR1	-0.314	0.000412654
LINC00528	ABTB1	0.314	0.000413184
LINC00528	FOXO6	-0.314	0.000413664
LINC00528	FCRL4	0.314	0.000413908
LINC00528	FKBP10	0.313	0.000416033
LINC00528	FAM72D	0.313	0.000416357
LINC00528	PHAX	-0.313	0.000416623
LINC00528	GNRH1	0.313	0.000417576
LINC00528	PIP5KL1	0.313	0.000421099
LINC00528	GPR158	0.313	0.00042117
LINC00528	FBXO2	0.313	0.000422626
LINC00528	TTC16	0.313	0.000423959
LINC00528	LAX1	0.313	0.000425483
LINC00528	PTGR1	-0.313	0.0004264
LINC00528	NOTUM	0.313	0.000427221
LINC00528	BCO1	0.313	0.000427891
LINC00528	HEXDC	0.313	0.000428631
LINC00528	NUP210L	0.313	0.000430925
LINC00528	ZIC2	0.313	0.000431478
LINC00528	TEKT2	0.313	0.000431478
LINC00528	ZNF24	-0.313	0.000432549
LINC00528	TNKS2	-0.312	0.000436016
LINC00528	CLDN9	0.312	0.000436037
LINC00528	ISYNA1	0.312	0.000437291
LINC00528	GPAT2	0.312	0.000437623
LINC00528	IL1A	0.312	0.000438067
LINC00528	FBXL13	0.312	0.000438128
LINC00528	FPR2	0.312	0.00043894
LINC00528	NME3	0.312	0.000439114
LINC00528	NFKB2	0.312	0.000439363
LINC00528	MTPN	-0.312	0.00044041
LINC00528	GARS	-0.312	0.000441706
LINC00528	SNPH	-0.312	0.000441869
LINC00528	IDH3A	-0.312	0.000442997
LINC00528	C4BPB	0.312	0.000443936
LINC00528	PDZD2	-0.312	0.000448555
LINC00528	ZNF229	0.312	0.000449165
LINC00528	DLGAP3	0.312	0.000451773
LINC00528	AUNIP	0.311	0.000453692
LINC00528	NR2E3	0.311	0.000456759
LINC00528	GDPD4	0.311	0.000456785
LINC00528	MEFV	0.311	0.0004572
LINC00528	ZNF672	0.311	0.000457582
LINC00528	STT3B	-0.311	0.000459128
LINC00528	CD2AP	-0.311	0.000459439
LINC00528	ANXA2R	0.311	0.000461107
LINC00528	CCDC150	0.311	0.000461171
LINC00528	BMPR2	-0.311	0.000461597
LINC00528	DNHD1	0.311	0.000464339
LINC00528	ULK2	-0.311	0.0004644
LINC00528	C8orf44	0.311	0.00046698
LINC00528	SHD	0.311	0.000467407
LINC00528	PDSS2	-0.311	0.00046817
LINC00528	IL6ST	-0.311	0.00046887
LINC00528	KLF13	-0.311	0.000469011
LINC00528	CLTRN	0.311	0.000471986
LINC00528	SLC1A2	0.311	0.000473585
LINC00528	POLG2	0.31	0.000474489
LINC00528	SH2D1A	0.31	0.000474503
LINC00528	AFDN	-0.31	0.000474774
LINC00528	IQCC	0.31	0.000475046
LINC00528	SLC4A1	0.31	0.000475825
LINC00528	GSN	-0.31	0.000476587
LINC00528	NKD2	0.31	0.000477159
LINC00528	PLIN1	-0.31	0.000477519
LINC00528	TMEM131	-0.31	0.000477976
LINC00528	LGALS8	-0.31	0.000478839
LINC00528	RPUSD1	0.31	0.000481088
LINC00528	LRFN4	0.31	0.000481568
LINC00528	CYBC1	0.31	0.000482223
LINC00528	IL27	0.31	0.000483824
LINC00528	HERC5	0.31	0.000484356
LINC00528	KIF1C	-0.31	0.000487273
LINC00528	CS	-0.31	0.000493183
LINC00528	TMEM262	0.31	0.000494436
LINC00528	CYP39A1	-0.309	0.000495622
LINC00528	TRAPPC8	-0.309	0.000499286
LINC00528	NBEAL1	-0.309	0.00050112
LINC00528	PRPF8	-0.309	0.000501866
LINC00528	RECK	-0.309	0.000505312
LINC00528	HAUS8	0.309	0.000507262
LINC00528	TOGARAM1	-0.309	0.00050859
LINC00528	SLC25A37	0.309	0.00050884
LINC00528	PROSER1	-0.309	0.000509066
LINC00528	ARTN	0.309	0.000509328
LINC00528	PSMC1	-0.309	0.000509451
LINC00528	MIPEP	-0.309	0.000510574
LINC00528	PDCD5	0.308	0.00051888
LINC00528	MSRB2	-0.308	0.000521023
LINC00528	KCNIP2	0.308	0.000521331
LINC00528	TYRO3	-0.308	0.000524563
LINC00528	NDST1	-0.308	0.00052713
LINC00528	NPR1	0.308	0.000527755
LINC00528	RAET1G	-0.308	0.000528518
LINC00528	NPR3	-0.308	0.000528844
LINC00528	BEND7	-0.308	0.000529558
LINC00528	DYRK2	-0.308	0.000532127
LINC00528	CENPT	0.308	0.000532978
LINC00528	RLIM	-0.308	0.00053614
LINC00528	WHRN	0.308	0.00053642
LINC00528	MAF	-0.308	0.000537585
LINC00528	SAMD3	0.307	0.000544428
LINC00528	ATF7IP	-0.307	0.000545374
LINC00528	TRIM32	-0.307	0.000547308
LINC00528	WFIKKN2	0.307	0.000547486
LINC00528	CFAP44	0.307	0.000551653
LINC00528	GCKR	0.307	0.000552837
LINC00528	F2RL1	-0.307	0.00055317
LINC00528	ZNF267	0.307	0.000553208
LINC00528	TSHZ2	-0.307	0.00055354
LINC00528	ATP5F1B	-0.307	0.000556853
LINC00528	MYO18A	-0.307	0.000557715
LINC00528	ELFN1	0.307	0.000559026
LINC00528	ZNF432	0.307	0.00055967
LINC00528	GPS2	0.307	0.000559789
LINC00528	STPG4	0.307	0.000560783
LINC00528	SMCP	0.307	0.000561758
LINC00528	RAD50	-0.307	0.000562771
LINC00528	UCN3	0.307	0.000563463
LINC00528	LYRM4	0.306	0.000566676
LINC00528	PCYOX1	-0.306	0.000567396
LINC00528	CHCHD10	-0.306	0.000568635
LINC00528	DLST	-0.306	0.000569665
LINC00528	ZNF438	-0.306	0.000570705
LINC00528	ZNF770	-0.306	0.000572043
LINC00528	CCDC116	0.306	0.00057274
LINC00528	COTL1	0.306	0.00057336
LINC00528	SLC7A4	-0.306	0.000573989
LINC00528	RIPK3	-0.306	0.000576815
LINC00528	EIF2A	-0.306	0.000577939
LINC00528	ZNF69	0.306	0.000578143
LINC00528	ZNF525	0.306	0.000579589
LINC00528	C4orf48	0.306	0.000581261
LINC00528	CEP350	-0.306	0.000583019
LINC00528	ZNF592	-0.306	0.00058457
LINC00528	ZNF789	0.306	0.000586293
LINC00528	L3MBTL3	-0.306	0.000587319
LINC00528	ZNF670	0.306	0.000587658
LINC00528	ARHGEF19	0.305	0.000590799
LINC00528	FAM228A	0.305	0.000591671
LINC00528	ZSCAN9	0.305	0.000592277
LINC00528	FAM151A	0.305	0.000595396
LINC00528	JAKMIP1	0.305	0.000597364
LINC00528	RNF111	-0.305	0.000599654
LINC00528	BCAT1	-0.305	0.000601293
LINC00528	IARS2	-0.305	0.000602498
LINC00528	METTL4	0.305	0.000602587
LINC00528	METTL26	0.305	0.000603203
LINC00528	EIF4EBP2	-0.305	0.000603827
LINC00528	HS3ST6	0.305	0.000605159
LINC00528	ZNF559-ZNF177	0.305	0.000605454
LINC00528	AIRE	0.305	0.000605978
LINC00528	TGIF1	0.305	0.000609649
LINC00528	MMGT1	-0.305	0.000610313
LINC00528	MSANTD2	0.305	0.000612064
LINC00528	IL12RB1	0.305	0.000616035
LINC00528	C1orf61	0.304	0.000617162
LINC00528	SLC11A1	0.304	0.000617376
LINC00528	CD8A	0.304	0.000618433
LINC00528	SKIDA1	0.304	0.000621779
LINC00528	NFIC	-0.304	0.000622221
LINC00528	RIPPLY3	-0.304	0.00062374
LINC00528	PSEN1	-0.304	0.000624433
LINC00528	TNFRSF9	0.304	0.000626561
LINC00528	PLEKHA5	-0.304	0.000628237
LINC00528	B3GAT1	0.304	0.000629033
LINC00528	NDUFAF6	0.304	0.00063196
LINC00528	SLC25A48	0.304	0.000632152
LINC00528	SPOCK1	-0.304	0.000634457
LINC00528	CCDC47	-0.304	0.000634524
LINC00528	EID1	-0.304	0.000635086
LINC00528	USP47	-0.304	0.000638405
LINC00528	CRTAM	0.303	0.000644111
LINC00528	ARL16	0.303	0.000644602
LINC00528	KLRD1	0.303	0.000645766
LINC00528	KAT8	0.303	0.000647569
LINC00528	FOXL2NB	-0.303	0.000647941
LINC00528	SASH3	0.303	0.00065059
LINC00528	BMPER	-0.303	0.00065331
LINC00528	SERINC1	-0.303	0.000653408
LINC00528	NKX2-8	-0.303	0.000659033
LINC00528	MYLK	0.303	0.000660053
LINC00528	PEA15	-0.303	0.000660872
LINC00528	CYP2W1	0.303	0.000665506
LINC00528	ACSL3	-0.303	0.000666658
LINC00528	SCAMP2	-0.303	0.000669698
LINC00528	FAM167B	0.303	0.00066981
LINC00528	BTLA	0.302	0.000680277
LINC00528	ST8SIA6	-0.302	0.000681133
LINC00528	PARD3B	-0.302	0.000682222
LINC00528	BCL2L2	-0.302	0.00068881
LINC00528	ZC3H14	-0.302	0.000690774
LINC00528	NR6A1	0.302	0.000691124
LINC00528	ENKD1	0.302	0.000691544
LINC00528	CCDC106	0.302	0.000691621
LINC00528	ARHGEF7	-0.302	0.00069202
LINC00528	LARP1	-0.302	0.000693848
LINC00528	C5orf58	0.302	0.000694884
LINC00528	TOR1AIP1	-0.302	0.000695705
LINC00528	AGAP4	0.302	0.000696509
LINC00528	TBC1D9B	-0.302	0.000697281
LINC00528	YIPF6	-0.302	0.000697694
LINC00528	RELT	0.302	0.000699424
LINC00528	HSF4	0.301	0.00070326
LINC00528	KPNA4	-0.301	0.000707389
LINC00528	ACSL1	-0.301	0.000711534
LINC00528	AMFR	-0.301	0.000712329
LINC00528	HUS1	-0.301	0.000712941
LINC00528	HES1	-0.301	0.000713511
LINC00528	CLIP1	-0.301	0.000715402
LINC00528	ALKBH2	0.301	0.000721159
LINC00528	ACLY	-0.301	0.000722517
LINC00528	EPN2	-0.301	0.000724531
LINC00528	MXD3	0.301	0.00072459
LINC00528	ATP7A	-0.301	0.000727953
LINC00528	CHRNB1	0.301	0.000728155
LINC00528	TRIM46	0.301	0.000729079
LINC00528	TTBK1	0.301	0.000729699
LINC00528	ERICH5	-0.301	0.000730922
LINC00528	C4orf47	0.301	0.000731687
LINC00528	DBNL	-0.301	0.000732188
LINC00528	SLC30A1	-0.3	0.000735871
LINC00528	TM9SF1	-0.3	0.000736654
LINC00528	PCDHGC3	-0.3	0.000737601
LINC00528	CDCP1	-0.3	0.000738228
LINC00528	SOCS6	-0.3	0.000739494
LINC00528	ACSL5	0.3	0.000742181
LINC00528	ENTPD1	0.3	0.000748882
LINC00528	SGK2	0.3	0.000750032
LINC00528	GRIK2	-0.3	0.000750333
LINC00528	SALL2	-0.3	0.000750713
LINC00528	ABR	-0.3	0.000752429
LINC00528	LIFR	-0.3	0.000752768
LINC00528	SNRNP40	0.3	0.000756572
LINC00528	MYO1C	-0.3	0.000758621
LINC00528	ZNF10	0.3	0.000759609
LINC00528	HECW2	-0.3	0.000760021
LINC00528	GPR62	0.3	0.000761866
LINC00528	CIITA	0.3	0.000762632
LINC00528	ADCY2	-0.3	0.000762789
LINC00528	UCN2	0.3	0.00076318
LINC00528	CR2	0.3	0.000764062
LINC00528	TUBA4B	0.299	0.000768198
LINC00528	CRTAC1	-0.299	0.000768705
LINC00528	DUSP10	-0.299	0.000771519
LINC00528	ATAT1	0.299	0.000772146
LINC00528	RASL11A	-0.299	0.000776382
LINC00528	DPH7	0.299	0.00077927
LINC00528	KLF6	-0.299	0.000779841
LINC00528	CXCR6	0.299	0.000784145
LINC00528	SC5D	-0.299	0.000785873
LINC00528	ATP12A	-0.299	0.000786248
LINC00528	ATL2	-0.299	0.00078864
LINC00528	GHR	-0.299	0.000788758
LINC00528	ACTL10	0.299	0.000789768
LINC00528	B3GNTL1	0.299	0.000789942
LINC00528	TMEM243	0.299	0.000790914
LINC00528	CILP2	0.299	0.000793632
LINC00528	HIST1H3A	0.299	0.00079454
LINC00528	BEX4	-0.299	0.00079474
LINC00528	AXIN1	0.298	0.000802263
LINC00528	PNPLA4	-0.298	0.000803466
LINC00528	NLRP11	0.298	0.000803535
LINC00528	LRRN4	0.298	0.000804459
LINC00528	IL21R	0.298	0.000806434
LINC00528	B3GNT2	-0.298	0.000808094
LINC00528	USP19	-0.298	0.000808738
LINC00528	SLITRK4	-0.298	0.000809943
LINC00528	KTI12	0.298	0.000810126
LINC00528	BAALC	-0.298	0.000810661
LINC00528	FHAD1	0.298	0.00081149
LINC00528	NUDT7	-0.298	0.000815258
LINC00528	KDM5A	-0.298	0.00081796
LINC00528	CCL3L1	0.298	0.000825323
LINC00528	GRPEL2	-0.298	0.000826572
LINC00528	RALGAPA2	-0.298	0.000828151
LINC00528	CLK4	0.298	0.000829649
LINC00528	CDC27	-0.298	0.000830216
LINC00528	GPR65	0.297	0.000832925
LINC00528	PLEKHG4	0.297	0.000832988
LINC00528	CPEB2	-0.297	0.000833975
LINC00528	SLC8A2	0.297	0.000836699
LINC00528	TBC1D2B	-0.297	0.000837257
LINC00528	ZNF883	0.297	0.000839316
LINC00528	GPRASP2	-0.297	0.00084418
LINC00528	CHN1	0.297	0.000845636
LINC00528	RAB40A	0.297	0.000846665
LINC00528	ABCD2	0.297	0.000847133
LINC00528	N4BP2	-0.297	0.000848508
LINC00528	COPA	-0.297	0.000856354
LINC00528	CAVIN2	-0.297	0.000856868
LINC00528	ALDH3B2	-0.297	0.000859015
LINC00528	NPHS1	0.297	0.000859501
LINC00528	2019-09-07	-0.297	0.000861126
LINC00528	ADRB1	-0.297	0.000862416
LINC00528	EMC3	-0.297	0.000862921
LINC00528	NARS	-0.297	0.000865737
LINC00528	LILRA5	0.296	0.000869859
LINC00528	DUSP8	0.296	0.000870184
LINC00528	SCML4	0.296	0.000870707
LINC00528	VAMP5	0.296	0.000871536
LINC00528	FAM50B	-0.296	0.000873259
LINC00528	GBP7	0.296	0.000873668
LINC00528	GGT2	0.296	0.000877297
LINC00528	ZSWIM5	-0.296	0.000877585
LINC00528	C11orf53	0.296	0.000879449
LINC00528	PCDH1	-0.296	0.000880961
LINC00528	CCR7	0.296	0.00088218
LINC00528	FRRS1L	-0.296	0.000882643
LINC00528	PIAS1	-0.296	0.000884127
LINC00528	VWCE	0.296	0.000892754
LINC00528	PECR	-0.296	0.000894505
LINC00528	2019-03-02	-0.296	0.000894877
LINC00528	GAB1	-0.296	0.000896086
LINC00528	GHITM	-0.296	0.000898603
LINC00528	PGK1	-0.296	0.000898813
LINC00528	TLX3	0.296	0.000900354
LINC00528	PADI3	0.296	0.000902252
LINC00528	CXCL8	0.296	0.000904404
LINC00528	LHB	0.295	0.000909068
LINC00528	RYBP	-0.295	0.000912399
LINC00528	ERVV-2	0.295	0.000912846
LINC00528	SLC25A21	-0.295	0.000914353
LINC00528	TRIP11	-0.295	0.00091619
LINC00528	CRTC3	-0.295	0.00091673
LINC00528	VAMP7	-0.295	0.000918867
LINC00528	MIOS	-0.295	0.000919643
LINC00528	RHEBL1	0.295	0.000924136
LINC00528	HMGB1	-0.295	0.000924776
LINC00528	TIMP4	-0.295	0.000926151
LINC00528	ARFGEF1	-0.295	0.000926878
LINC00528	FAM181A	0.295	0.000926956
LINC00528	RAP1B	-0.295	0.00092953
LINC00528	ZNF8	0.295	0.000930946
LINC00528	PCDHGB7	-0.295	0.000932385
LINC00528	GPR18	0.295	0.000932947
LINC00528	RIN3	-0.295	0.000933631
LINC00528	AADAC	-0.295	0.000935544
LINC00528	ITPR2	-0.295	0.00093615
LINC00528	IPO7	-0.295	0.000939048
LINC00528	CFHR4	0.295	0.000939353
LINC00528	SLC6A4	-0.295	0.000941403
LINC00528	RASSF1	0.295	0.000942731
LINC00528	ZNF587B	0.295	0.000943543
LINC00528	MXRA5	-0.295	0.000944619
LINC00528	SLC25A6	-0.294	0.000945737
LINC00528	ZNF764	0.294	0.000947188
LINC00528	ZMAT3	-0.294	0.000949057
LINC00528	NCOR2	-0.294	0.000956683
LINC00528	ATF7	-0.294	0.000956891
LINC00528	CHRDL1	-0.294	0.000958603
LINC00528	QKI	-0.294	0.000960327
LINC00528	RAB10	-0.294	0.000962631
LINC00528	TMEM164	-0.294	0.000966233
LINC00528	TRAF2	0.294	0.000971355
LINC00528	GCA	0.294	0.000975972
LINC00528	TUBB8P12	0.294	0.000978675
LINC00528	MAPK3	-0.294	0.000979273
LINC00528	AP4E1	-0.294	0.00097991
LINC00528	QPRT	0.294	0.000980673
LINC00528	SPHK1	0.294	0.00098379
LINC00528	FOXL2	-0.294	0.000985198
LINC00528	C1orf100	0.293	0.000987356
LINC00528	WIPF2	-0.293	0.000988173
LINC00528	LYSMD2	-0.293	0.00098993
LINC00528	ALDH1L1	-0.293	0.000990124
LINC00528	SEC24B	-0.293	0.000992305
LINC00528	PPP1R3F	-0.293	0.000996329
LINC00528	ABCB7	-0.293	0.000998541
LINC00528	HNF4G	-0.293	0.00100227
LINC00528	IFI44L	0.293	0.00100431
LINC00528	ELK3	-0.293	0.00100521
LINC00528	ZNF185	-0.293	0.0010056
LINC00528	AMOT	-0.293	0.0010081
LINC00528	CRY1	-0.293	0.00101253
LINC00528	LY6K	0.293	0.00101345
LINC00528	DALRD3	-0.293	0.00101891
LINC00528	RAB37	0.293	0.00101961
LINC00528	CCNB3	-0.293	0.00102069
LINC00528	PRKCA	-0.293	0.00102104
LINC00528	PARVA	-0.293	0.00102178
LINC00528	TMEM253	-0.293	0.00102345
LINC00528	RLBP1	0.293	0.00102689
LINC00528	PDK3	-0.292	0.00102857
LINC00528	ATRN	-0.292	0.00102958
LINC00528	DLG2	-0.292	0.00102972
LINC00528	NPIPB13	0.292	0.0010328
LINC00528	CAMTA2	-0.292	0.00103442
LINC00528	BTBD11	-0.292	0.00103663
LINC00528	CFAP74	0.292	0.00103742
LINC00528	TNFAIP8L1	0.292	0.00103797
LINC00528	BBS2	-0.292	0.00104476
LINC00528	SLC16A8	0.292	0.00104604
LINC00528	ZNF106	-0.292	0.00104781
LINC00528	FECH	-0.292	0.00105131
LINC00528	KRT3	-0.292	0.00105235
LINC00528	TMEM100	-0.292	0.0010542
LINC00528	CD8B	0.292	0.00105875
LINC00528	RREB1	-0.292	0.00106164
LINC00528	ALDH9A1	-0.292	0.00106174
LINC00528	CYTH3	-0.292	0.00106331
LINC00528	PBRM1	-0.292	0.00106543
LINC00528	DDX53	0.292	0.00106636
LINC00528	NOX5	-0.292	0.00106704
LINC00528	STAT4	0.292	0.0010679
LINC00528	CD96	0.292	0.00107006
LINC00528	GPALPP1	-0.291	0.00107599
LINC00528	TCL1A	0.291	0.00107767
LINC00528	KCNAB3	0.291	0.00108089
LINC00528	LRP5L	0.291	0.00108202
LINC00528	ZNF276	0.291	0.00108397
LINC00528	CENPS-CORT	0.291	0.00108431
LINC00528	FOXP3	0.291	0.00108476
LINC00528	S100PBP	0.291	0.00108832
LINC00528	ZNF174	0.291	0.00108908
LINC00528	GTF2I	-0.291	0.00109483
LINC00528	VMP1	0.291	0.00109519
LINC00528	ZYG11A	0.291	0.00109609
LINC00528	SKAP2	-0.291	0.0010985
LINC00528	SYPL1	-0.291	0.00110159
LINC00528	APLP2	-0.291	0.00110415
LINC00528	LUC7L	0.291	0.00110521
LINC00528	TLE3	-0.291	0.00110635
LINC00528	NR2E1	0.291	0.00111191
LINC00528	LIG1	0.291	0.00111276
LINC00528	ZNF217	-0.29	0.00112333
LINC00528	RNF41	-0.29	0.00112651
LINC00528	RASAL2	-0.29	0.00112705
LINC00528	BTBD8	-0.29	0.00112736
LINC00528	PAXBP1	0.29	0.00112838
LINC00528	DLD	-0.29	0.0011316
LINC00528	NME8	0.29	0.0011318
LINC00528	SLC5A4	0.29	0.00113303
LINC00528	SPSB1	-0.29	0.00113543
LINC00528	SLC26A1	0.29	0.00113569
LINC00528	MRPL53	0.29	0.00113572
LINC00528	NPEPPS	-0.29	0.00113699
LINC00528	TEN1-CDK3	0.29	0.00114031
LINC00528	NSF	-0.29	0.00114274
LINC00528	TBL1Y	-0.29	0.00114639
LINC00528	EFNB3	-0.29	0.00114661
LINC00528	UBE4A	-0.29	0.00114802
LINC00528	FMO5	-0.29	0.00114916
LINC00528	FAR1	-0.29	0.00114994
LINC00528	LIPA	-0.29	0.00115026
LINC00528	FBXO44	0.29	0.00115468
LINC00528	UBE2E1	-0.29	0.0011584
LINC00528	MS4A2	0.29	0.00115873
LINC00528	HIGD1A	-0.29	0.0011595
LINC00528	CAPN5	-0.29	0.00116044
LINC00528	SPATA18	-0.29	0.00116217
LINC00528	ZP1	0.289	0.00116355
LINC00528	TAP2	0.289	0.00116377
LINC00528	HPGD	-0.289	0.00116454
LINC00528	SNX2	-0.289	0.00117203
LINC00528	HIST1H2BN	0.289	0.00117773
LINC00528	NPAS2	-0.289	0.00118066
LINC00528	CCDC8	0.289	0.00118403
LINC00528	RAB3B	0.289	0.0011892
LINC00528	PRAC2	0.289	0.0011904
LINC00528	HP1BP3	0.289	0.00119102
LINC00528	ZNF785	0.289	0.00119169
LINC00528	PKMYT1	0.289	0.00119659
LINC00528	ARHGAP20	-0.289	0.00119767
LINC00528	NGF	-0.289	0.00120425
LINC00528	ULBP3	-0.289	0.00120727
LINC00528	TANC1	-0.289	0.00120766
LINC00528	ZNF528	0.289	0.00120985
LINC00528	BTN2A2	0.289	0.00121106
LINC00528	MYH11	-0.289	0.0012119
LINC00528	CDYL	-0.288	0.00121223
LINC00528	IL3RA	0.288	0.00121536
LINC00528	JDP2	-0.288	0.00121753
LINC00528	MAP2K4	-0.288	0.00121936
LINC00528	CHD5	0.288	0.00121992
LINC00528	FLII	-0.288	0.00122065
LINC00528	TNFSF14	0.288	0.00122203
LINC00528	IRX6	-0.288	0.00122236
LINC00528	TSPAN31	-0.288	0.00122359
LINC00528	SLAMF6	0.288	0.00122553
LINC00528	GPR155	-0.288	0.00122667
LINC00528	MOCS1	-0.288	0.00122694
LINC00528	MT1X	-0.288	0.00122781
LINC00528	FER1L6	-0.288	0.00122884
LINC00528	KIFC2	0.288	0.00122965
LINC00528	MCMDC2	0.288	0.0012316
LINC00528	LY6G5B	0.288	0.00123172
LINC00528	SLC25A15	-0.288	0.00123586
LINC00528	RBM3	-0.288	0.00123922
LINC00528	IGSF9B	-0.288	0.00124275
LINC00528	ELMOD3	0.288	0.00124557
LINC00528	TRIM73	0.288	0.00124766
LINC00528	IFI27	0.288	0.00125049
LINC00528	DIS3	-0.288	0.00125279
LINC00528	UNC45A	-0.288	0.00125715
LINC00528	FCHO2	-0.288	0.00125726
LINC00528	IDH1	-0.287	0.00126357
LINC00528	CEACAM4	0.287	0.00126457
LINC00528	ANKFY1	-0.287	0.00126658
LINC00528	STEAP3	-0.287	0.00126735
LINC00528	NMRAL1	0.287	0.00127132
LINC00528	MOSPD2	-0.287	0.0012727
LINC00528	WFIKKN1	0.287	0.001273
LINC00528	PRSS35	-0.287	0.00127396
LINC00528	TNFRSF13C	0.287	0.00127818
LINC00528	TMEM74B	0.287	0.00128078
LINC00528	MADCAM1	0.287	0.00128594
LINC00528	RAB3D	-0.287	0.00128974
LINC00528	IL17RD	-0.287	0.00129075
LINC00528	PYDC1	0.287	0.00129322
LINC00528	P2RY1	-0.287	0.00129493
LINC00528	SNRNP70	0.287	0.00129668
LINC00528	BSND	0.287	0.00129734
LINC00528	KISS1R	0.287	0.00130146
LINC00528	KCTD13	0.287	0.00130314
LINC00528	TLR3	-0.287	0.00130439
LINC00528	FOXJ2	-0.287	0.00130716
LINC00528	CTCF	-0.287	0.00131051
LINC00528	ISL2	0.287	0.00131255
LINC00528	KDM7A	-0.287	0.00131362
LINC00528	FOLR3	0.287	0.00131365
LINC00528	PILRB	0.287	0.00131397
LINC00528	AKAP10	-0.286	0.00131913
LINC00528	GNG4	-0.286	0.00132714
LINC00528	KAT2B	-0.286	0.00132921
LINC00528	L1TD1	0.286	0.00133394
LINC00528	RNASE4	-0.286	0.00133863
LINC00528	PRAP1	0.286	0.00134066
LINC00528	TAF1C	0.286	0.0013441
LINC00528	RAPGEF4	-0.286	0.00135079
LINC00528	USF1	0.286	0.00135085
LINC00528	CFAP73	0.286	0.0013537
LINC00528	CD164L2	0.286	0.00135926
LINC00528	ME1	-0.286	0.00136376
LINC00528	HEBP2	-0.286	0.00136392
LINC00528	GPD1L	-0.286	0.00136505
LINC00528	HAUS5	0.286	0.00136805
LINC00528	PTPN22	0.285	0.00136997
LINC00528	PAQR4	0.285	0.00137119
LINC00528	PRSS41	0.285	0.00137323
LINC00528	CPVL	-0.285	0.00137408
LINC00528	OGDH	-0.285	0.0013757
LINC00528	WDR7	-0.285	0.00137737
LINC00528	FCRLA	0.285	0.00137771
LINC00528	ATG9B	0.285	0.00138008
LINC00528	CLK1	0.285	0.00138331
LINC00528	FCAR	0.285	0.00138334
LINC00528	ZNF704	-0.285	0.00138442
LINC00528	APPBP2	-0.285	0.00138785
LINC00528	TONSL	0.285	0.0013888
LINC00528	MFSD2B	0.285	0.00139008
LINC00528	NRG2	-0.285	0.00140071
LINC00528	ZNF331	0.285	0.00140258
LINC00528	SCAMP4	-0.285	0.00140268
LINC00528	UBASH3A	0.285	0.00140527
LINC00528	CEND1	0.285	0.00140653
LINC00528	AZI2	-0.285	0.00140924
LINC00528	HNRNPD	0.285	0.00142127
LINC00528	MINDY2	-0.284	0.00142957
LINC00528	FAM114A1	-0.284	0.00143176
LINC00528	CCDC157	0.284	0.00143663
LINC00528	SFMBT2	0.284	0.00143845
LINC00528	AFAP1L2	0.284	0.00143939
LINC00528	ENTPD3	-0.284	0.00144315
LINC00528	WASHC2A	-0.284	0.001444
LINC00528	MICALL2	0.284	0.00144878
LINC00528	CLHC1	0.284	0.001449
LINC00528	TRPV3	0.284	0.00144921
LINC00528	TMOD2	-0.284	0.00145439
LINC00528	REX1BD	0.284	0.00145644
LINC00528	C17orf99	0.284	0.0014567
LINC00528	GZMH	0.284	0.00145911
LINC00528	RARG	-0.284	0.00146984
LINC00528	ACOXL	0.284	0.00147805
LINC00528	CASZ1	-0.284	0.00147828
LINC00528	ESD	-0.284	0.00148022
LINC00528	ADGRG6	-0.284	0.00148078
LINC00528	C19orf25	0.284	0.0014824
LINC00528	IL1F10	0.283	0.00148906
LINC00528	CABP1	0.283	0.00149124
LINC00528	ADGRE2	0.283	0.00149565
LINC00528	ODF2	0.283	0.00150095
LINC00528	ADAMTSL3	-0.283	0.00150425
LINC00528	PPP1R13B	-0.283	0.00150449
LINC00528	ZNF606	0.283	0.00150529
LINC00528	ZYX	-0.283	0.0015115
LINC00528	SAMD14	0.283	0.00152983
LINC00528	PUM1	-0.283	0.00153734
LINC00528	B3GNT5	-0.283	0.00153989
LINC00528	CD48	0.283	0.00154239
LINC00528	KCNJ10	0.283	0.00154354
LINC00528	TMEM135	-0.283	0.00154479
LINC00528	TSPAN2	-0.282	0.00154696
LINC00528	SFTPC	0.282	0.00154767
LINC00528	TIA1	0.282	0.00154927
LINC00528	PARP4	-0.282	0.00155861
LINC00528	FAF2	-0.282	0.00156016
LINC00528	PRKCD	-0.282	0.00156041
LINC00528	PNKD	0.282	0.0015632
LINC00528	ARRB1	-0.282	0.00156349
LINC00528	GAPVD1	-0.282	0.00156632
LINC00528	SERPINB3	-0.282	0.00156835
LINC00528	PDCD6IP	-0.282	0.00157071
LINC00528	ZRANB2	0.282	0.00157077
LINC00528	IL34	0.282	0.00157094
LINC00528	SPTY2D1	-0.282	0.00157569
LINC00528	CDK8	-0.282	0.00157682
LINC00528	IGLL1	0.282	0.00157891
LINC00528	GBA	-0.282	0.00158005
LINC00528	TMED10	-0.282	0.00158175
LINC00528	PER2	-0.282	0.00158189
LINC00528	OLFM4	0.282	0.0015882
LINC00528	SCLY	0.282	0.00158855
LINC00528	JHY	-0.282	0.00158924
LINC00528	FOSL2	-0.282	0.00158975
LINC00528	MSANTD1	0.282	0.00159533
LINC00528	TAGLN3	0.282	0.00159889
LINC00528	MS4A14	0.282	0.00160314
LINC00528	DCAF11	-0.282	0.00160719
LINC00528	APH1A	-0.282	0.00160734
LINC00528	MAST2	0.281	0.00161437
LINC00528	PURB	-0.281	0.00161473
LINC00528	ARHGEF12	-0.281	0.00161634
[truncated: 3,709 more rows]

## Sheet: SPRY4-AS1
Supplementary Table 8. The Pearson correlation analysis between SPRY4-AS1 and PCGs. Cor, correlation coefficient; PCGs, protein-coding genes
lncRNA	PCGs	Cor	P value
SPRY4-AS1	FOXL1	0.461	7.78749e-08
SPRY4-AS1	HOXB9	0.455	1.20279e-07
SPRY4-AS1	SPRY4	0.454	1.31538e-07
SPRY4-AS1	ESRRA	-0.443	2.88399e-07
SPRY4-AS1	MATN3	0.441	3.36801e-07
SPRY4-AS1	TMEM136	0.44	3.5308e-07
SPRY4-AS1	LRP12	0.435	4.80575e-07
SPRY4-AS1	HHIPL1	0.426	9.04549e-07
SPRY4-AS1	AKT3	0.423	1.06432e-06
SPRY4-AS1	FBN2	0.416	1.67815e-06
SPRY4-AS1	CST1	0.416	1.67897e-06
SPRY4-AS1	HOXC10	0.416	1.72567e-06
SPRY4-AS1	STAT6	-0.412	2.24719e-06
SPRY4-AS1	PHACTR4	-0.412	2.26079e-06
SPRY4-AS1	HOXD11	0.41	2.50908e-06
SPRY4-AS1	ALX4	0.409	2.64859e-06
SPRY4-AS1	CTHRC1	0.407	2.9898e-06
SPRY4-AS1	LINGO1	0.404	3.49118e-06
SPRY4-AS1	QPCT	0.404	3.61132e-06
SPRY4-AS1	HOXC13	0.404	3.65947e-06
SPRY4-AS1	P4HA1	0.403	3.86661e-06
SPRY4-AS1	TACSTD2	-0.401	4.20762e-06
SPRY4-AS1	TWIST1	0.401	4.21555e-06
SPRY4-AS1	ADAMTS14	0.399	4.89896e-06
SPRY4-AS1	RAB32	0.399	4.99051e-06
SPRY4-AS1	COL10A1	0.397	5.56051e-06
SPRY4-AS1	HOXC9	0.397	5.58431e-06
SPRY4-AS1	BGN	0.396	5.66507e-06
SPRY4-AS1	IBSP	0.395	6.2793e-06
SPRY4-AS1	STK38	-0.395	6.28449e-06
SPRY4-AS1	CPEB3	-0.393	6.85497e-06
SPRY4-AS1	ACADM	-0.392	7.39503e-06
SPRY4-AS1	TRIM7	-0.391	7.70166e-06
SPRY4-AS1	ADAMTS7	0.39	8.17657e-06
SPRY4-AS1	SLC2A3	0.39	8.27871e-06
SPRY4-AS1	KCTD17	0.389	8.51814e-06
SPRY4-AS1	DCLRE1C	-0.388	9.01762e-06
SPRY4-AS1	FGF19	0.387	9.92815e-06
SPRY4-AS1	PCSK1N	0.386	1.03444e-05
SPRY4-AS1	RBMXL1	-0.386	1.06318e-05
SPRY4-AS1	GALNT12	-0.385	1.09647e-05
SPRY4-AS1	RELCH	-0.385	1.10265e-05
SPRY4-AS1	HOXC11	0.385	1.10671e-05
SPRY4-AS1	CYP2J2	-0.383	1.19589e-05
SPRY4-AS1	PSD	0.383	1.1995e-05
SPRY4-AS1	INHBA	0.383	1.2285e-05
SPRY4-AS1	ANKRD13A	-0.383	1.23636e-05
SPRY4-AS1	RHBDL2	-0.383	1.25783e-05
SPRY4-AS1	TMEM200A	0.382	1.27743e-05
SPRY4-AS1	TCEA3	-0.382	1.31189e-05
SPRY4-AS1	DDI2	-0.382	1.32439e-05
SPRY4-AS1	ASB8	-0.381	1.35221e-05
SPRY4-AS1	IGFBP7	0.38	1.4779e-05
SPRY4-AS1	AQP7	-0.379	1.56564e-05
SPRY4-AS1	COL4A2	0.378	1.6602e-05
SPRY4-AS1	NOX4	0.377	1.71193e-05
SPRY4-AS1	SAMD14	0.377	1.74921e-05
SPRY4-AS1	FRMD5	0.376	1.79869e-05
SPRY4-AS1	APBA2	0.376	1.8324e-05
SPRY4-AS1	CHST2	0.375	1.9306e-05
SPRY4-AS1	HS1BP3	0.373	2.1098e-05
SPRY4-AS1	DLK2	-0.372	2.27942e-05
SPRY4-AS1	BRSK1	0.371	2.33353e-05
SPRY4-AS1	STC1	0.371	2.37e-05
SPRY4-AS1	DIO1	-0.371	2.38716e-05
SPRY4-AS1	ANXA11	-0.371	2.41818e-05
SPRY4-AS1	COL4A1	0.37	2.58474e-05
SPRY4-AS1	MUC22	-0.369	2.65746e-05
SPRY4-AS1	ATP8A2	0.369	2.73469e-05
SPRY4-AS1	KAZN	-0.368	2.75866e-05
SPRY4-AS1	SOST	0.368	2.78343e-05
SPRY4-AS1	CNPY4	0.367	2.97237e-05
SPRY4-AS1	MIGA2	-0.366	3.12395e-05
SPRY4-AS1	C6orf47	-0.366	3.15422e-05
SPRY4-AS1	TPCN1	-0.366	3.16768e-05
SPRY4-AS1	P4HA3	0.366	3.17861e-05
SPRY4-AS1	GPD1L	-0.366	3.20246e-05
SPRY4-AS1	ZNF132	-0.365	3.33688e-05
SPRY4-AS1	TRIM38	-0.364	3.43425e-05
SPRY4-AS1	MOV10L1	0.364	3.48967e-05
SPRY4-AS1	HOXD13	0.364	3.49841e-05
SPRY4-AS1	TTYH3	0.364	3.52233e-05
SPRY4-AS1	E2F2	-0.364	3.57645e-05
SPRY4-AS1	TRMT13	-0.363	3.6152e-05
SPRY4-AS1	POSTN	0.363	3.6736e-05
SPRY4-AS1	MT1F	0.363	3.72535e-05
SPRY4-AS1	ADAMTS12	0.363	3.77693e-05
SPRY4-AS1	PITX1	-0.362	3.80957e-05
SPRY4-AS1	SLC6A9	-0.362	3.90618e-05
SPRY4-AS1	DENND2C	-0.362	3.9132e-05
SPRY4-AS1	NELL2	0.361	4.00133e-05
SPRY4-AS1	EN1	0.361	4.19892e-05
SPRY4-AS1	CDH11	0.36	4.2587e-05
SPRY4-AS1	CDYL2	0.359	4.59379e-05
SPRY4-AS1	SCP2	-0.359	4.6527e-05
SPRY4-AS1	IKZF2	-0.358	4.75397e-05
SPRY4-AS1	SNX10	0.358	4.80074e-05
SPRY4-AS1	JHY	0.358	4.8687e-05
SPRY4-AS1	ITGA1	0.357	4.93708e-05
SPRY4-AS1	ERFE	0.357	4.951e-05
SPRY4-AS1	TRIP10	-0.357	5.13384e-05
SPRY4-AS1	SUOX	-0.356	5.19691e-05
SPRY4-AS1	SYT7	0.355	5.50357e-05
SPRY4-AS1	DENND2D	-0.355	5.67114e-05
SPRY4-AS1	KDELC1	0.355	5.68751e-05
SPRY4-AS1	SIGLEC15	0.355	5.73527e-05
SPRY4-AS1	TMSB15B	0.354	5.77462e-05
SPRY4-AS1	PLIN5	-0.354	5.79794e-05
SPRY4-AS1	SMOC1	0.354	5.8918e-05
SPRY4-AS1	PPARGC1B	-0.354	5.89989e-05
SPRY4-AS1	KCNE4	0.354	6.03075e-05
SPRY4-AS1	NID1	0.353	6.08987e-05
SPRY4-AS1	MARK2	-0.352	6.3955e-05
SPRY4-AS1	AGL	-0.351	6.83422e-05
SPRY4-AS1	ADAMTSL2	0.351	6.94075e-05
SPRY4-AS1	TENM3	0.351	7.03648e-05
SPRY4-AS1	PRTFDC1	0.351	7.04053e-05
SPRY4-AS1	FOXS1	0.35	7.09103e-05
SPRY4-AS1	TOM1L2	-0.35	7.40661e-05
SPRY4-AS1	ERBB3	-0.349	7.55828e-05
SPRY4-AS1	ZSCAN2	0.349	7.63624e-05
SPRY4-AS1	DNAJC16	-0.349	7.64243e-05
SPRY4-AS1	NEFL	0.349	7.66179e-05
SPRY4-AS1	IGFL2	0.349	7.71984e-05
SPRY4-AS1	DACT1	0.349	7.77548e-05
SPRY4-AS1	TM6SF2	0.348	7.89466e-05
SPRY4-AS1	PNRC2	-0.348	7.95842e-05
SPRY4-AS1	LOXL2	0.348	7.98724e-05
SPRY4-AS1	MUC20	-0.348	8.01192e-05
SPRY4-AS1	RCN3	0.348	8.02386e-05
SPRY4-AS1	NFIA	-0.348	8.03093e-05
SPRY4-AS1	SLCO1B3	0.348	8.13574e-05
SPRY4-AS1	ITLN2	0.347	8.47392e-05
SPRY4-AS1	MMP9	0.347	8.61482e-05
SPRY4-AS1	HOXD10	0.346	8.66787e-05
SPRY4-AS1	COL5A2	0.346	8.68571e-05
SPRY4-AS1	DNAH14	0.346	8.72993e-05
SPRY4-AS1	C16orf87	0.346	8.92655e-05
SPRY4-AS1	PRICKLE4	-0.346	8.93662e-05
SPRY4-AS1	GPR176	0.346	9.00427e-05
SPRY4-AS1	EPS15	-0.346	9.0087e-05
SPRY4-AS1	THRSP	-0.346	9.06032e-05
SPRY4-AS1	DBT	-0.345	9.21763e-05
SPRY4-AS1	MAGI3	-0.345	9.27935e-05
SPRY4-AS1	TBX5	0.345	9.3521e-05
SPRY4-AS1	HSD17B14	0.345	9.46638e-05
SPRY4-AS1	PIP4P2	0.344	9.55358e-05
SPRY4-AS1	P2RX4	0.344	9.55877e-05
SPRY4-AS1	ENO2	0.344	9.63e-05
SPRY4-AS1	CROT	-0.344	9.65931e-05
SPRY4-AS1	ADAMTSL5	-0.344	0.000100015
SPRY4-AS1	KLHDC8B	-0.343	0.000101223
SPRY4-AS1	TNN	0.343	0.000102051
SPRY4-AS1	CIB2	0.343	0.00010334
SPRY4-AS1	GREB1	0.343	0.00010434
SPRY4-AS1	PTPRN	0.342	0.00010684
SPRY4-AS1	PDK3	0.342	0.000107037
SPRY4-AS1	SH2D1B	-0.342	0.000107675
SPRY4-AS1	HOXC8	0.342	0.000109105
SPRY4-AS1	C6orf132	-0.342	0.000110423
SPRY4-AS1	CASP9	-0.341	0.000112489
SPRY4-AS1	RARG	-0.341	0.000112917
SPRY4-AS1	KLK4	0.341	0.000116252
SPRY4-AS1	MICAL2	0.34	0.00011697
SPRY4-AS1	COL6A3	0.34	0.000118551
SPRY4-AS1	CHST11	0.34	0.000118946
SPRY4-AS1	MEIS1	-0.34	0.000119884
SPRY4-AS1	GOLGA6L2	0.34	0.000121582
SPRY4-AS1	SOX9	0.34	0.000121683
SPRY4-AS1	CSGALNACT2	0.34	0.000121792
SPRY4-AS1	ESM1	0.34	0.000121985
SPRY4-AS1	TRERF1	-0.34	0.000122103
SPRY4-AS1	ADAMTS6	0.34	0.000122142
SPRY4-AS1	SHQ1	-0.339	0.000123111
SPRY4-AS1	EMILIN1	0.339	0.000123677
SPRY4-AS1	SYNDIG1	0.339	0.000125248
SPRY4-AS1	LGSN	0.339	0.000125901
SPRY4-AS1	BEX3	0.339	0.000125994
SPRY4-AS1	CASP10	-0.339	0.000126272
SPRY4-AS1	GABRD	0.339	0.000127271
SPRY4-AS1	KIAA1549L	0.338	0.000129406
SPRY4-AS1	ADAMTS2	0.338	0.000129933
SPRY4-AS1	TCHP	-0.338	0.000130543
SPRY4-AS1	COQ7	-0.338	0.000132352
SPRY4-AS1	ZNF341	-0.338	0.000134367
SPRY4-AS1	GTDC1	0.337	0.000135835
SPRY4-AS1	CLUH	-0.337	0.000137416
SPRY4-AS1	PRR20G	0.337	0.000137441
SPRY4-AS1	CSDE1	-0.337	0.000137958
SPRY4-AS1	TRIML2	0.337	0.000138459
SPRY4-AS1	MFGE8	0.337	0.000138555
SPRY4-AS1	FAP	0.337	0.0001395
SPRY4-AS1	HEYL	0.336	0.000141813
SPRY4-AS1	TTC22	-0.336	0.000142051
SPRY4-AS1	PRSS27	-0.336	0.000144267
SPRY4-AS1	YIPF1	-0.336	0.000146206
SPRY4-AS1	SH3RF2	-0.336	0.000147813
SPRY4-AS1	EPB41L4A	-0.336	0.000147875
SPRY4-AS1	HEPH	0.335	0.00014901
SPRY4-AS1	NREP	0.335	0.000149253
SPRY4-AS1	GJC1	0.335	0.000150052
SPRY4-AS1	AEBP1	0.335	0.000150468
SPRY4-AS1	FUT6	-0.335	0.00015113
SPRY4-AS1	PTPRR	0.335	0.000151834
SPRY4-AS1	HTRA3	0.335	0.000153686
SPRY4-AS1	MIDN	-0.335	0.000154727
SPRY4-AS1	COL1A1	0.335	0.000155686
SPRY4-AS1	AQP3	-0.335	0.000155907
SPRY4-AS1	PAH	0.334	0.000162101
SPRY4-AS1	HOXA10	0.333	0.000163936
SPRY4-AS1	MMP11	0.333	0.000165842
SPRY4-AS1	RFX8	0.333	0.000166559
SPRY4-AS1	FBXO43	0.333	0.000166868
SPRY4-AS1	CYP46A1	0.333	0.000168696
SPRY4-AS1	INPP1	-0.332	0.000173267
SPRY4-AS1	FN1	0.332	0.00017468
SPRY4-AS1	GPR173	0.332	0.000176149
SPRY4-AS1	FSD1	0.332	0.000179388
SPRY4-AS1	NTNG2	0.331	0.000182228
SPRY4-AS1	LMX1B	0.331	0.000183277
SPRY4-AS1	MYEF2	0.331	0.000184835
SPRY4-AS1	RBM47	-0.331	0.000185587
SPRY4-AS1	MAT2A	-0.331	0.000186033
SPRY4-AS1	NOTUM	0.331	0.000186057
SPRY4-AS1	MTA2	-0.331	0.000186135
SPRY4-AS1	KDELR3	0.331	0.000186829
SPRY4-AS1	F2R	0.33	0.000189323
SPRY4-AS1	KIF26B	0.33	0.00019108
SPRY4-AS1	C1QL4	0.33	0.000191468
SPRY4-AS1	LRG1	-0.33	0.000194445
SPRY4-AS1	CUL9	-0.329	0.000202693
SPRY4-AS1	HOXB8	0.329	0.000204021
SPRY4-AS1	MTF1	-0.329	0.000206849
SPRY4-AS1	YTHDF2	-0.328	0.00021065
SPRY4-AS1	PLIN4	-0.328	0.000211329
SPRY4-AS1	COL13A1	0.328	0.000215225
SPRY4-AS1	KRT78	-0.327	0.00021867
SPRY4-AS1	TRPA1	0.327	0.000221685
SPRY4-AS1	MSRB3	0.327	0.000221853
SPRY4-AS1	SCG5	0.327	0.000225884
SPRY4-AS1	ST6GALNAC1	-0.327	0.000226466
SPRY4-AS1	NCOA7	-0.327	0.000227427
SPRY4-AS1	GSTK1	-0.326	0.000229052
SPRY4-AS1	C12orf42	0.326	0.000234682
SPRY4-AS1	PPEF1	0.326	0.000235111
SPRY4-AS1	B3GNT9	0.325	0.000240945
SPRY4-AS1	PNMA6A	0.325	0.000243112
SPRY4-AS1	ADAM19	0.325	0.000243954
SPRY4-AS1	DDX23	-0.325	0.000244118
SPRY4-AS1	CD70	0.324	0.000253695
SPRY4-AS1	OLR1	0.324	0.000255579
SPRY4-AS1	MUT	-0.324	0.000259352
SPRY4-AS1	TRIM49	0.324	0.000262327
SPRY4-AS1	KLHL25	0.323	0.000262801
SPRY4-AS1	MFSD5	-0.323	0.000263651
SPRY4-AS1	CERCAM	0.323	0.000264642
SPRY4-AS1	SHISA2	0.323	0.00026652
SPRY4-AS1	NDUFA5	-0.323	0.000268255
SPRY4-AS1	TRIM49B	0.323	0.000268408
SPRY4-AS1	SLC4A3	0.323	0.000269635
SPRY4-AS1	TMEM158	0.323	0.00027192
SPRY4-AS1	CDX1	0.322	0.000275819
SPRY4-AS1	MUC12	0.322	0.000276425
SPRY4-AS1	AGFG2	-0.322	0.000278036
SPRY4-AS1	ZFP1	0.322	0.000279372
SPRY4-AS1	FAM171B	0.322	0.000279467
SPRY4-AS1	SMS	0.322	0.000281055
SPRY4-AS1	CTDSPL	-0.322	0.000282779
SPRY4-AS1	PARVB	0.322	0.000285657
SPRY4-AS1	C1QTNF6	0.322	0.000286438
SPRY4-AS1	EID2B	0.322	0.000287154
SPRY4-AS1	SERPINB1	-0.321	0.000290061
SPRY4-AS1	GPR149	0.321	0.000292169
SPRY4-AS1	CA5A	0.321	0.000296478
SPRY4-AS1	PDE4C	-0.321	0.000300381
SPRY4-AS1	CYGB	0.321	0.000301054
SPRY4-AS1	SGIP1	0.32	0.000303469
SPRY4-AS1	CD276	0.32	0.00030959
SPRY4-AS1	CLEC11A	0.32	0.000310348
SPRY4-AS1	TMPRSS11A	-0.32	0.000310435
SPRY4-AS1	TIMP1	0.319	0.000316119
SPRY4-AS1	SULF1	0.319	0.000318357
SPRY4-AS1	RAPGEF3	-0.319	0.000320777
SPRY4-AS1	FEM1A	-0.319	0.000322443
SPRY4-AS1	CDC42BPG	-0.319	0.000323032
SPRY4-AS1	PTPRD	0.319	0.000327392
SPRY4-AS1	PRMT8	0.319	0.000330276
SPRY4-AS1	FAM163A	0.318	0.000330857
SPRY4-AS1	KIAA0556	-0.318	0.000331156
SPRY4-AS1	PROC	0.318	0.000333593
SPRY4-AS1	ABCD3	-0.318	0.000333771
SPRY4-AS1	ABCA7	-0.318	0.000333903
SPRY4-AS1	AHDC1	-0.318	0.00033409
SPRY4-AS1	CSDC2	0.318	0.000334102
SPRY4-AS1	MFAP2	0.318	0.000336953
SPRY4-AS1	KRT4	-0.318	0.000341264
SPRY4-AS1	L3HYPDH	0.318	0.000343122
SPRY4-AS1	COL5A1	0.317	0.000345934
SPRY4-AS1	P3H1	0.317	0.000347949
SPRY4-AS1	PIK3C2B	-0.317	0.000349525
SPRY4-AS1	CYB561D1	-0.317	0.000350749
SPRY4-AS1	SV2A	0.317	0.000355008
SPRY4-AS1	KCNF1	0.317	0.000356792
SPRY4-AS1	WRNIP1	-0.317	0.000358887
SPRY4-AS1	CAPN1	-0.317	0.000358939
SPRY4-AS1	CPXM1	0.317	0.000360125
SPRY4-AS1	GLG1	0.317	0.000360571
SPRY4-AS1	TAF8	-0.316	0.000363551
SPRY4-AS1	SLC30A10	0.316	0.000368984
SPRY4-AS1	FEZF2	0.316	0.000371483
SPRY4-AS1	TRAM1L1	0.315	0.000385209
SPRY4-AS1	CENPC	-0.315	0.000389778
SPRY4-AS1	CEP112	0.314	0.00039902
SPRY4-AS1	VCAN	0.314	0.000401728
SPRY4-AS1	CMPK1	-0.314	0.000401899
SPRY4-AS1	MUC21	-0.314	0.000402792
SPRY4-AS1	ZDHHC13	-0.314	0.000404721
SPRY4-AS1	ERF	0.314	0.000407817
SPRY4-AS1	THY1	0.314	0.000409026
SPRY4-AS1	MUCL3	-0.314	0.00041015
SPRY4-AS1	C6orf223	0.313	0.000415323
SPRY4-AS1	SNAI1	0.313	0.000417601
SPRY4-AS1	MED18	-0.313	0.000420158
SPRY4-AS1	PKN2	-0.313	0.000420556
SPRY4-AS1	EHF	-0.313	0.000420888
SPRY4-AS1	SLC29A3	0.313	0.000421019
SPRY4-AS1	GPD1	-0.313	0.000421036
SPRY4-AS1	PLEKHG4B	0.313	0.000424646
SPRY4-AS1	LMO7	-0.313	0.000425064
SPRY4-AS1	DPPA2	0.313	0.000428742
SPRY4-AS1	ADD2	0.313	0.00043085
SPRY4-AS1	MAP2	0.312	0.000439651
SPRY4-AS1	NTM	0.312	0.000441507
SPRY4-AS1	VPS13D	-0.312	0.000443004
SPRY4-AS1	KYAT3	-0.312	0.000443788
SPRY4-AS1	LRRC32	0.312	0.000447473
SPRY4-AS1	TBC1D22B	-0.312	0.000449598
SPRY4-AS1	ZNF503	0.311	0.000453108
SPRY4-AS1	TRPC3	0.311	0.000455049
SPRY4-AS1	BCL2L15	-0.311	0.000460286
SPRY4-AS1	ID3	0.311	0.000463914
SPRY4-AS1	CUL3	-0.311	0.000464325
SPRY4-AS1	MS4A15	0.311	0.000466899
SPRY4-AS1	OLFM3	0.311	0.000468823
SPRY4-AS1	TJP3	-0.311	0.00047153
SPRY4-AS1	STXBP3	-0.31	0.000474095
SPRY4-AS1	TUBA1A	0.31	0.000476191
SPRY4-AS1	DEFA6	0.31	0.000476567
SPRY4-AS1	DNASE1L3	-0.31	0.000480345
SPRY4-AS1	STC2	0.31	0.000482943
SPRY4-AS1	ORC6	0.31	0.000485733
SPRY4-AS1	CACNG7	0.31	0.000486302
SPRY4-AS1	ST6GALNAC5	0.31	0.000486608
SPRY4-AS1	FKBP10	0.31	0.000488858
SPRY4-AS1	INHA	0.31	0.000490539
SPRY4-AS1	TRIM48	0.31	0.000491761
SPRY4-AS1	DNAJC5G	0.31	0.000492977
SPRY4-AS1	HTR1D	0.31	0.000493197
SPRY4-AS1	CC2D1A	-0.309	0.000495789
SPRY4-AS1	SHMT1	-0.309	0.000496364
SPRY4-AS1	HTR3B	-0.309	0.000496734
SPRY4-AS1	P3H4	0.309	0.000498521
SPRY4-AS1	KIF1C	-0.309	0.000501205
SPRY4-AS1	MARVELD1	0.309	0.000504064
SPRY4-AS1	PKIG	0.309	0.000507417
SPRY4-AS1	PRR16	0.309	0.000508804
SPRY4-AS1	E2F8	-0.309	0.000509185
SPRY4-AS1	HP	-0.309	0.000509736
SPRY4-AS1	RAF1	-0.309	0.000512526
SPRY4-AS1	COL3A1	0.309	0.000512998
SPRY4-AS1	SERPINH1	0.309	0.000517145
SPRY4-AS1	ARSB	0.308	0.000518894
SPRY4-AS1	ADAMTS18	0.308	0.000524389
SPRY4-AS1	COL9A3	0.308	0.000526659
SPRY4-AS1	VPS4B	-0.308	0.00052843
SPRY4-AS1	AP4B1	-0.308	0.000533769
SPRY4-AS1	PDE3A	0.308	0.000533951
SPRY4-AS1	IGFBPL1	0.308	0.000538127
SPRY4-AS1	BCHE	0.308	0.000540467
SPRY4-AS1	POU3F2	0.308	0.00054064
SPRY4-AS1	P2RY2	-0.307	0.000541641
SPRY4-AS1	RNF215	0.307	0.000541917
SPRY4-AS1	COL24A1	0.307	0.000543357
SPRY4-AS1	CCDC71L	0.307	0.000547167
SPRY4-AS1	GNGT1	0.307	0.000548139
SPRY4-AS1	ETV4	0.307	0.000550281
SPRY4-AS1	RIOX2	-0.307	0.000553683
SPRY4-AS1	VPS37C	-0.307	0.000555655
SPRY4-AS1	SHANK1	0.307	0.000557998
SPRY4-AS1	RETSAT	-0.307	0.000558738
SPRY4-AS1	GLRA3	0.307	0.000561532
SPRY4-AS1	PLCD4	-0.306	0.00056575
SPRY4-AS1	SAR1B	-0.306	0.00056686
SPRY4-AS1	PGF	0.306	0.00056789
SPRY4-AS1	PDCD4	-0.306	0.000571601
SPRY4-AS1	MSC	0.306	0.00057537
SPRY4-AS1	ADGRL3	0.306	0.00057555
SPRY4-AS1	PIGN	-0.306	0.000576144
SPRY4-AS1	TGFB1I1	0.306	0.000579094
SPRY4-AS1	GSC	0.306	0.000579325
SPRY4-AS1	PLEKHM1	-0.306	0.00058012
SPRY4-AS1	SERAC1	-0.306	0.000588874
SPRY4-AS1	LAMA4	0.306	0.000589051
SPRY4-AS1	ADH1B	-0.305	0.0006009
SPRY4-AS1	ECHDC2	-0.305	0.0006022
SPRY4-AS1	INHBB	0.305	0.00060276
SPRY4-AS1	METTL7A	-0.305	0.000603603
SPRY4-AS1	TMPRSS11E	-0.305	0.000604169
SPRY4-AS1	TRIM62	-0.305	0.000608435
SPRY4-AS1	PRKD1	0.305	0.000614539
SPRY4-AS1	RMND5B	-0.305	0.000615669
SPRY4-AS1	NTN1	-0.304	0.000622667
SPRY4-AS1	CTSL	0.304	0.000623529
SPRY4-AS1	ECM1	-0.304	0.00062721
SPRY4-AS1	SOX11	0.304	0.000629621
SPRY4-AS1	DTX2	-0.304	0.000633997
SPRY4-AS1	AMY2B	-0.304	0.000639398
SPRY4-AS1	FGFR3	-0.303	0.000645272
SPRY4-AS1	SELENOM	0.303	0.000646718
SPRY4-AS1	FAM19A5	0.303	0.00064969
SPRY4-AS1	RGS4	0.303	0.000652645
SPRY4-AS1	TCEANC2	-0.303	0.000659403
SPRY4-AS1	ZNF326	-0.303	0.000664808
SPRY4-AS1	ADRA2C	0.303	0.000668805
SPRY4-AS1	STX2	0.303	0.00067215
SPRY4-AS1	RPAP2	-0.302	0.000673757
SPRY4-AS1	FOXC2	0.302	0.000677557
SPRY4-AS1	SPOCK1	0.302	0.000687639
SPRY4-AS1	COL8A1	0.302	0.000691062
SPRY4-AS1	PDE6A	-0.302	0.000695781
SPRY4-AS1	DCLK2	0.302	0.000696399
SPRY4-AS1	SLC8B1	-0.302	0.000696656
SPRY4-AS1	KLHL29	0.302	0.000701515
SPRY4-AS1	DAPP1	-0.301	0.000703271
SPRY4-AS1	TMEM201	-0.301	0.000715999
SPRY4-AS1	ALG6	-0.301	0.000716434
SPRY4-AS1	RIPK1	-0.301	0.000717161
SPRY4-AS1	GNA12	0.301	0.000718927
SPRY4-AS1	HDGFL3	0.301	0.000724198
SPRY4-AS1	WDR54	0.301	0.000731255
SPRY4-AS1	KCNH2	0.3	0.000733657
SPRY4-AS1	PRPF38A	-0.3	0.000737619
SPRY4-AS1	KCNJ8	0.3	0.00073899
SPRY4-AS1	COL1A2	0.3	0.000750596
SPRY4-AS1	FAM3D	-0.3	0.000754419
SPRY4-AS1	COL11A1	0.3	0.000758178
SPRY4-AS1	ARHGAP10	-0.3	0.000762512
SPRY4-AS1	SH3GLB1	-0.299	0.00077294
SPRY4-AS1	USP33	-0.299	0.000773618
SPRY4-AS1	XKR5	0.299	0.00077607
SPRY4-AS1	AKR1A1	-0.299	0.000778762
SPRY4-AS1	C5orf38	0.299	0.000780404
SPRY4-AS1	HOXC6	0.299	0.00078278
SPRY4-AS1	CSMD3	0.299	0.000784675
SPRY4-AS1	MMP2	0.299	0.00078573
SPRY4-AS1	TMEM130	0.299	0.000786658
SPRY4-AS1	C15orf62	-0.299	0.00078699
SPRY4-AS1	CNIH3	0.299	0.000788243
SPRY4-AS1	DRAXIN	0.299	0.000789109
SPRY4-AS1	SLC25A42	-0.299	0.000792145
SPRY4-AS1	LGALS1	0.299	0.000795382
SPRY4-AS1	GRINA	0.299	0.000797344
SPRY4-AS1	C11orf65	0.298	0.00079919
SPRY4-AS1	KCNJ6	0.298	0.000805982
SPRY4-AS1	TNFSF11	0.298	0.000807819
SPRY4-AS1	HOXB7	0.298	0.000809044
SPRY4-AS1	ARHGEF3	-0.298	0.000810055
SPRY4-AS1	RAPGEF4	0.298	0.000811997
SPRY4-AS1	CRMP1	0.298	0.000813139
SPRY4-AS1	MMP16	0.298	0.000817513
SPRY4-AS1	ITGA5	0.298	0.000819514
SPRY4-AS1	ADGRF1	-0.298	0.000820589
SPRY4-AS1	SYBU	-0.298	0.000824147
SPRY4-AS1	RIPK4	-0.298	0.00083112
SPRY4-AS1	ASCL5	0.297	0.000833571
SPRY4-AS1	DBX1	0.297	0.00083427
SPRY4-AS1	ANKRD13C	-0.297	0.000835634
SPRY4-AS1	SGPP1	0.297	0.000837839
SPRY4-AS1	GRAMD1A	0.297	0.000848145
SPRY4-AS1	CALD1	0.297	0.000850394
SPRY4-AS1	PAOX	-0.297	0.000854575
SPRY4-AS1	TNFAIP6	0.297	0.000855657
SPRY4-AS1	NOTCH2	-0.297	0.000867837
SPRY4-AS1	HOXD12	0.296	0.000871222
SPRY4-AS1	CST2	0.296	0.000872866
SPRY4-AS1	ARL4D	-0.296	0.000875453
SPRY4-AS1	TXNRD3	0.296	0.000875978
SPRY4-AS1	FOXA2	0.296	0.000878647
SPRY4-AS1	TJP2	-0.296	0.000882873
SPRY4-AS1	SPP1	0.296	0.000888163
SPRY4-AS1	SEC14L4	0.296	0.000888342
SPRY4-AS1	POLR3B	-0.296	0.000889834
SPRY4-AS1	BRCC3	-0.296	0.000890475
SPRY4-AS1	THBS2	0.296	0.000890595
SPRY4-AS1	MXRA8	0.296	0.000894216
SPRY4-AS1	TRIM67	0.296	0.000896622
SPRY4-AS1	VAT1L	0.296	0.000896683
SPRY4-AS1	TEX11	0.296	0.000898125
SPRY4-AS1	ROR2	0.296	0.000898755
SPRY4-AS1	IL1RAPL2	0.296	0.000900605
SPRY4-AS1	SCARF2	0.296	0.000904837
SPRY4-AS1	SMIM5	-0.296	0.000904949
SPRY4-AS1	IL11	0.295	0.000906906
SPRY4-AS1	BMP8A	0.295	0.000908442
SPRY4-AS1	HEXA	0.295	0.000908825
SPRY4-AS1	KIAA1522	-0.295	0.000908856
SPRY4-AS1	TMEM163	0.295	0.000916575
SPRY4-AS1	MKRN2OS	-0.295	0.000926219
SPRY4-AS1	DPH2	-0.295	0.000927118
SPRY4-AS1	NKD1	0.295	0.000936344
SPRY4-AS1	KIAA1217	-0.295	0.000940263
SPRY4-AS1	ESPL1	-0.295	0.000942837
SPRY4-AS1	CTSZ	0.294	0.000945041
SPRY4-AS1	CEPT1	-0.294	0.000945388
SPRY4-AS1	CPN2	0.294	0.000950684
SPRY4-AS1	COG7	-0.294	0.00095426
SPRY4-AS1	PCP4L1	-0.294	0.000969113
SPRY4-AS1	SLC35F3	0.294	0.000969905
SPRY4-AS1	C5orf46	0.294	0.000969954
SPRY4-AS1	SOX30	0.294	0.000971427
SPRY4-AS1	ZNF385B	0.294	0.000978243
SPRY4-AS1	ADAM12	0.294	0.000981492
SPRY4-AS1	TMED4	0.294	0.000982118
SPRY4-AS1	CORIN	0.293	0.000986498
SPRY4-AS1	PDIA5	0.293	0.000989499
SPRY4-AS1	SLC9A5	0.293	0.000990409
SPRY4-AS1	STRIP1	-0.293	0.000990542
SPRY4-AS1	MYO5A	0.293	0.000991574
SPRY4-AS1	DOC2B	-0.293	0.000993278
SPRY4-AS1	TRPC4	0.293	0.00099553
SPRY4-AS1	TRMT12	0.293	0.000997228
SPRY4-AS1	TAGLN	0.293	0.000997634
SPRY4-AS1	SLC39A10	0.293	0.000999323
SPRY4-AS1	C19orf81	0.293	0.00100397
SPRY4-AS1	GDPD3	-0.293	0.00100609
SPRY4-AS1	SH2D7	0.293	0.00100636
SPRY4-AS1	PLEKHA7	-0.293	0.00100811
SPRY4-AS1	ZFP90	0.293	0.00100947
SPRY4-AS1	2019-09-03	0.293	0.00101777
SPRY4-AS1	SCARB1	0.293	0.00102187
SPRY4-AS1	LRRC15	0.292	0.00102934
SPRY4-AS1	OAF	0.292	0.00103102
SPRY4-AS1	LIPH	-0.292	0.00104344
SPRY4-AS1	USP19	-0.292	0.00104891
SPRY4-AS1	CDH2	0.292	0.00105199
SPRY4-AS1	LRP2	0.292	0.00106052
SPRY4-AS1	WDR77	-0.291	0.0010759
SPRY4-AS1	ARHGEF10L	-0.291	0.00107869
SPRY4-AS1	PLPPR5	0.291	0.0010792
SPRY4-AS1	TRNP1	-0.291	0.0010808
SPRY4-AS1	CAPN2	-0.291	0.00108663
SPRY4-AS1	UPF2	-0.291	0.00109947
SPRY4-AS1	KCNC4	-0.291	0.00110202
SPRY4-AS1	ZNF644	-0.291	0.00110661
SPRY4-AS1	SLC25A23	-0.291	0.00110778
SPRY4-AS1	FURIN	0.291	0.00111186
SPRY4-AS1	FAM83D	-0.291	0.00111283
SPRY4-AS1	TMEM109	-0.291	0.00111319
SPRY4-AS1	GOT1	-0.29	0.00111817
SPRY4-AS1	C6	-0.29	0.00112268
SPRY4-AS1	RREB1	-0.29	0.00112977
SPRY4-AS1	WFS1	0.29	0.00114746
SPRY4-AS1	PCNT	-0.29	0.00115363
SPRY4-AS1	PSCA	-0.29	0.00115827
SPRY4-AS1	HPSE	-0.289	0.00116721
SPRY4-AS1	MAP3K14	-0.289	0.00116757
SPRY4-AS1	HECW1	0.289	0.00117444
SPRY4-AS1	IPP	-0.289	0.00117722
SPRY4-AS1	CHN1	0.289	0.00117751
SPRY4-AS1	PLAC8	-0.289	0.00117958
SPRY4-AS1	COL6A1	0.289	0.00118298
SPRY4-AS1	MEIS3	0.289	0.00118448
SPRY4-AS1	PCGF2	0.289	0.00118616
SPRY4-AS1	FGF20	0.289	0.00118629
SPRY4-AS1	NUDT11	0.289	0.0011888
SPRY4-AS1	GPSM2	-0.289	0.00118936
SPRY4-AS1	CLDND2	0.289	0.00119363
SPRY4-AS1	TMEM38A	-0.288	0.00121825
SPRY4-AS1	KIAA1755	0.288	0.0012202
SPRY4-AS1	TUSC2	-0.288	0.00122191
SPRY4-AS1	STK40	-0.288	0.00122538
SPRY4-AS1	IGFL4	0.288	0.00122622
SPRY4-AS1	PCBD2	-0.288	0.00123361
SPRY4-AS1	GTPBP8	-0.288	0.00123593
SPRY4-AS1	NAGK	-0.288	0.00123784
SPRY4-AS1	PITPNA	-0.288	0.00124127
SPRY4-AS1	BAG6	-0.288	0.00124641
SPRY4-AS1	HAMP	0.288	0.00124961
SPRY4-AS1	ACE2	-0.288	0.00125417
SPRY4-AS1	GGT5	0.288	0.0012546
SPRY4-AS1	PADI1	-0.288	0.0012569
SPRY4-AS1	SLCO1B1	0.287	0.00126735
SPRY4-AS1	GPT	-0.287	0.00126904
SPRY4-AS1	CDK14	0.287	0.00127997
SPRY4-AS1	PXDN	0.287	0.00128088
SPRY4-AS1	ABCC11	0.287	0.00128106
SPRY4-AS1	CRYBG2	-0.287	0.00128537
SPRY4-AS1	PDGFRB	0.287	0.00129153
SPRY4-AS1	CSTF2	-0.287	0.00130457
SPRY4-AS1	MFN2	-0.287	0.00130758
SPRY4-AS1	C8orf88	0.286	0.00131941
SPRY4-AS1	SYT8	-0.286	0.00132295
SPRY4-AS1	SDS	0.286	0.00132347
SPRY4-AS1	PIEZO2	0.286	0.00132352
SPRY4-AS1	DGKG	0.286	0.00133191
SPRY4-AS1	LHFPL2	0.286	0.00133305
SPRY4-AS1	OLFML2B	0.286	0.00133467
SPRY4-AS1	SCTR	0.286	0.0013458
SPRY4-AS1	HOOK1	-0.286	0.0013475
SPRY4-AS1	COX10	-0.286	0.00134797
SPRY4-AS1	SYT11	0.286	0.00135169
SPRY4-AS1	MUC4	-0.286	0.00135755
SPRY4-AS1	GPBP1L1	-0.286	0.00136091
SPRY4-AS1	TRIM26	-0.286	0.0013631
SPRY4-AS1	PLOD2	0.286	0.00136545
SPRY4-AS1	DEF6	-0.285	0.00138377
SPRY4-AS1	SCN8A	0.285	0.00138418
SPRY4-AS1	USP6NL	-0.285	0.00139186
SPRY4-AS1	MXRA7	0.285	0.00139652
SPRY4-AS1	NFYC	-0.285	0.00139658
SPRY4-AS1	SYDE1	0.285	0.00139977
SPRY4-AS1	TMEM69	-0.285	0.00140045
SPRY4-AS1	DR1	-0.285	0.00140338
SPRY4-AS1	PTHLH	0.285	0.00140557
SPRY4-AS1	BASP1	0.285	0.00141295
SPRY4-AS1	DEFA5	0.285	0.00141519
SPRY4-AS1	PAK1IP1	-0.285	0.00142311
SPRY4-AS1	TEAD2	0.285	0.00142442
SPRY4-AS1	UNC5C	0.285	0.00142547
SPRY4-AS1	JPH3	0.284	0.00142672
SPRY4-AS1	LRRFIP2	-0.284	0.00143138
SPRY4-AS1	TPBGL	0.284	0.00143344
SPRY4-AS1	RASGRF1	0.284	0.00143828
SPRY4-AS1	RTP3	0.284	0.00143856
SPRY4-AS1	COL4A3BP	-0.284	0.00144692
SPRY4-AS1	PLPP4	0.284	0.00145571
SPRY4-AS1	MEX3B	0.284	0.00145619
SPRY4-AS1	SDCCAG8	0.284	0.0014567
SPRY4-AS1	ZNF22	0.284	0.00145922
SPRY4-AS1	MMD	0.284	0.00146528
SPRY4-AS1	COL6A2	0.284	0.0014705
SPRY4-AS1	EYA3	-0.284	0.00147253
SPRY4-AS1	MIEF2	-0.284	0.00147867
SPRY4-AS1	NME4	0.284	0.0014794
SPRY4-AS1	HOXC4	0.283	0.00149008
SPRY4-AS1	VEPH1	0.283	0.00150393
SPRY4-AS1	LRRC29	0.283	0.00150957
SPRY4-AS1	2019-09-04	0.283	0.00151009
SPRY4-AS1	ZNF212	-0.283	0.0015127
SPRY4-AS1	MMP12	0.283	0.00151819
SPRY4-AS1	ANXA1	-0.283	0.00152401
SPRY4-AS1	ETV5	0.283	0.00152601
SPRY4-AS1	RASL11B	0.283	0.00154044
SPRY4-AS1	CREB5	0.283	0.00154312
SPRY4-AS1	MTUS2	0.283	0.00154449
SPRY4-AS1	LARP6	0.282	0.00155096
SPRY4-AS1	AP5M1	-0.282	0.00155301
SPRY4-AS1	OTOGL	0.282	0.00157633
SPRY4-AS1	GPC6	0.282	0.0015804
SPRY4-AS1	ZNF365	0.282	0.00158051
SPRY4-AS1	PCOLCE	0.282	0.00158233
SPRY4-AS1	CYP4B1	-0.282	0.00159162
SPRY4-AS1	TRIM14	-0.282	0.00159309
SPRY4-AS1	GORASP1	-0.282	0.00159422
SPRY4-AS1	TEAD3	-0.282	0.00159846
SPRY4-AS1	EIF5A2	0.282	0.0015999
SPRY4-AS1	MAP3K6	-0.282	0.00160629
SPRY4-AS1	RAP1GAP	0.281	0.00162263
SPRY4-AS1	ELMO1	0.281	0.00162417
SPRY4-AS1	ACP4	0.281	0.00162739
SPRY4-AS1	YTHDC1	-0.281	0.00162841
SPRY4-AS1	LOXL3	0.281	0.00163014
SPRY4-AS1	ZNF821	0.281	0.00163151
SPRY4-AS1	TOE1	-0.281	0.00163373
SPRY4-AS1	BAMBI	0.281	0.00163821
SPRY4-AS1	RXFP1	0.281	0.00163824
SPRY4-AS1	DUOX2	-0.281	0.0016402
SPRY4-AS1	GXYLT2	0.281	0.00164335
SPRY4-AS1	ANXA9	-0.281	0.0016473
SPRY4-AS1	CAPZA1	-0.281	0.00165457
SPRY4-AS1	N4BP3	-0.281	0.00165612
SPRY4-AS1	TCF24	0.281	0.00165632
SPRY4-AS1	MYO5B	-0.281	0.00165784
SPRY4-AS1	NID2	0.281	0.00166014
SPRY4-AS1	TMPRSS11F	-0.281	0.001661
SPRY4-AS1	DLX6	0.281	0.00166348
SPRY4-AS1	MCEMP1	0.281	0.00166587
SPRY4-AS1	KRT13	-0.281	0.00167228
SPRY4-AS1	SLC16A7	-0.28	0.00168049
SPRY4-AS1	GLIPR1	0.28	0.00168705
SPRY4-AS1	TRPC1	0.28	0.00169849
SPRY4-AS1	TUSC3	0.28	0.00170028
SPRY4-AS1	ZDHHC19	0.28	0.00170858
SPRY4-AS1	DGCR8	-0.28	0.00171028
SPRY4-AS1	NDUFS1	-0.28	0.00171294
SPRY4-AS1	HOXA7	0.28	0.00171422
SPRY4-AS1	MB21D2	0.28	0.00171998
SPRY4-AS1	ANXA13	0.28	0.00172269
SPRY4-AS1	CRYBG1	-0.28	0.00172585
SPRY4-AS1	MSLN	-0.28	0.00173023
SPRY4-AS1	CSTA	-0.28	0.00173109
SPRY4-AS1	FGF4	0.28	0.00173264
SPRY4-AS1	ACTA2	0.28	0.00173413
SPRY4-AS1	NUBP1	-0.28	0.0017359
SPRY4-AS1	SDK1	0.28	0.0017412
SPRY4-AS1	KATNAL1	0.28	0.00174204
SPRY4-AS1	OR51E1	0.279	0.00175475
SPRY4-AS1	RIMBP2	0.279	0.00176115
SPRY4-AS1	GREM1	0.279	0.0017694
SPRY4-AS1	OR51E2	0.279	0.00177267
SPRY4-AS1	PTCHD4	0.279	0.0017764
SPRY4-AS1	TF	-0.279	0.001793
SPRY4-AS1	LRP3	0.279	0.0017934
SPRY4-AS1	RAB27B	-0.279	0.00179641
SPRY4-AS1	IKBIP	0.279	0.00180439
SPRY4-AS1	BLNK	-0.279	0.00180788
SPRY4-AS1	ZNF101	-0.279	0.00180789
SPRY4-AS1	CCNYL1	-0.279	0.00181015
SPRY4-AS1	NSMCE3	0.278	0.00182792
SPRY4-AS1	SNCB	0.278	0.00182817
SPRY4-AS1	CAMSAP1	-0.278	0.00182864
SPRY4-AS1	GAREM2	0.278	0.0018301
SPRY4-AS1	SZT2	-0.278	0.00183543
SPRY4-AS1	UQCRC2	-0.278	0.00183974
SPRY4-AS1	NETO2	0.278	0.00184006
SPRY4-AS1	CCDC60	-0.278	0.00184177
SPRY4-AS1	SCGB1A1	-0.278	0.00184256
SPRY4-AS1	DCBLD1	0.278	0.00184323
SPRY4-AS1	ANO4	0.278	0.00184837
SPRY4-AS1	CTSB	0.278	0.00184955
SPRY4-AS1	ARHGAP27	-0.278	0.00185751
SPRY4-AS1	COL12A1	0.278	0.00185956
SPRY4-AS1	DNAJC12	0.278	0.00186278
SPRY4-AS1	GOLGA6L7	0.278	0.00186428
SPRY4-AS1	IGFL3	0.278	0.00186542
SPRY4-AS1	HABP4	0.278	0.00186651
SPRY4-AS1	MRPS10	-0.278	0.00186695
SPRY4-AS1	DMP1	0.277	0.00188796
SPRY4-AS1	IL13RA2	0.277	0.00189628
SPRY4-AS1	TMPRSS11B	-0.277	0.00189744
SPRY4-AS1	RUNX3	0.277	0.00189955
SPRY4-AS1	FGF3	0.277	0.00190458
SPRY4-AS1	ARSF	-0.277	0.00191041
SPRY4-AS1	AHCYL1	-0.277	0.0019141
SPRY4-AS1	CRISP3	-0.277	0.00192006
SPRY4-AS1	PIGC	0.277	0.00193549
SPRY4-AS1	CYP3A5	-0.277	0.00193751
SPRY4-AS1	NDRG2	-0.277	0.00193833
SPRY4-AS1	CRISPLD2	0.277	0.00194125
SPRY4-AS1	NGF	0.277	0.0019455
SPRY4-AS1	GLT8D2	0.277	0.00195427
SPRY4-AS1	KLHL42	0.277	0.00195651
SPRY4-AS1	HSPA14	-0.276	0.00196359
SPRY4-AS1	GPX7	0.276	0.0019678
SPRY4-AS1	ATP13A4	-0.276	0.00196806
SPRY4-AS1	FAM129B	-0.276	0.00196814
SPRY4-AS1	TMEM41A	-0.276	0.0019726
SPRY4-AS1	NECAB1	0.276	0.00197567
SPRY4-AS1	PDGFA	0.276	0.00197885
SPRY4-AS1	ATP6V0D2	0.276	0.0019801
SPRY4-AS1	ASIC4	0.276	0.00199595
SPRY4-AS1	PHYHIP	-0.276	0.001996
SPRY4-AS1	HOXA11	0.276	0.00199951
SPRY4-AS1	MCOLN3	0.276	0.00200412
SPRY4-AS1	CCNG2	-0.276	0.00200836
SPRY4-AS1	MAST4	-0.276	0.00201575
SPRY4-AS1	TMEM249	0.276	0.00201997
SPRY4-AS1	SLC2A6	0.276	0.00202688
SPRY4-AS1	CAST	-0.276	0.00203581
SPRY4-AS1	COL18A1	0.275	0.00204584
SPRY4-AS1	FAF1	-0.275	0.00204789
SPRY4-AS1	ALOX12	-0.275	0.00204814
SPRY4-AS1	GPR155	0.275	0.0020574
SPRY4-AS1	SNAP91	0.275	0.0020576
SPRY4-AS1	LARP7	-0.275	0.00205778
SPRY4-AS1	PLCB1	0.275	0.00207001
SPRY4-AS1	SLC24A2	0.275	0.00207068
SPRY4-AS1	SYT14	0.275	0.00209662
SPRY4-AS1	CHSY3	0.274	0.00212345
SPRY4-AS1	ZNF274	-0.274	0.00214469
SPRY4-AS1	CS	-0.274	0.00216256
SPRY4-AS1	DIAPH1	-0.274	0.00216981
SPRY4-AS1	NPR2	0.274	0.00217342
SPRY4-AS1	MTHFR	-0.274	0.00217624
SPRY4-AS1	PDGFB	0.274	0.00217655
SPRY4-AS1	HSPA12A	0.274	0.00217988
SPRY4-AS1	LAMC1	0.274	0.00218338
SPRY4-AS1	PRAME	0.274	0.00219172
SPRY4-AS1	TGFB3	0.273	0.00221499
SPRY4-AS1	MINPP1	0.273	0.00221966
SPRY4-AS1	HSD17B4	-0.273	0.00222669
SPRY4-AS1	RALGAPA2	-0.273	0.00222842
SPRY4-AS1	SEMA6B	0.273	0.00223258
SPRY4-AS1	RPS6KA5	-0.273	0.00223703
SPRY4-AS1	EFCAB14	-0.273	0.0022475
SPRY4-AS1	MYCBP	-0.273	0.00225461
SPRY4-AS1	EVPL	-0.273	0.00225814
SPRY4-AS1	GGA3	-0.273	0.00225853
SPRY4-AS1	ADAMTS5	0.273	0.00226374
SPRY4-AS1	EPB41L1	-0.273	0.00227152
SPRY4-AS1	CHRNB1	-0.273	0.00227702
SPRY4-AS1	HOXA13	0.273	0.00228957
SPRY4-AS1	GAP43	0.273	0.00229083
SPRY4-AS1	SMYD3	0.272	0.00231762
SPRY4-AS1	SLC39A8	0.272	0.00232951
SPRY4-AS1	STARD13	0.272	0.00235052
SPRY4-AS1	RNF122	0.272	0.00235941
SPRY4-AS1	TMEM9	0.272	0.00236489
SPRY4-AS1	FLRT2	0.272	0.00236856
SPRY4-AS1	LYRM7	-0.272	0.0023711
SPRY4-AS1	FOXF2	0.272	0.00237151
SPRY4-AS1	CYS1	0.272	0.00237569
SPRY4-AS1	SLK	-0.271	0.00238655
SPRY4-AS1	HOXD9	0.271	0.00239015
SPRY4-AS1	NAT14	0.271	0.00240005
SPRY4-AS1	PFN2	0.271	0.00240731
SPRY4-AS1	NAT16	0.271	0.00241761
SPRY4-AS1	C7orf25	0.271	0.00241963
SPRY4-AS1	GTPBP2	-0.271	0.00243041
SPRY4-AS1	CHST15	0.271	0.00243042
SPRY4-AS1	HCAR3	-0.271	0.00243572
SPRY4-AS1	CTDSP1	-0.271	0.00243582
SPRY4-AS1	B4GALNT1	0.271	0.00243596
SPRY4-AS1	NUAK1	0.271	0.00244459
SPRY4-AS1	PRDM2	-0.271	0.00244904
SPRY4-AS1	BCO2	-0.271	0.00246924
SPRY4-AS1	SATB2	0.271	0.002476
SPRY4-AS1	TMC5	-0.271	0.00247706
SPRY4-AS1	EML1	0.27	0.00249871
SPRY4-AS1	CDK5R2	0.27	0.00249875
SPRY4-AS1	NTSR1	0.27	0.00249994
SPRY4-AS1	APLN	0.27	0.00249996
SPRY4-AS1	BCAS2	-0.27	0.00250217
SPRY4-AS1	EHBP1L1	-0.27	0.00250748
SPRY4-AS1	PDXDC1	-0.27	0.00251519
SPRY4-AS1	GIPC1	-0.27	0.00251852
SPRY4-AS1	FOXD1	0.27	0.0025186
SPRY4-AS1	FERMT2	0.27	0.00252387
SPRY4-AS1	BCAS1	-0.27	0.00252499
SPRY4-AS1	OBSCN	-0.27	0.00252537
SPRY4-AS1	CHD1L	0.27	0.0025256
SPRY4-AS1	BICC1	0.27	0.00253219
SPRY4-AS1	MSX1	0.27	0.00253466
SPRY4-AS1	SMAD7	0.27	0.0025531
SPRY4-AS1	GRAMD1B	0.27	0.00256194
SPRY4-AS1	LRCH2	0.269	0.00257912
SPRY4-AS1	SDC2	0.269	0.00258098
SPRY4-AS1	PMEPA1	0.269	0.00258648
SPRY4-AS1	STK39	-0.269	0.00258708
SPRY4-AS1	TMEM74B	0.269	0.00259366
SPRY4-AS1	GMIP	-0.269	0.00259932
SPRY4-AS1	DIS3L2	-0.269	0.00261108
SPRY4-AS1	SFXN3	0.269	0.00262249
SPRY4-AS1	KRTAP19-1	0.269	0.0026243
SPRY4-AS1	RET	0.269	0.00262574
SPRY4-AS1	TTC9	-0.269	0.00263167
SPRY4-AS1	LAMP5	0.269	0.00263616
SPRY4-AS1	FAM155A	0.269	0.00263907
SPRY4-AS1	KIF7	0.269	0.00263927
SPRY4-AS1	DCSTAMP	0.269	0.00264087
SPRY4-AS1	COPRS	0.269	0.00264795
SPRY4-AS1	PDLIM5	-0.269	0.0026501
SPRY4-AS1	RNASE2	0.269	0.00266911
SPRY4-AS1	BICDL2	-0.269	0.00267044
SPRY4-AS1	ABHD5	-0.268	0.00268182
SPRY4-AS1	SLC30A3	0.268	0.00271337
SPRY4-AS1	SPNS2	-0.268	0.00272063
SPRY4-AS1	PSMD12	-0.268	0.00272861
SPRY4-AS1	PTRH1	0.268	0.00272887
SPRY4-AS1	MMP14	0.268	0.00273562
SPRY4-AS1	CHGB	0.268	0.00273683
SPRY4-AS1	HAS2	0.268	0.00273716
SPRY4-AS1	ZNHIT6	-0.268	0.00274286
SPRY4-AS1	SKIL	0.268	0.00274463
SPRY4-AS1	GPSM1	0.268	0.00274813
SPRY4-AS1	CXCR2	-0.268	0.00275545
SPRY4-AS1	STAM	-0.268	0.00275739
SPRY4-AS1	MLLT10	-0.268	0.00276841
SPRY4-AS1	ABCB5	0.268	0.00276884
SPRY4-AS1	ZFPM2	0.268	0.0027757
SPRY4-AS1	C2orf72	0.267	0.00279126
SPRY4-AS1	HOXB13	0.267	0.00279898
SPRY4-AS1	CFLAR	-0.267	0.00280566
SPRY4-AS1	FKBP9	0.267	0.0028097
SPRY4-AS1	MOB3C	-0.267	0.00281277
SPRY4-AS1	C1orf61	0.267	0.00282584
SPRY4-AS1	SLC16A10	0.267	0.00283217
SPRY4-AS1	DHCR24	-0.267	0.00283294
SPRY4-AS1	ABL2	0.267	0.0028434
SPRY4-AS1	SLC49A3	-0.267	0.00284789
SPRY4-AS1	GDE1	-0.267	0.00285206
SPRY4-AS1	TET1	0.267	0.00285634
SPRY4-AS1	ZNF44	-0.267	0.00285809
SPRY4-AS1	MAL	-0.267	0.00286531
SPRY4-AS1	SPINK5	-0.267	0.00288583
SPRY4-AS1	SH2D4A	-0.266	0.00289885
SPRY4-AS1	TRIM33	-0.266	0.00290478
SPRY4-AS1	WNK4	-0.266	0.00290726
SPRY4-AS1	LCE1F	0.266	0.00291008
SPRY4-AS1	MBD2	-0.266	0.0029101
SPRY4-AS1	ADAMTS4	0.266	0.00291012
SPRY4-AS1	DKK1	0.266	0.00291025
SPRY4-AS1	SPARC	0.266	0.00291926
SPRY4-AS1	GBP3	-0.266	0.00292353
SPRY4-AS1	WDR66	0.266	0.00293919
SPRY4-AS1	CNOT4	-0.266	0.00294915
SPRY4-AS1	PDX1	0.266	0.00295342
SPRY4-AS1	NDP	0.266	0.00295346
SPRY4-AS1	ADAD1	0.266	0.0029596
SPRY4-AS1	NR2F6	-0.266	0.00296016
SPRY4-AS1	LPCAT4	-0.266	0.0029683
SPRY4-AS1	TPMT	-0.266	0.00297403
SPRY4-AS1	ADIPOQ	-0.266	0.00297427
SPRY4-AS1	FOXI3	0.266	0.00297899
SPRY4-AS1	PITPNM1	-0.266	0.00298073
SPRY4-AS1	ATG4A	-0.266	0.00298205
SPRY4-AS1	RASSF5	-0.266	0.00298522
SPRY4-AS1	NSG2	0.266	0.00298934
SPRY4-AS1	DGKA	-0.266	0.00299142
SPRY4-AS1	PCDH12	0.265	0.0030038
SPRY4-AS1	UNC5A	0.265	0.00301746
SPRY4-AS1	TMEM59	-0.265	0.003022
SPRY4-AS1	TBXA2R	0.265	0.00303561
SPRY4-AS1	CSMD2	0.265	0.00304629
SPRY4-AS1	KSR2	0.265	0.00306609
SPRY4-AS1	LETM1	-0.265	0.00306925
SPRY4-AS1	APOA1	0.265	0.00306984
SPRY4-AS1	TMEM26	0.265	0.00307045
SPRY4-AS1	MUC1	-0.265	0.00307089
SPRY4-AS1	CTTNBP2NL	-0.265	0.00307705
SPRY4-AS1	TRIP12	-0.265	0.00308159
SPRY4-AS1	RGS8	0.265	0.00308728
SPRY4-AS1	SECTM1	-0.265	0.00308844
SPRY4-AS1	MON1A	-0.265	0.00309082
SPRY4-AS1	ATP5PB	-0.265	0.00309972
SPRY4-AS1	LBH	0.264	0.00311848
SPRY4-AS1	SERPINI2	-0.264	0.00311872
SPRY4-AS1	CCDC102B	0.264	0.00312173
SPRY4-AS1	CST4	0.264	0.00312394
SPRY4-AS1	CT45A10	0.264	0.00313077
SPRY4-AS1	PTPRO	0.264	0.00313177
SPRY4-AS1	MAGEH1	0.264	0.00314706
SPRY4-AS1	ILDR2	0.264	0.00314855
SPRY4-AS1	TRIOBP	-0.264	0.00316014
SPRY4-AS1	TACC2	-0.264	0.00316603
SPRY4-AS1	CYP2F1	-0.264	0.00317957
SPRY4-AS1	CTSK	0.264	0.00318459
SPRY4-AS1	FZD5	-0.264	0.00318756
SPRY4-AS1	MUCL1	0.264	0.00319652
SPRY4-AS1	SLC2A4	-0.264	0.00319656
SPRY4-AS1	MSANTD3	0.264	0.00320092
SPRY4-AS1	ZER1	-0.264	0.00320482
SPRY4-AS1	SLC45A3	0.264	0.0032194
SPRY4-AS1	KPNA6	-0.263	0.00323388
SPRY4-AS1	AMD1	-0.263	0.00324499
SPRY4-AS1	ABAT	-0.263	0.00324569
SPRY4-AS1	NT5C2	-0.263	0.00325548
SPRY4-AS1	MMP8	0.263	0.00325675
SPRY4-AS1	CLCA4	-0.263	0.00326055
SPRY4-AS1	INKA2	-0.263	0.00327825
SPRY4-AS1	PAFAH2	-0.263	0.00327911
SPRY4-AS1	TBCC	-0.263	0.0032813
SPRY4-AS1	EN2	0.263	0.00329539
SPRY4-AS1	SIKE1	-0.263	0.00329821
SPRY4-AS1	DEPDC5	-0.263	0.00329916
SPRY4-AS1	GPR161	0.263	0.00330394
SPRY4-AS1	NELL1	0.263	0.00330747
SPRY4-AS1	ARL4C	0.263	0.00331542
SPRY4-AS1	KLHDC7A	-0.263	0.00331936
SPRY4-AS1	IL36A	-0.263	0.00332001
SPRY4-AS1	FAM198B	0.263	0.00332171
SPRY4-AS1	HADHB	-0.263	0.00333155
SPRY4-AS1	MED24	-0.263	0.00334599
SPRY4-AS1	PNPLA7	-0.262	0.00335545
SPRY4-AS1	SLC9A8	-0.262	0.00335612
SPRY4-AS1	SLC25A24	-0.262	0.00335982
SPRY4-AS1	ENAH	0.262	0.00336118
SPRY4-AS1	MRPL44	-0.262	0.00336668
SPRY4-AS1	SGK3	-0.262	0.00336673
SPRY4-AS1	GOLM1	0.262	0.00337173
SPRY4-AS1	TRARG1	-0.262	0.00337732
SPRY4-AS1	WARS2	-0.262	0.00337991
SPRY4-AS1	CLIP3	0.262	0.00338027
SPRY4-AS1	DDHD1	0.262	0.00338572
SPRY4-AS1	TBX2	0.262	0.00338799
SPRY4-AS1	KRT17	0.262	0.00338838
SPRY4-AS1	DUSP6	0.262	0.00338843
SPRY4-AS1	FTL	0.262	0.00339705
SPRY4-AS1	NRSN2	0.262	0.00340655
SPRY4-AS1	ZNF562	-0.262	0.00340831
SPRY4-AS1	WDR37	-0.262	0.00341152
SPRY4-AS1	VAV3	-0.262	0.00341644
SPRY4-AS1	VSIR	-0.262	0.00342029
SPRY4-AS1	WNT2	0.262	0.0034231
SPRY4-AS1	ADGRB1	0.262	0.0034244
SPRY4-AS1	GLMN	-0.262	0.00342645
SPRY4-AS1	DDX46	-0.262	0.00343516
SPRY4-AS1	ZNF20	-0.262	0.00343946
SPRY4-AS1	ASCL2	0.262	0.00344528
SPRY4-AS1	CTNNA1	-0.262	0.00345336
SPRY4-AS1	CDX2	0.262	0.00345761
SPRY4-AS1	RANBP9	-0.262	0.00346432
SPRY4-AS1	ZNF185	-0.262	0.00347383
SPRY4-AS1	LDLRAD3	0.262	0.00347461
SPRY4-AS1	GRM4	0.262	0.00347956
SPRY4-AS1	MMP7	0.261	0.00350644
SPRY4-AS1	SLC18A3	0.261	0.00350728
SPRY4-AS1	TIAM1	-0.261	0.00350978
SPRY4-AS1	PCDH8	0.261	0.00351338
SPRY4-AS1	ZNF823	-0.261	0.00351658
SPRY4-AS1	TIAM2	0.261	0.00351669
SPRY4-AS1	CA9	0.261	0.00351856
SPRY4-AS1	METTL2B	-0.261	0.00353526
SPRY4-AS1	ADH4	-0.261	0.00353568
SPRY4-AS1	EMX1	0.261	0.00353594
SPRY4-AS1	HNF4A	0.261	0.00353774
SPRY4-AS1	ASAP3	-0.261	0.00353876
SPRY4-AS1	EPHX4	0.261	0.00354889
SPRY4-AS1	PCDHB9	0.261	0.00355407
SPRY4-AS1	PANK2	-0.261	0.00355891
SPRY4-AS1	ZNF33A	-0.261	0.00356001
SPRY4-AS1	TSACC	0.261	0.00356028
SPRY4-AS1	MMP24	0.261	0.00356402
SPRY4-AS1	GSDMC	-0.261	0.00356476
SPRY4-AS1	TMEM263	0.261	0.00356567
SPRY4-AS1	FPGT	-0.261	0.00358384
SPRY4-AS1	CCDC69	-0.261	0.00358481
SPRY4-AS1	ULBP1	0.261	0.00358543
SPRY4-AS1	CETP	0.261	0.00360382
SPRY4-AS1	PCDH17	0.261	0.00360644
SPRY4-AS1	NT5DC4	0.26	0.0036222
SPRY4-AS1	EPHA1	-0.26	0.00362374
SPRY4-AS1	KLRF1	-0.26	0.00362782
SPRY4-AS1	ABHD1	0.26	0.00363221
SPRY4-AS1	TNFSF4	0.26	0.00364788
SPRY4-AS1	HIST1H2BH	0.26	0.00365637
SPRY4-AS1	VXN	0.26	0.00367648
SPRY4-AS1	BMP2	0.26	0.00370132
SPRY4-AS1	CHMP2B	-0.26	0.00370987
SPRY4-AS1	ATP5F1B	-0.26	0.00371532
SPRY4-AS1	WNT4	-0.26	0.00372391
SPRY4-AS1	CSGALNACT1	0.26	0.00372861
SPRY4-AS1	INO80D	-0.26	0.00373242
SPRY4-AS1	RIMS2	0.26	0.00373701
SPRY4-AS1	PTPN13	-0.259	0.00375539
SPRY4-AS1	GPR4	0.259	0.00375838
SPRY4-AS1	C1orf68	0.259	0.00378633
SPRY4-AS1	CEP170	0.259	0.00379253
SPRY4-AS1	NRF1	-0.259	0.00379569
SPRY4-AS1	TMPRSS6	0.259	0.00379724
SPRY4-AS1	TMEM255B	0.259	0.00379739
SPRY4-AS1	MAP3K5	-0.259	0.00380934
SPRY4-AS1	MAOA	-0.259	0.0038143
SPRY4-AS1	IQCM	0.259	0.00381796
SPRY4-AS1	TUBB3	0.259	0.00381902
SPRY4-AS1	CLMP	0.259	0.00382797
SPRY4-AS1	ALPK2	0.259	0.00384424
SPRY4-AS1	MAP3K8	-0.259	0.00384789
SPRY4-AS1	NPTX2	0.259	0.00384878
SPRY4-AS1	HIPK1	-0.259	0.00385174
SPRY4-AS1	CHAC1	-0.259	0.0038562
SPRY4-AS1	TREM1	0.259	0.00386968
SPRY4-AS1	GCHFR	-0.259	0.00387612
SPRY4-AS1	EPN3	-0.258	0.00389168
SPRY4-AS1	TICAM1	-0.258	0.00389531
SPRY4-AS1	DIO3	0.258	0.00389848
SPRY4-AS1	SRSF1	-0.258	0.00390839
SPRY4-AS1	NPFFR1	0.258	0.00390883
SPRY4-AS1	NXNL2	0.258	0.00391138
SPRY4-AS1	GGT6	-0.258	0.00392674
SPRY4-AS1	HHIPL2	0.258	0.0039328
SPRY4-AS1	OMA1	-0.258	0.00393385
SPRY4-AS1	SOX14	0.258	0.00394214
SPRY4-AS1	ADGRG1	0.258	0.00394987
SPRY4-AS1	EVL	0.258	0.00395684
SPRY4-AS1	KLF3	-0.258	0.00396228
SPRY4-AS1	PON2	0.258	0.00397985
SPRY4-AS1	NECAB2	0.258	0.00398766
SPRY4-AS1	FBXW7	-0.258	0.00399779
SPRY4-AS1	PAM	0.258	0.00400166
SPRY4-AS1	GRHL3	-0.258	0.00400389
SPRY4-AS1	NARS	-0.258	0.00400672
SPRY4-AS1	MRPS18A	-0.258	0.00402472
SPRY4-AS1	TTC5	0.257	0.00404953
SPRY4-AS1	CACNA1A	0.257	0.00406169
SPRY4-AS1	APOE	0.257	0.0040663
SPRY4-AS1	CYSRT1	-0.257	0.00407186
SPRY4-AS1	UBE2G1	-0.257	0.00407572
SPRY4-AS1	CHMP4B	-0.257	0.00407787
SPRY4-AS1	SIAH1	0.257	0.00409859
SPRY4-AS1	SUGCT	0.257	0.00409949
SPRY4-AS1	CNKSR1	-0.257	0.00410456
SPRY4-AS1	DNAJC5	-0.257	0.00410848
SPRY4-AS1	PRICKLE1	0.257	0.00411207
SPRY4-AS1	WBP2NL	0.257	0.00411321
SPRY4-AS1	IL12A	-0.257	0.00411811
SPRY4-AS1	FIG4	-0.257	0.0041192
SPRY4-AS1	CPT2	-0.257	0.0041297
SPRY4-AS1	SYN3	0.257	0.00413692
SPRY4-AS1	TMF1	-0.257	0.00413801
SPRY4-AS1	NT5C3B	0.257	0.00414032
SPRY4-AS1	PKD1L3	0.257	0.0041421
SPRY4-AS1	RAB5B	-0.257	0.00417274
SPRY4-AS1	DSCAM	0.257	0.00417585
SPRY4-AS1	ABCB8	-0.256	0.00421374
SPRY4-AS1	ANO7	0.256	0.00422911
SPRY4-AS1	ZFP92	0.256	0.0042416
SPRY4-AS1	GCH1	-0.256	0.00424185
SPRY4-AS1	GAST	0.256	0.00425016
SPRY4-AS1	MORF4L1	0.256	0.00425073
SPRY4-AS1	RFLNA	0.256	0.00426098
SPRY4-AS1	GAK	-0.256	0.0042672
SPRY4-AS1	RAB3D	-0.256	0.00427001
SPRY4-AS1	ASGR1	0.256	0.0042782
SPRY4-AS1	TMCO4	-0.256	0.00430957
SPRY4-AS1	ERBB2	-0.256	0.00431305
SPRY4-AS1	TIFA	-0.256	0.00431332
SPRY4-AS1	TUBD1	-0.256	0.0043146
SPRY4-AS1	SLC11A2	-0.256	0.00431889
SPRY4-AS1	NRSN1	0.256	0.00432887
SPRY4-AS1	XCR1	-0.256	0.00432925
SPRY4-AS1	ARMC9	0.256	0.00433365
SPRY4-AS1	RAB6B	0.256	0.00433396
SPRY4-AS1	CEACAM7	-0.255	0.00436153
SPRY4-AS1	BMPER	0.255	0.004368
SPRY4-AS1	FXYD6	0.255	0.0043685
SPRY4-AS1	PLXND1	0.255	0.0043781
SPRY4-AS1	GRIA3	0.255	0.00438287
SPRY4-AS1	GGN	0.255	0.00438832
SPRY4-AS1	RNASEL	-0.255	0.00440308
SPRY4-AS1	PDE12	-0.255	0.00441886
SPRY4-AS1	ETFDH	-0.255	0.00444108
SPRY4-AS1	CCNA1	0.255	0.00444627
SPRY4-AS1	SERPINE1	0.255	0.00445144
SPRY4-AS1	LEXM	-0.255	0.00445502
SPRY4-AS1	LUM	0.255	0.00446325
SPRY4-AS1	GDAP2	-0.255	0.00448707
SPRY4-AS1	MOV10	-0.254	0.00451442
SPRY4-AS1	GBP6	-0.254	0.00452204
SPRY4-AS1	AGMO	0.254	0.0045302
SPRY4-AS1	COQ4	-0.254	0.00459622
SPRY4-AS1	PCDH18	0.254	0.00460166
SPRY4-AS1	ADGRF4	-0.254	0.004605
SPRY4-AS1	BNIP3L	0.254	0.00460687
SPRY4-AS1	EML3	-0.254	0.00461342
SPRY4-AS1	ENTHD1	0.254	0.00463438
SPRY4-AS1	ANKS1A	-0.254	0.00464062
SPRY4-AS1	AMZ1	0.254	0.00464494
SPRY4-AS1	ZNF572	0.254	0.00465922
SPRY4-AS1	CNTNAP5	0.254	0.00465989
SPRY4-AS1	FGFR1	0.254	0.00466236
SPRY4-AS1	CABYR	0.254	0.00466526
SPRY4-AS1	LTBP2	0.253	0.0046709
SPRY4-AS1	BFSP1	0.253	0.00467372
SPRY4-AS1	EMP1	-0.253	0.00469529
SPRY4-AS1	CAVIN3	0.253	0.0047025
SPRY4-AS1	IL6R	-0.253	0.00470511
SPRY4-AS1	ASPN	0.253	0.00470693
SPRY4-AS1	CD300E	0.253	0.00471039
SPRY4-AS1	PLOD3	0.253	0.00471113
SPRY4-AS1	VSIG2	-0.253	0.00472386
SPRY4-AS1	APOC1	0.253	0.00473871
SPRY4-AS1	FOXL2	0.253	0.00474216
SPRY4-AS1	KIAA1324L	0.253	0.00477549
SPRY4-AS1	AES	-0.253	0.00477745
SPRY4-AS1	MEIS2	-0.253	0.0047835
SPRY4-AS1	F2RL2	0.253	0.0047932
SPRY4-AS1	MSI1	0.253	0.00479773
SPRY4-AS1	CCDC88B	-0.253	0.00479863
SPRY4-AS1	EPS8L1	-0.253	0.00479926
SPRY4-AS1	JUNB	-0.253	0.00480854
SPRY4-AS1	BEAN1	0.253	0.00482181
SPRY4-AS1	COA7	-0.253	0.00482225
SPRY4-AS1	SLC45A1	0.253	0.00482573
SPRY4-AS1	PTK6	-0.253	0.00483612
SPRY4-AS1	RPL7L1	-0.252	0.00487046
SPRY4-AS1	LDLRAP1	-0.252	0.00488644
SPRY4-AS1	SCG2	0.252	0.00488772
SPRY4-AS1	ACOX1	-0.252	0.00489282
SPRY4-AS1	SPRED3	0.252	0.00490104
SPRY4-AS1	CES5A	0.252	0.00490199
SPRY4-AS1	LIN7A	0.252	0.00490945
SPRY4-AS1	DLL4	0.252	0.00490957
SPRY4-AS1	SPOCD1	0.252	0.00491196
SPRY4-AS1	AMOTL2	-0.252	0.00491586
SPRY4-AS1	ST3GAL2	0.252	0.00491848
SPRY4-AS1	C6orf136	-0.252	0.0049219
SPRY4-AS1	ZBTB7A	-0.252	0.00493127
SPRY4-AS1	ADAMTS3	0.252	0.00494905
SPRY4-AS1	UBR2	-0.252	0.00495243
SPRY4-AS1	NCOA5	-0.252	0.00495616
SPRY4-AS1	ARHGAP32	-0.252	0.00496959
SPRY4-AS1	TMEM127	-0.251	0.00501882
SPRY4-AS1	ITGB7	-0.251	0.00502149
SPRY4-AS1	MMP1	0.251	0.00504268
SPRY4-AS1	MRS2	-0.251	0.00506471
SPRY4-AS1	DUOXA2	-0.251	0.00507191
SPRY4-AS1	RXRA	-0.251	0.00507195
SPRY4-AS1	DHRS3	-0.251	0.00507654
SPRY4-AS1	TEX14	0.251	0.00507728
SPRY4-AS1	PCDHB10	0.251	0.00508388
SPRY4-AS1	CREG2	0.251	0.00510234
SPRY4-AS1	KLF5	-0.251	0.00510981
SPRY4-AS1	C12orf29	-0.251	0.00511447
SPRY4-AS1	GTF3C1	-0.251	0.00511583
SPRY4-AS1	2019-03-04	0.251	0.00512358
SPRY4-AS1	ATG4D	-0.251	0.00513604
SPRY4-AS1	AFTPH	-0.251	0.00513627
SPRY4-AS1	RNF175	0.251	0.00513693
SPRY4-AS1	RAPGEFL1	-0.251	0.00513977
SPRY4-AS1	VLDLR	-0.251	0.00514427
SPRY4-AS1	FYCO1	-0.251	0.0051684
SPRY4-AS1	NKAIN4	0.251	0.0051815
SPRY4-AS1	WISP1	0.251	0.00518199
SPRY4-AS1	SPINK2	0.251	0.00519481
SPRY4-AS1	KAT2B	-0.251	0.00519764
SPRY4-AS1	DLX4	0.25	0.00520152
SPRY4-AS1	KIF1A	0.25	0.00521078
SPRY4-AS1	EVA1A	0.25	0.00521614
SPRY4-AS1	S1PR3	0.25	0.0052292
SPRY4-AS1	NAE1	0.25	0.00523409
SPRY4-AS1	MME	0.25	0.00523552
SPRY4-AS1	ACOX3	-0.25	0.00523798
SPRY4-AS1	SLC12A4	0.25	0.00525389
SPRY4-AS1	PCYT1B	0.25	0.00526251
SPRY4-AS1	MAGED1	0.25	0.00526261
SPRY4-AS1	EPHA2	-0.25	0.00527673
SPRY4-AS1	FARP1	0.25	0.0053081
SPRY4-AS1	VILL	-0.25	0.00530931
SPRY4-AS1	CNTN5	0.25	0.00531521
SPRY4-AS1	DISP2	0.25	0.00531687
SPRY4-AS1	TAF13	-0.25	0.00531692
SPRY4-AS1	PAEP	0.25	0.00532362
SPRY4-AS1	ANXA5	0.25	0.00532694
SPRY4-AS1	TCEAL9	0.25	0.00535644
SPRY4-AS1	ACD	0.25	0.00536323
SPRY4-AS1	ARPC2	-0.25	0.00537881
SPRY4-AS1	SOX21	-0.249	0.00539193
SPRY4-AS1	COA3	-0.249	0.00539563
SPRY4-AS1	CHPF	0.249	0.00540331
SPRY4-AS1	TGFB2	0.249	0.00541738
SPRY4-AS1	ARHGEF5	-0.249	0.00541939
SPRY4-AS1	MT-ND1	-0.249	0.00544293
SPRY4-AS1	MACO1	-0.249	0.00544898
SPRY4-AS1	PERM1	-0.249	0.00545321
SPRY4-AS1	PRKCA	0.249	0.00546147
SPRY4-AS1	FBXO15	0.249	0.00546795
SPRY4-AS1	RFTN1	0.249	0.00548463
SPRY4-AS1	UBE2E3	0.249	0.00549488
SPRY4-AS1	FMN2	0.249	0.00550715
SPRY4-AS1	MACC1	-0.249	0.0055093
SPRY4-AS1	OXNAD1	-0.249	0.00552056
SPRY4-AS1	UCHL1	0.249	0.00552468
SPRY4-AS1	TBX3	0.249	0.0055276
SPRY4-AS1	ATXN7	-0.249	0.00552772
SPRY4-AS1	PP2D1	-0.249	0.00553564
SPRY4-AS1	ECEL1	0.249	0.00556514
SPRY4-AS1	PRRG4	-0.249	0.00556905
SPRY4-AS1	RSBN1	-0.249	0.00557615
SPRY4-AS1	KCNG1	0.248	0.00558173
SPRY4-AS1	TGFBI	0.248	0.00560981
SPRY4-AS1	CCDC71	-0.248	0.00561279
SPRY4-AS1	GNA15	-0.248	0.0056174
SPRY4-AS1	SGCE	0.248	0.00562923
SPRY4-AS1	PYY	0.248	0.005634
SPRY4-AS1	DACT3	0.248	0.0056545
SPRY4-AS1	ZDHHC5	-0.248	0.00565952
SPRY4-AS1	FATE1	0.248	0.00569041
SPRY4-AS1	WDR47	-0.248	0.00569059
SPRY4-AS1	ATP2A2	-0.248	0.00572522
SPRY4-AS1	SAGE1	0.248	0.00573316
SPRY4-AS1	SAMD9	-0.248	0.00573404
SPRY4-AS1	MCU	-0.248	0.00573845
SPRY4-AS1	PILRA	0.248	0.00574843
SPRY4-AS1	TUBB4A	0.248	0.00577169
SPRY4-AS1	ABLIM1	-0.248	0.00577763
SPRY4-AS1	TTC7B	0.247	0.00578766
SPRY4-AS1	RCN1	0.247	0.0057897
SPRY4-AS1	FUT3	-0.247	0.00579352
SPRY4-AS1	MMAA	-0.247	0.00579431
SPRY4-AS1	GOLGA7B	0.247	0.00581203
SPRY4-AS1	GIPC3	0.247	0.00582916
SPRY4-AS1	TDRD9	0.247	0.00583236
SPRY4-AS1	OXCT2	0.247	0.00585709
SPRY4-AS1	ITSN2	-0.247	0.00586359
SPRY4-AS1	FRK	-0.247	0.0058637
SPRY4-AS1	YPEL3	-0.247	0.00586387
SPRY4-AS1	SYT5	0.247	0.00587637
SPRY4-AS1	WDYHV1	0.247	0.00588566
SPRY4-AS1	PDGFC	0.247	0.00590089
SPRY4-AS1	IER2	-0.247	0.00590284
SPRY4-AS1	HAND2	0.247	0.00590399
SPRY4-AS1	ZFP3	-0.247	0.00593961
SPRY4-AS1	ZNF783	-0.247	0.00596079
SPRY4-AS1	CFD	-0.247	0.00596118
SPRY4-AS1	ACVR1C	0.247	0.00597921
SPRY4-AS1	C1orf54	0.246	0.0059989
SPRY4-AS1	RABL3	-0.246	0.00601191
SPRY4-AS1	ENPP1	0.246	0.00602696
SPRY4-AS1	FAM184B	-0.246	0.00606391
SPRY4-AS1	PRAC2	0.246	0.00612399
SPRY4-AS1	AARS	0.246	0.00614026
SPRY4-AS1	KIRREL1	0.246	0.00614366
SPRY4-AS1	C3orf62	-0.246	0.00614458
SPRY4-AS1	TMEM171	-0.246	0.00614712
SPRY4-AS1	KCNJ15	0.246	0.00615599
SPRY4-AS1	MFAP3L	0.246	0.00616207
SPRY4-AS1	MDP1	0.246	0.00616686
SPRY4-AS1	MYD88	-0.246	0.00617346
SPRY4-AS1	NBEAL2	-0.246	0.00617935
SPRY4-AS1	MAU2	-0.246	0.00618731
SPRY4-AS1	SAMD10	-0.246	0.00619085
SPRY4-AS1	FAM189A1	0.246	0.00619922
SPRY4-AS1	ZCCHC10	-0.245	0.00621757
SPRY4-AS1	NIPSNAP1	0.245	0.00622625
SPRY4-AS1	ODF3L1	0.245	0.00622891
SPRY4-AS1	POMT2	0.245	0.00625413
SPRY4-AS1	FGF5	0.245	0.00626504
SPRY4-AS1	FAM83E	-0.245	0.0062738
SPRY4-AS1	PTPN9	0.245	0.00628126
SPRY4-AS1	LTBP1	0.245	0.00628466
SPRY4-AS1	INSIG2	0.245	0.00628865
SPRY4-AS1	FAM107A	-0.245	0.0062986
SPRY4-AS1	PHYHIPL	0.245	0.00630245
SPRY4-AS1	CSTL1	0.245	0.00631552
SPRY4-AS1	KRT28	0.245	0.00632891
SPRY4-AS1	KANK4	0.245	0.00632996
SPRY4-AS1	EDARADD	-0.245	0.00634
SPRY4-AS1	SYT1	0.245	0.00634593
SPRY4-AS1	CACNA1H	0.245	0.00635517
SPRY4-AS1	ERBIN	-0.245	0.00635993
SPRY4-AS1	FOXL2NB	0.245	0.00636494
SPRY4-AS1	UBA7	-0.245	0.00636742
SPRY4-AS1	PXMP4	-0.245	0.0063693
SPRY4-AS1	GMEB1	-0.245	0.00638699
SPRY4-AS1	SLC18B1	-0.245	0.00639836
SPRY4-AS1	PLPPR4	0.245	0.00640055
SPRY4-AS1	IRX2	0.244	0.00642685
SPRY4-AS1	TCTE3	0.244	0.00643563
SPRY4-AS1	STXBP5L	0.244	0.00643966
SPRY4-AS1	RAET1E	-0.244	0.00644083
SPRY4-AS1	LCE1E	0.244	0.00645144
SPRY4-AS1	PRMT2	-0.244	0.00646862
SPRY4-AS1	ASPH	0.244	0.00647147
SPRY4-AS1	APOBEC3F	0.244	0.00648071
SPRY4-AS1	PCDH11X	0.244	0.00648702
SPRY4-AS1	SMIM14	-0.244	0.00651282
SPRY4-AS1	GTF2B	-0.244	0.00652331
SPRY4-AS1	WT1	0.244	0.00654965
SPRY4-AS1	RUBCN	-0.244	0.00655794
SPRY4-AS1	CCNB1IP1	0.244	0.00656009
SPRY4-AS1	PRAC1	0.244	0.00656579
SPRY4-AS1	CHST1	0.244	0.00656634
SPRY4-AS1	TOP1MT	0.244	0.00657326
SPRY4-AS1	FMNL3	0.244	0.00658006
SPRY4-AS1	SLC13A4	-0.244	0.00663599
SPRY4-AS1	RUFY3	-0.243	0.00665495
SPRY4-AS1	TMEM270	0.243	0.00667674
SPRY4-AS1	APCDD1L	0.243	0.00669812
SPRY4-AS1	FAM214A	-0.243	0.00670315
SPRY4-AS1	RDH5	-0.243	0.00671234
SPRY4-AS1	ITGA11	0.243	0.00672606
SPRY4-AS1	FZD2	0.243	0.00675088
SPRY4-AS1	KDM8	-0.243	0.00675298
SPRY4-AS1	EVA1C	-0.243	0.00676176
SPRY4-AS1	LAMB1	0.243	0.00677527
SPRY4-AS1	SLC8A1	0.243	0.00679549
SPRY4-AS1	FUT8	0.243	0.00680281
SPRY4-AS1	PYROXD1	-0.243	0.00680737
SPRY4-AS1	EPB41	-0.243	0.00681547
SPRY4-AS1	ISCU	-0.243	0.00682031
SPRY4-AS1	TCAIM	-0.243	0.0068228
SPRY4-AS1	TMED5	-0.243	0.00682895
SPRY4-AS1	CHRNA9	0.243	0.00685
SPRY4-AS1	VIM	0.243	0.0068583
SPRY4-AS1	SHANK2	0.242	0.0068979
SPRY4-AS1	HCAR1	-0.242	0.00689827
SPRY4-AS1	WDR49	-0.242	0.00690671
SPRY4-AS1	ZNF37A	-0.242	0.0069122
SPRY4-AS1	TUBA3D	0.242	0.00692218
SPRY4-AS1	METTL14	-0.242	0.00693087
SPRY4-AS1	CACNA1C	0.242	0.0069356
SPRY4-AS1	LPAR6	-0.242	0.00693879
SPRY4-AS1	ISOC1	-0.242	0.00693936
SPRY4-AS1	ZNF860	-0.242	0.00694325
SPRY4-AS1	ARHGAP40	-0.242	0.0069473
SPRY4-AS1	RBBP6	-0.242	0.00696864
SPRY4-AS1	CAB39L	-0.242	0.00696969
SPRY4-AS1	DIP2A	-0.242	0.00697542
SPRY4-AS1	TEX45	0.242	0.0069764
SPRY4-AS1	MAP3K9	-0.242	0.00697798
SPRY4-AS1	ANO8	-0.242	0.00698028
SPRY4-AS1	PHLPP2	0.242	0.00700068
SPRY4-AS1	ZNF706	0.242	0.00701013
SPRY4-AS1	TMPRSS11D	-0.242	0.00701464
SPRY4-AS1	TECR	-0.242	0.0070174
SPRY4-AS1	SLC35A4	-0.242	0.00703208
SPRY4-AS1	AK8	0.242	0.00703552
SPRY4-AS1	ADH1C	-0.242	0.00704459
SPRY4-AS1	NRXN2	0.242	0.00704989
SPRY4-AS1	QRICH1	-0.242	0.00705983
SPRY4-AS1	TAOK2	-0.242	0.00706212
SPRY4-AS1	SERPINA12	0.242	0.0070903
SPRY4-AS1	LRMDA	0.242	0.00710322
SPRY4-AS1	HOXB6	0.242	0.00712043
SPRY4-AS1	SPATA2	-0.242	0.00712073
SPRY4-AS1	LCE6A	0.241	0.00714304
SPRY4-AS1	HIRA	-0.241	0.00714568
SPRY4-AS1	CUL1	-0.241	0.00714611
SPRY4-AS1	SYCE3	0.241	0.00715673
SPRY4-AS1	ZNF469	0.241	0.00715997
SPRY4-AS1	FTHL17	0.241	0.00717989
SPRY4-AS1	KRTAP4-1	0.241	0.00718376
SPRY4-AS1	RNF123	-0.241	0.00718578
SPRY4-AS1	B3GNT3	-0.241	0.00721048
SPRY4-AS1	RPP14	-0.241	0.00721304
SPRY4-AS1	ENOX1	0.241	0.00723554
SPRY4-AS1	TMEFF1	0.241	0.007237
SPRY4-AS1	ADPGK	0.241	0.00724873
SPRY4-AS1	ACSS2	-0.241	0.00726984
SPRY4-AS1	LARP4B	-0.241	0.00727822
SPRY4-AS1	SP8	0.241	0.00728039
SPRY4-AS1	ZIC5	0.241	0.00728493
SPRY4-AS1	CRYBG3	-0.241	0.00731237
SPRY4-AS1	CD80	0.241	0.00731374
SPRY4-AS1	KCP	-0.241	0.00732874
SPRY4-AS1	RPH3AL	-0.241	0.00734295
SPRY4-AS1	LIF	0.24	0.00738397
SPRY4-AS1	CD300C	0.24	0.00739848
SPRY4-AS1	HAPLN1	0.24	0.00739865
SPRY4-AS1	SLC6A12	0.24	0.00742375
SPRY4-AS1	BRINP2	0.24	0.00745104
SPRY4-AS1	CHI3L1	0.24	0.00748159
SPRY4-AS1	MMP13	0.24	0.00748559
SPRY4-AS1	C2CD2	-0.24	0.00750184
SPRY4-AS1	TRAPPC3	-0.24	0.00750199
SPRY4-AS1	CLIP1	-0.24	0.00750321
SPRY4-AS1	CSRP1	0.24	0.00751065
SPRY4-AS1	PNPLA6	-0.24	0.00751189
SPRY4-AS1	EPDR1	0.24	0.00752228
SPRY4-AS1	GMPPB	-0.24	0.00752655
SPRY4-AS1	SBK3	-0.24	0.00752973
SPRY4-AS1	SLC12A5	0.24	0.0075531
SPRY4-AS1	SLC25A46	-0.24	0.00756843
SPRY4-AS1	TDO2	0.24	0.00756889
SPRY4-AS1	PLA2G7	0.239	0.00766543
SPRY4-AS1	CALHM5	0.239	0.00768023
SPRY4-AS1	GJA9-MYCBP	-0.239	0.00768852
SPRY4-AS1	C6orf15	0.239	0.00769059
SPRY4-AS1	PPIL2	-0.239	0.00769405
SPRY4-AS1	RGS9	0.239	0.00769804
SPRY4-AS1	OSBPL2	-0.239	0.00769954
SPRY4-AS1	CORO2A	-0.239	0.00770133
SPRY4-AS1	C17orf58	-0.239	0.00771609
SPRY4-AS1	EMILIN3	0.239	0.00772337
SPRY4-AS1	PDSS2	-0.239	0.00772417
SPRY4-AS1	DHRS2	0.239	0.00772785
SPRY4-AS1	GALNS	0.239	0.00774326
SPRY4-AS1	ERVMER34-1	0.239	0.00774873
SPRY4-AS1	ACADSB	-0.239	0.00775167
SPRY4-AS1	BARD1	-0.239	0.00775735
SPRY4-AS1	ZYG11B	-0.239	0.00776734
SPRY4-AS1	SLC41A2	0.239	0.00776795
SPRY4-AS1	FBXO34	-0.239	0.00777216
SPRY4-AS1	ATXN7L2	-0.239	0.00777438
SPRY4-AS1	GABRA5	0.239	0.00778228
SPRY4-AS1	RASGRF2	0.239	0.00780121
SPRY4-AS1	FMNL2	0.239	0.00780984
SPRY4-AS1	SYT3	0.239	0.00782844
SPRY4-AS1	WDR3	-0.239	0.00786047
SPRY4-AS1	COL22A1	0.239	0.00788112
SPRY4-AS1	C11orf96	0.239	0.00788297
SPRY4-AS1	DKK3	0.238	0.00789898
SPRY4-AS1	SLC39A14	0.238	0.00790665
SPRY4-AS1	FLT1	0.238	0.00791301
SPRY4-AS1	AP1S3	-0.238	0.00792625
SPRY4-AS1	AQP11	0.238	0.00798946
SPRY4-AS1	NME6	-0.238	0.00799745
SPRY4-AS1	LIPG	0.238	0.00804561
SPRY4-AS1	GLTP	-0.238	0.00805537
SPRY4-AS1	CELA2B	-0.238	0.00805568
SPRY4-AS1	BLCAP	-0.238	0.00807014
SPRY4-AS1	C4orf47	0.238	0.0080759
SPRY4-AS1	VAX1	0.238	0.00809458
SPRY4-AS1	LY6G6F-LY6G6D	0.238	0.00811838
SPRY4-AS1	BCL10	-0.238	0.00813091
SPRY4-AS1	ARF6	-0.238	0.00814261
SPRY4-AS1	AMPH	0.238	0.00814436
SPRY4-AS1	MYL9	0.238	0.00816162
SPRY4-AS1	PGGT1B	-0.237	0.00820005
SPRY4-AS1	LRIG2	-0.237	0.00820727
SPRY4-AS1	SIRT7	-0.237	0.00820985
SPRY4-AS1	KHDC1	0.237	0.00821547
SPRY4-AS1	SGSH	0.237	0.00821783
SPRY4-AS1	MPC1	-0.237	0.00825204
SPRY4-AS1	MBLAC1	0.237	0.00826278
SPRY4-AS1	ALG14	-0.237	0.00826593
SPRY4-AS1	RP9	0.237	0.00828861
SPRY4-AS1	RTN4R	0.237	0.00832786
SPRY4-AS1	SPRYD4	-0.237	0.00832832
SPRY4-AS1	CUL2	-0.237	0.00833195
SPRY4-AS1	CEND1	0.237	0.0083588
SPRY4-AS1	MOB4	-0.237	0.0083661
SPRY4-AS1	AQP9	0.237	0.00837983
SPRY4-AS1	KIAA0040	0.237	0.00842572
SPRY4-AS1	FYN	0.237	0.008433
SPRY4-AS1	SARDH	0.237	0.00843533
SPRY4-AS1	BLOC1S5	-0.237	0.00844726
SPRY4-AS1	COL26A1	0.236	0.00845114
SPRY4-AS1	FNDC1	0.236	0.00848229
SPRY4-AS1	FZD3	0.236	0.00850322
SPRY4-AS1	TDRD5	0.236	0.00851259
SPRY4-AS1	PLEKHH3	-0.236	0.00851919
SPRY4-AS1	NMNAT1	-0.236	0.00852003
SPRY4-AS1	LRIG3	-0.236	0.00853627
SPRY4-AS1	DRP2	0.236	0.00854038
SPRY4-AS1	IGF2BP1	0.236	0.00854094
SPRY4-AS1	GRM8	0.236	0.00855288
SPRY4-AS1	WDR45B	-0.236	0.00857012
SPRY4-AS1	EFEMP2	0.236	0.00857362
SPRY4-AS1	CAMTA2	-0.236	0.00858565
SPRY4-AS1	GLI4	0.236	0.00859223
SPRY4-AS1	ADAMTS20	0.236	0.00860081
SPRY4-AS1	POMC	0.236	0.00861111
SPRY4-AS1	EID1	0.236	0.00861137
SPRY4-AS1	MSR1	0.236	0.00861244
SPRY4-AS1	KCNK6	-0.236	0.00862696
SPRY4-AS1	OPRK1	0.236	0.00864567
SPRY4-AS1	AMBN	0.236	0.00864609
SPRY4-AS1	INPP5B	-0.236	0.00865178
SPRY4-AS1	UPK3B	-0.236	0.00867212
SPRY4-AS1	KNSTRN	0.236	0.0086927
SPRY4-AS1	EPS8L2	-0.236	0.00869368
SPRY4-AS1	CSNK2A2	0.236	0.00872266
SPRY4-AS1	STARD4	0.236	0.00873666
SPRY4-AS1	GRB10	0.236	0.00873788
SPRY4-AS1	SDHAF3	0.235	0.00878124
SPRY4-AS1	CRNN	-0.235	0.00878526
SPRY4-AS1	C16orf95	0.235	0.00880514
SPRY4-AS1	TSPEAR	0.235	0.00881354
SPRY4-AS1	JAKMIP3	0.235	0.00882227
SPRY4-AS1	FAAH	-0.235	0.00883912
SPRY4-AS1	CKMT1A	-0.235	0.00886207
SPRY4-AS1	EDDM13	0.235	0.00886579
SPRY4-AS1	KSR1	-0.235	0.00886704
SPRY4-AS1	B3GNT6	-0.235	0.00886762
SPRY4-AS1	KIF5A	0.235	0.00889504
SPRY4-AS1	ANKRD35	-0.235	0.00891003
SPRY4-AS1	TMEM167B	-0.235	0.00892421
SPRY4-AS1	ASPG	-0.235	0.00892632
SPRY4-AS1	TBC1D16	0.235	0.00896179
SPRY4-AS1	SEC61G	0.235	0.00896883
SPRY4-AS1	TPRG1	-0.235	0.00897131
SPRY4-AS1	GPR3	0.235	0.00898194
SPRY4-AS1	C4orf51	0.235	0.00898768
SPRY4-AS1	SFTA2	-0.235	0.0090259
SPRY4-AS1	PRMT7	0.235	0.00903465
SPRY4-AS1	PGM2	-0.234	0.00904689
SPRY4-AS1	C10orf105	-0.234	0.00907193
SPRY4-AS1	DLC1	0.234	0.00909703
SPRY4-AS1	CD200R1	-0.234	0.00911073
SPRY4-AS1	CEP162	-0.234	0.00911292
SPRY4-AS1	CNTNAP4	0.234	0.00914333
SPRY4-AS1	PRSS50	0.234	0.00914572
SPRY4-AS1	REV1	-0.234	0.00914875
SPRY4-AS1	CALCOCO1	-0.234	0.00915219
SPRY4-AS1	ABI1	-0.234	0.00916459
SPRY4-AS1	CACNA1E	0.234	0.00916652
SPRY4-AS1	CALCR	0.234	0.00917519
SPRY4-AS1	PLAUR	0.234	0.00918288
SPRY4-AS1	BANK1	-0.234	0.0091917
SPRY4-AS1	INKA1	-0.234	0.0091945
SPRY4-AS1	MREG	-0.234	0.0092097
SPRY4-AS1	TMEM151A	0.234	0.00922525
SPRY4-AS1	ARIH2	-0.234	0.00928161
SPRY4-AS1	PRSS22	-0.234	0.00928516
SPRY4-AS1	ENY2	0.234	0.0092872
SPRY4-AS1	DZIP1L	0.234	0.0093032
SPRY4-AS1	CHRNB4	0.234	0.00930713
SPRY4-AS1	STATH	-0.234	0.00932677
SPRY4-AS1	RNF183	-0.233	0.00934932
SPRY4-AS1	DZIP1	0.233	0.00934965
SPRY4-AS1	SLC39A13	0.233	0.00937486
SPRY4-AS1	RCCD1	0.233	0.00938318
SPRY4-AS1	PIWIL1	0.233	0.00940185
SPRY4-AS1	RAB29	0.233	0.00941537
SPRY4-AS1	CMTM3	0.233	0.0094229
SPRY4-AS1	XAGE2	0.233	0.00943099
SPRY4-AS1	IKBKE	-0.233	0.0094476
SPRY4-AS1	STRIP2	-0.233	0.00944845
SPRY4-AS1	FKBPL	-0.233	0.00946038
SPRY4-AS1	PTGDR	0.233	0.00947294
SPRY4-AS1	GAL	0.233	0.00947303
SPRY4-AS1	LYG2	0.233	0.00948146
SPRY4-AS1	MYO16	0.233	0.0094928
SPRY4-AS1	PRAF2	0.233	0.00950526
SPRY4-AS1	LRRC9	0.233	0.00952282
SPRY4-AS1	EPC1	-0.233	0.0095268
SPRY4-AS1	HPD	0.233	0.00955699
SPRY4-AS1	FCHO2	-0.233	0.00956149
SPRY4-AS1	ZNF836	-0.233	0.00957544
SPRY4-AS1	NPFFR2	0.233	0.00958044
SPRY4-AS1	TMEM108	0.233	0.00959219
SPRY4-AS1	PROCR	0.233	0.00963912
SPRY4-AS1	CNTN1	0.233	0.00964265
SPRY4-AS1	OBP2A	0.232	0.00966247
SPRY4-AS1	BBS12	0.232	0.00966757
SPRY4-AS1	ALK	0.232	0.00967095
SPRY4-AS1	CPAMD8	-0.232	0.0096964
SPRY4-AS1	HIST1H2BO	0.232	0.00970043
SPRY4-AS1	GLI1	0.232	0.00972067
SPRY4-AS1	MAP1LC3B2	0.232	0.00972401
SPRY4-AS1	SNX25	0.232	0.00973544
SPRY4-AS1	MYOC	-0.232	0.00973661
SPRY4-AS1	MPP2	0.232	0.00973932
SPRY4-AS1	TRUB2	-0.232	0.0097563
SPRY4-AS1	SLC43A3	-0.232	0.00976745
SPRY4-AS1	CRYGN	0.232	0.00977593
SPRY4-AS1	BICDL1	-0.232	0.00977832
SPRY4-AS1	ZNF3	0.232	0.00978591
SPRY4-AS1	PHLDB1	0.232	0.0097999
SPRY4-AS1	C19orf57	-0.232	0.00980974
SPRY4-AS1	NDRG1	0.232	0.00981973
SPRY4-AS1	RNF11	-0.232	0.00982601
SPRY4-AS1	TBKBP1	-0.232	0.00984006
SPRY4-AS1	ANAPC7	-0.232	0.00984142
SPRY4-AS1	SERBP1	-0.232	0.00985978
SPRY4-AS1	SAP30L	-0.232	0.00986614
SPRY4-AS1	RDH8	0.232	0.00987869
SPRY4-AS1	PPP1R12B	-0.232	0.00989871
SPRY4-AS1	SCEL	-0.232	0.00990586
SPRY4-AS1	STX1A	0.232	0.00991271
SPRY4-AS1	DRC3	-0.232	0.00992415
SPRY4-AS1	RPGRIP1L	0.232	0.00992876
SPRY4-AS1	WASF2	-0.232	0.00993708
SPRY4-AS1	PRKCD	-0.232	0.00994248
SPRY4-AS1	SMAGP	-0.232	0.00995051
SPRY4-AS1	SEC22C	0.232	0.00995231
SPRY4-AS1	FAM135A	-0.232	0.00995235
SPRY4-AS1	SLC9A3R1	-0.232	0.00996897
SPRY4-AS1	CYB5R4	-0.232	0.00997067
SPRY4-AS1	SLAMF9	0.232	0.00997087
SPRY4-AS1	EML2	-0.232	0.0099758
SPRY4-AS1	RETN	0.232	0.00997621
SPRY4-AS1	PITPNM3	-0.232	0.00997713
SPRY4-AS1	SPG21	0.231	0.00998722
SPRY4-AS1	BMP4	0.231	0.0100053
SPRY4-AS1	SERP2	0.231	0.010017
SPRY4-AS1	TTC21A	-0.231	0.0100292
SPRY4-AS1	RBFA	-0.231	0.0100327
SPRY4-AS1	KIF3C	0.231	0.0100417
SPRY4-AS1	SIRPA	0.231	0.0100625
SPRY4-AS1	TYW3	-0.231	0.0100636
SPRY4-AS1	HLX	0.231	0.0100682
SPRY4-AS1	ROBO3	0.231	0.0100693
SPRY4-AS1	GJB5	-0.231	0.0100773
SPRY4-AS1	NYNRIN	-0.231	0.0100785
SPRY4-AS1	GNG5	-0.231	0.0100827
SPRY4-AS1	ACLY	0.231	0.0101522
SPRY4-AS1	TMEM169	0.231	0.0101738
SPRY4-AS1	SMPD2	-0.231	0.0101854
SPRY4-AS1	USP24	-0.231	0.0102109
SPRY4-AS1	MFSD11	-0.231	0.0102362
SPRY4-AS1	CADPS	0.231	0.0102404
SPRY4-AS1	L1TD1	0.231	0.0102442
SPRY4-AS1	KIF5C	0.231	0.0102465
SPRY4-AS1	FANCI	0.231	0.0102582
SPRY4-AS1	MICU3	0.231	0.0102609
SPRY4-AS1	PRRX2	0.231	0.0102795
SPRY4-AS1	CCSAP	0.231	0.0102871
SPRY4-AS1	ZNF319	0.231	0.0103148
SPRY4-AS1	LCN2	-0.23	0.010329
SPRY4-AS1	MYRIP	-0.23	0.0103392
SPRY4-AS1	PPP4R1	-0.23	0.0103466
SPRY4-AS1	PRSS51	0.23	0.0103581
SPRY4-AS1	DKKL1	0.23	0.0103775
SPRY4-AS1	KCNAB1	-0.23	0.0103837
SPRY4-AS1	KRR1	-0.23	0.0103989
SPRY4-AS1	STX19	-0.23	0.010401
SPRY4-AS1	NME7	0.23	0.0104273
SPRY4-AS1	BAP1	-0.23	0.0104324
SPRY4-AS1	MAB21L4	-0.23	0.0104813
SPRY4-AS1	CCDC102A	0.23	0.0104864
SPRY4-AS1	TRIM46	0.23	0.0105056
SPRY4-AS1	ELOVL1	-0.23	0.0105059
SPRY4-AS1	IL1RN	-0.23	0.0105143
SPRY4-AS1	TEX29	0.23	0.0105201
SPRY4-AS1	MSGN1	-0.23	0.010527
SPRY4-AS1	SLC9B2	0.23	0.0105343
SPRY4-AS1	GINS2	0.23	0.0106221
SPRY4-AS1	MOBP	0.23	0.0106318
SPRY4-AS1	TMEM217	-0.23	0.0106353
SPRY4-AS1	CYB561	-0.23	0.0106562
SPRY4-AS1	CFAP20	0.229	0.0106657
SPRY4-AS1	SLC44A2	-0.229	0.0107406
SPRY4-AS1	HIBCH	-0.229	0.0107485
SPRY4-AS1	DUOXA1	-0.229	0.010758
SPRY4-AS1	AZIN1	0.229	0.0108058
SPRY4-AS1	ZNF426	-0.229	0.0108092
SPRY4-AS1	RPP38	-0.229	0.0108139
SPRY4-AS1	MYO7B	0.229	0.0108201
SPRY4-AS1	ROS1	0.229	0.010821
SPRY4-AS1	STK19	-0.229	0.0108421
SPRY4-AS1	HPRT1	0.229	0.0108559
SPRY4-AS1	FADS1	0.229	0.0108682
SPRY4-AS1	PRSS35	0.229	0.0108708
SPRY4-AS1	HTR2A	0.229	0.0108711
SPRY4-AS1	ARHGEF18	-0.229	0.0109083
SPRY4-AS1	MTRNR2L8	-0.229	0.0109087
SPRY4-AS1	FAR1	-0.229	0.0109117
SPRY4-AS1	PPP1R14C	0.229	0.010944
SPRY4-AS1	EGLN3	0.229	0.0109535
SPRY4-AS1	DLGAP3	0.229	0.0109562
SPRY4-AS1	DIRC1	0.229	0.0110011
SPRY4-AS1	LRAT	0.229	0.0110144
SPRY4-AS1	XKR9	0.229	0.0110179
SPRY4-AS1	C17orf67	0.228	0.0110243
SPRY4-AS1	ACKR2	-0.228	0.0110303
SPRY4-AS1	DHDDS	-0.228	0.0110319
SPRY4-AS1	PRDM16	0.228	0.0110377
SPRY4-AS1	PPP4R2	-0.228	0.011047
SPRY4-AS1	ZNF398	-0.228	0.0110638
SPRY4-AS1	FOXO4	-0.228	0.0110723
SPRY4-AS1	RGPD2	0.228	0.0110733
SPRY4-AS1	ATE1	-0.228	0.0110928
SPRY4-AS1	TLK1	0.228	0.0111195
SPRY4-AS1	EPHX3	-0.228	0.0111408
SPRY4-AS1	MAGEL2	0.228	0.0111427
SPRY4-AS1	BGLAP	0.228	0.0111502
SPRY4-AS1	LGALS9B	-0.228	0.0111502
SPRY4-AS1	PTER	-0.228	0.0111591
SPRY4-AS1	FLT4	0.228	0.0111669
SPRY4-AS1	JCAD	0.228	0.0111862
SPRY4-AS1	MAPKAPK3	-0.228	0.0111886
SPRY4-AS1	TCTN1	0.228	0.0111992
SPRY4-AS1	MBOAT7	0.228	0.0112063
SPRY4-AS1	FKBP7	0.228	0.011208
SPRY4-AS1	SLC36A2	-0.228	0.011222
SPRY4-AS1	FBXO42	-0.228	0.0113073
SPRY4-AS1	RASSF10	-0.228	0.0113194
SPRY4-AS1	OIT3	0.228	0.011351
SPRY4-AS1	PPP1R3D	-0.227	0.0114114
SPRY4-AS1	NSUN4	-0.227	0.0114124
SPRY4-AS1	EID3	0.227	0.0114231
SPRY4-AS1	AARD	0.227	0.0114614
SPRY4-AS1	SEC22B	-0.227	0.0114652
SPRY4-AS1	REN	-0.227	0.0114866
SPRY4-AS1	OPCML	0.227	0.011488
SPRY4-AS1	XRCC5	-0.227	0.0115163
SPRY4-AS1	CDC42EP3	0.227	0.0115232
SPRY4-AS1	FOXA3	0.227	0.0115499
SPRY4-AS1	GYS2	-0.227	0.0116002
SPRY4-AS1	SEMA4G	0.227	0.0116073
SPRY4-AS1	ARHGAP28	0.227	0.0116194
SPRY4-AS1	DDB1	-0.227	0.0116574
SPRY4-AS1	DYRK1A	-0.227	0.0116589
SPRY4-AS1	NUAK2	-0.227	0.0116704
SPRY4-AS1	PLAC8L1	-0.227	0.0116758
SPRY4-AS1	MARCKS	0.227	0.0116761
SPRY4-AS1	APC	-0.227	0.0117051
SPRY4-AS1	MXD1	-0.227	0.0117056
SPRY4-AS1	RIPOR1	0.227	0.0117102
SPRY4-AS1	ANGPT2	0.227	0.0117343
SPRY4-AS1	CLDN7	-0.227	0.0117452
SPRY4-AS1	DMXL2	0.227	0.0117586
SPRY4-AS1	SLC5A12	0.226	0.0117933
SPRY4-AS1	ITFG1	0.226	0.0117936
SPRY4-AS1	GNAZ	0.226	0.0118015
SPRY4-AS1	BCL3	-0.226	0.0118073
SPRY4-AS1	TP53I13	0.226	0.0118165
SPRY4-AS1	TNFRSF21	-0.226	0.0118577
SPRY4-AS1	ABT1	-0.226	0.0118661
SPRY4-AS1	FLYWCH1	0.226	0.0118834
SPRY4-AS1	RTL1	0.226	0.011886
SPRY4-AS1	PEAK1	0.226	0.011887
SPRY4-AS1	PTPRM	0.226	0.0119136
SPRY4-AS1	ZNF750	-0.226	0.0119225
SPRY4-AS1	CDKN1C	0.226	0.0119261
SPRY4-AS1	NCCRP1	-0.226	0.0119397
SPRY4-AS1	MYORG	-0.226	0.0119572
SPRY4-AS1	C18orf25	-0.226	0.0119597
SPRY4-AS1	TLR6	0.226	0.0119664
SPRY4-AS1	SLC1A6	0.226	0.0119843
SPRY4-AS1	TBX19	0.226	0.0119971
SPRY4-AS1	DYNC1I1	0.226	0.0120116
SPRY4-AS1	RBM20	-0.226	0.0120241
SPRY4-AS1	KDM4A	-0.226	0.0120278
SPRY4-AS1	NR0B1	0.226	0.0120375
SPRY4-AS1	CCNB2	0.226	0.0120903
SPRY4-AS1	LIMS2	0.225	0.0121516
SPRY4-AS1	GLS	0.225	0.0121518
SPRY4-AS1	CAPN14	-0.225	0.0121547
SPRY4-AS1	RNPC3	-0.225	0.0121843
SPRY4-AS1	UGGT2	0.225	0.0121878
SPRY4-AS1	GUCY1A1	0.225	0.0122167
SPRY4-AS1	FBXL5	-0.225	0.0122571
SPRY4-AS1	TATDN1	0.225	0.0122618
SPRY4-AS1	AK9	-0.225	0.0122884
SPRY4-AS1	NUDCD1	0.225	0.0123035
SPRY4-AS1	QRSL1	-0.225	0.0123177
SPRY4-AS1	GNAI3	-0.225	0.0123748
SPRY4-AS1	GALE	-0.225	0.012387
SPRY4-AS1	DIRAS2	0.225	0.0123894
SPRY4-AS1	ZNF880	-0.225	0.0124203
SPRY4-AS1	FASTKD2	-0.225	0.0124309
SPRY4-AS1	FAM241B	0.225	0.0124332
SPRY4-AS1	ENDOU	-0.225	0.0124339
SPRY4-AS1	DPEP3	0.225	0.0124691
SPRY4-AS1	PRKAR2A	-0.225	0.012485
SPRY4-AS1	DLX5	0.225	0.0124971
SPRY4-AS1	WDR55	-0.225	0.0125096
SPRY4-AS1	GDPD5	0.225	0.0125388
SPRY4-AS1	LLGL2	-0.224	0.0125542
SPRY4-AS1	AIF1L	-0.224	0.012579
SPRY4-AS1	LRTM1	-0.224	0.0126041
SPRY4-AS1	MTERF4	-0.224	0.0126048
SPRY4-AS1	GDNF	0.224	0.0126051
SPRY4-AS1	ST7L	-0.224	0.0126077
SPRY4-AS1	TRIML1	0.224	0.012616
SPRY4-AS1	OTUD7A	0.224	0.0126391
SPRY4-AS1	DGLUCY	-0.224	0.0126506
SPRY4-AS1	SUPT3H	0.224	0.0126653
SPRY4-AS1	RHOV	-0.224	0.0126683
SPRY4-AS1	FASTK	-0.224	0.0126853
SPRY4-AS1	CLCN1	-0.224	0.0126855
SPRY4-AS1	ARHGEF28	-0.224	0.0126872
SPRY4-AS1	TRIM31	-0.224	0.0127054
SPRY4-AS1	CLIC4	0.224	0.0127359
SPRY4-AS1	MARVELD3	0.224	0.0127431
SPRY4-AS1	DCAF12	-0.224	0.0127477
SPRY4-AS1	EIF2B5	-0.224	0.012749
SPRY4-AS1	ATOH7	0.224	0.0127513
SPRY4-AS1	KCNB2	0.224	0.0127842
SPRY4-AS1	SERPINE2	0.224	0.0127927
SPRY4-AS1	BNIPL	-0.224	0.0128092
SPRY4-AS1	BAIAP2	-0.224	0.0128306
SPRY4-AS1	ADCY10	0.224	0.0128555
SPRY4-AS1	STK3	0.224	0.0128707
SPRY4-AS1	LRRFIP1	-0.224	0.0128754
SPRY4-AS1	MAGEA4	0.224	0.0128774
SPRY4-AS1	SPATA20	0.224	0.0128834
SPRY4-AS1	ZIC2	0.224	0.0128974
SPRY4-AS1	CARD14	-0.224	0.0129077
SPRY4-AS1	TRMT10A	-0.224	0.0129136
SPRY4-AS1	AIG1	0.224	0.0129137
SPRY4-AS1	ACTR8	-0.224	0.012925
SPRY4-AS1	ZCCHC12	0.224	0.0129373
SPRY4-AS1	SLC27A4	-0.224	0.0129442
SPRY4-AS1	MAP2K4	-0.224	0.0129565
SPRY4-AS1	HACD3	0.223	0.0129603
SPRY4-AS1	TTLL4	-0.223	0.0129648
SPRY4-AS1	IGSF21	0.223	0.0129816
SPRY4-AS1	IGSF9B	0.223	0.0129825
SPRY4-AS1	ISLR	0.223	0.012984
SPRY4-AS1	GCNT3	-0.223	0.0130248
SPRY4-AS1	PPM1E	0.223	0.0130296
SPRY4-AS1	SPZ1	0.223	0.0130622
SPRY4-AS1	BICD1	0.223	0.0130737
SPRY4-AS1	EXT2	0.223	0.0130843
SPRY4-AS1	MYADM	0.223	0.0131149
SPRY4-AS1	PCDHB16	0.223	0.0131256
SPRY4-AS1	SGSM2	-0.223	0.0131287
SPRY4-AS1	ZNF19	0.223	0.0131461
SPRY4-AS1	TGM1	-0.223	0.0131669
SPRY4-AS1	SLC29A4	0.223	0.0131681
SPRY4-AS1	PPP1R11	-0.223	0.0131791
SPRY4-AS1	FITM1	-0.223	0.0131805
SPRY4-AS1	FBXO17	0.223	0.0131883
SPRY4-AS1	BPIFB1	-0.223	0.0132282
SPRY4-AS1	AP1AR	-0.223	0.0132282
SPRY4-AS1	GPR150	0.223	0.0132475
SPRY4-AS1	BAG2	0.223	0.013251
SPRY4-AS1	DLX1	0.223	0.0132564
SPRY4-AS1	KCNH3	0.223	0.0132724
SPRY4-AS1	CSNK1D	-0.223	0.0132983
SPRY4-AS1	PCF11	-0.223	0.0133097
SPRY4-AS1	TRIM25	-0.223	0.0133203
SPRY4-AS1	CRTC3	0.223	0.0133245
SPRY4-AS1	PLXNA2	-0.223	0.0133275
SPRY4-AS1	DCBLD2	0.223	0.0133435
SPRY4-AS1	STX12	-0.223	0.0133533
SPRY4-AS1	HECTD3	-0.223	0.0133691
SPRY4-AS1	METTL4	-0.222	0.0133792
SPRY4-AS1	C1GALT1C1L	0.222	0.0134544
SPRY4-AS1	DUOX1	-0.222	0.0134625
SPRY4-AS1	GRHL1	-0.222	0.0134676
SPRY4-AS1	SLC38A6	0.222	0.013469
SPRY4-AS1	PTPN18	-0.222	0.0134751
SPRY4-AS1	OCIAD2	0.222	0.0134786
SPRY4-AS1	PLOD1	0.222	0.0134913
SPRY4-AS1	STARD3NL	0.222	0.013503
SPRY4-AS1	FNDC5	-0.222	0.0135083
SPRY4-AS1	SLC2A14	0.222	0.0135167
SPRY4-AS1	SIDT1	-0.222	0.0135996
SPRY4-AS1	PLD2	-0.222	0.0136012
SPRY4-AS1	PAX2	0.222	0.0136267
SPRY4-AS1	MAP1A	0.222	0.0136311
SPRY4-AS1	VSTM4	0.222	0.0136312
SPRY4-AS1	HSPA1L	-0.222	0.0136319
SPRY4-AS1	ARMH4	0.222	0.013646
SPRY4-AS1	TNC	0.222	0.0136541
SPRY4-AS1	LCLAT1	0.222	0.0136679
SPRY4-AS1	ACBD5	-0.222	0.0136931
SPRY4-AS1	CDKAL1	-0.222	0.0137049
SPRY4-AS1	PLD3	0.222	0.0137316
SPRY4-AS1	CELF5	0.222	0.0137392
SPRY4-AS1	TYRO3	-0.222	0.0137474
SPRY4-AS1	C11orf24	0.222	0.0137662
SPRY4-AS1	CNTFR	-0.222	0.0137758
SPRY4-AS1	DYNAP	-0.222	0.0138018
SPRY4-AS1	FAM131C	0.221	0.0138251
SPRY4-AS1	CAPN5	-0.221	0.0138713
SPRY4-AS1	TAOK3	-0.221	0.0138751
SPRY4-AS1	ZNF57	-0.221	0.013889
SPRY4-AS1	SMIM15	-0.221	0.0139014
SPRY4-AS1	LYPD2	-0.221	0.0139097
SPRY4-AS1	SALL4	0.221	0.0139201
SPRY4-AS1	TXLNA	-0.221	0.0139511
SPRY4-AS1	VPS37B	-0.221	0.0139713
SPRY4-AS1	FAM167B	0.221	0.0139931
SPRY4-AS1	UTP15	-0.221	0.0140023
SPRY4-AS1	CARD6	-0.221	0.0140117
SPRY4-AS1	SCIN	-0.221	0.0140179
SPRY4-AS1	EMC3	-0.221	0.0140185
SPRY4-AS1	ZNF142	-0.221	0.0140376
SPRY4-AS1	LHX1	0.221	0.0140395
SPRY4-AS1	DOCK9	-0.221	0.0140545
SPRY4-AS1	TRPS1	0.221	0.0141029
SPRY4-AS1	FCGR2A	0.221	0.0141036
SPRY4-AS1	SLC25A10	-0.221	0.0141413
SPRY4-AS1	RABGGTA	-0.221	0.0141457
SPRY4-AS1	NUTM1	-0.221	0.014153
SPRY4-AS1	GNE	-0.221	0.0141549
SPRY4-AS1	ZRANB3	0.221	0.0141615
SPRY4-AS1	ACAN	0.221	0.0141697
SPRY4-AS1	P3H3	0.221	0.0141739
SPRY4-AS1	RPS6KB1	-0.221	0.0141813
SPRY4-AS1	CPSF7	-0.221	0.0141905
SPRY4-AS1	CBX3	0.221	0.0141955
SPRY4-AS1	LRRC75A	0.221	0.0142058
SPRY4-AS1	INVS	0.221	0.0142166
SPRY4-AS1	MAP1B	0.221	0.0142192
SPRY4-AS1	C11orf87	0.221	0.0142353
SPRY4-AS1	SCML1	0.221	0.0142444
SPRY4-AS1	METTL9	-0.221	0.0142453
SPRY4-AS1	PRKCE	-0.22	0.014262
SPRY4-AS1	GABRA4	-0.22	0.0143316
SPRY4-AS1	GRIA2	0.22	0.014354
SPRY4-AS1	GVQW2	0.22	0.0143773
SPRY4-AS1	CRISP2	-0.22	0.014387
SPRY4-AS1	ARID1A	-0.22	0.0144214
SPRY4-AS1	CPM	-0.22	0.0144328
SPRY4-AS1	STK31	0.22	0.014439
SPRY4-AS1	FBN1	0.22	0.0144472
SPRY4-AS1	PRND	0.22	0.0144583
SPRY4-AS1	PDP1	-0.22	0.0144778
SPRY4-AS1	PLA2G4D	0.22	0.0144886
SPRY4-AS1	COPZ2	0.22	0.0145364
SPRY4-AS1	ST3GAL5	0.22	0.0145531
SPRY4-AS1	PNPLA2	-0.22	0.0145693
SPRY4-AS1	CA13	-0.22	0.0145879
SPRY4-AS1	PARD3	-0.22	0.014602
SPRY4-AS1	CD300LG	-0.22	0.0146192
SPRY4-AS1	BFAR	0.22	0.014624
SPRY4-AS1	PDSS1	-0.22	0.0146433
SPRY4-AS1	ATPAF1	-0.22	0.0146646
SPRY4-AS1	ULK1	0.22	0.0146794
SPRY4-AS1	PLXNA3	0.219	0.0147201
SPRY4-AS1	JPH4	0.219	0.0147499
SPRY4-AS1	SORD	-0.219	0.0147667
SPRY4-AS1	FAAH2	-0.219	0.0147824
SPRY4-AS1	PDE7A	0.219	0.0147879
SPRY4-AS1	SULT4A1	0.219	0.0147879
SPRY4-AS1	CYTH3	0.219	0.0147921
SPRY4-AS1	DCLK3	0.219	0.0147948
SPRY4-AS1	NOX5	0.219	0.0148215
SPRY4-AS1	TIMP3	0.219	0.0148275
SPRY4-AS1	RCBTB2	-0.219	0.0148327
SPRY4-AS1	PRTG	0.219	0.0148393
SPRY4-AS1	NUDT10	0.219	0.0148442
SPRY4-AS1	TAB3	-0.219	0.0148594
SPRY4-AS1	EXOC2	-0.219	0.0148603
SPRY4-AS1	RNF141	-0.219	0.0148821
SPRY4-AS1	TMOD2	0.219	0.0149393
SPRY4-AS1	ZADH2	-0.219	0.0149787
SPRY4-AS1	MRPL16	-0.219	0.0149886
SPRY4-AS1	ADAM23	0.219	0.0150359
SPRY4-AS1	APLP1	0.219	0.0150373
SPRY4-AS1	MYRFL	0.219	0.0150487
SPRY4-AS1	MTHFS	0.219	0.0150525
SPRY4-AS1	CCDC12	-0.219	0.0150711
SPRY4-AS1	ABCG1	0.219	0.0151302
SPRY4-AS1	CACNG2	0.219	0.0151448
SPRY4-AS1	TAMM41	-0.219	0.0151471
SPRY4-AS1	REEP2	0.219	0.0151541
SPRY4-AS1	SP2	-0.219	0.015168
SPRY4-AS1	GSAP	0.219	0.0151733
SPRY4-AS1	GPR135	0.219	0.0151765
[truncated: 1,553 more rows]

## Sheet: TTTY14
Supplementary Table 8. The Pearson correlation analysis between TTTY14 and PCGs. Cor, correlation coefficient; PCGs, protein-coding genes
lncRNA	PCGs	Cor	P value
TTTY14	EIF1AY	0.865	4.63039e-38
TTTY14	UTY	0.853	6.81124e-36
TTTY14	USP9Y	0.85	1.68956e-35
TTTY14	TMSB4Y	0.845	1.13228e-34
TTTY14	KDM5D	0.824	1.0811e-31
TTTY14	DDX3Y	0.82	3.75251e-31
TTTY14	NLGN4Y	0.812	4.7087e-30
TTTY14	ZFY	0.753	9.53499e-24
TTTY14	RPS4Y1	0.75	1.70306e-23
TTTY14	TBL1Y	0.649	4.73769e-16
TTTY14	SRY	0.608	8.29197e-14
TTTY14	NMNAT1	0.44	3.49013e-07
TTTY14	TXLNG	-0.439	3.70328e-07
TTTY14	GNGT1	-0.426	9.27776e-07
TTTY14	B4GALNT1	-0.425	9.55306e-07
TTTY14	XPOT	-0.424	1.04124e-06
TTTY14	SYT1	-0.422	1.15108e-06
TTTY14	SLCO1A2	-0.4	4.52737e-06
TTTY14	STX18	0.4	4.57369e-06
TTTY14	ALG14	0.397	5.44284e-06
TTTY14	POU6F2	-0.397	5.51672e-06
TTTY14	GSTK1	0.391	7.84688e-06
TTTY14	GPD1	0.391	7.96255e-06
TTTY14	MSTN	0.391	7.97119e-06
TTTY14	IK	0.389	8.48962e-06
TTTY14	SLC44A1	-0.386	1.01414e-05
TTTY14	LGALS9C	0.386	1.01778e-05
TTTY14	FAM189A2	0.385	1.10901e-05
TTTY14	SGSM2	0.382	1.31006e-05
TTTY14	HDAC11	0.38	1.44152e-05
TTTY14	MRPS31	0.379	1.51471e-05
TTTY14	ANKHD1-EIF4EBP3	0.378	1.6096e-05
TTTY14	PAQR3	-0.377	1.68255e-05
TTTY14	COX7A1	0.376	1.81181e-05
TTTY14	CYP21A2	0.376	1.84369e-05
TTTY14	CNNM2	-0.375	1.9516e-05
TTTY14	LEMD3	-0.372	2.2124e-05
TTTY14	TRPA1	-0.372	2.28457e-05
TTTY14	SINHCAF	-0.369	2.70874e-05
TTTY14	VWA3B	0.369	2.73052e-05
TTTY14	ISL1	0.368	2.75805e-05
TTTY14	RIC3	0.367	2.90975e-05
TTTY14	CYP2J2	0.367	3.00986e-05
TTTY14	TBL1XR1	-0.366	3.09993e-05
TTTY14	TMEM173	0.366	3.1177e-05
TTTY14	SRR	0.366	3.21899e-05
TTTY14	AARS	-0.365	3.33879e-05
TTTY14	AKAP17A	0.364	3.51922e-05
TTTY14	MEX3B	-0.363	3.65211e-05
TTTY14	ULBP1	-0.363	3.75679e-05
TTTY14	CALCOCO1	0.362	3.83242e-05
TTTY14	PRADC1	0.362	3.87746e-05
TTTY14	BRSK2	-0.361	4.20306e-05
TTTY14	HEMK1	0.36	4.21187e-05
TTTY14	PLIN5	0.36	4.28158e-05
TTTY14	DHRS7B	0.359	4.52411e-05
TTTY14	AQP3	0.358	4.7512e-05
TTTY14	FOXN2	-0.358	4.85327e-05
TTTY14	IPO9	-0.357	4.92335e-05
TTTY14	FAM174B	0.357	5.077e-05
TTTY14	RNF144A	-0.357	5.15061e-05
TTTY14	CD99	0.356	5.18541e-05
TTTY14	ASB14	0.356	5.28727e-05
TTTY14	SGSM3	0.356	5.3476e-05
TTTY14	AP4B1	0.356	5.45842e-05
TTTY14	SAR1B	0.355	5.523e-05
TTTY14	CAB39L	0.355	5.68513e-05
TTTY14	BLNK	0.354	5.75056e-05
TTTY14	KDM5C	-0.354	5.79054e-05
TTTY14	BICD1	-0.354	5.87791e-05
TTTY14	AES	0.354	5.99551e-05
TTTY14	MED11	0.352	6.52207e-05
TTTY14	HMGCL	0.352	6.70281e-05
TTTY14	RUFY1	0.351	6.72771e-05
TTTY14	SPTLC3	0.351	6.80209e-05
TTTY14	NICN1	0.351	6.89281e-05
TTTY14	STK16	0.351	6.9706e-05
TTTY14	DUSP9	-0.351	6.995e-05
TTTY14	FKBP10	-0.351	7.03359e-05
TTTY14	MAP3K6	0.35	7.0761e-05
TTTY14	ZIC5	-0.35	7.19907e-05
TTTY14	RPS6KC1	-0.35	7.2566e-05
TTTY14	ABHD3	-0.35	7.26203e-05
TTTY14	C9orf66	0.35	7.34062e-05
TTTY14	LGALS9B	0.349	7.56145e-05
TTTY14	MTHFD2	-0.349	7.68341e-05
TTTY14	CDC42EP5	0.349	7.77027e-05
TTTY14	C2orf40	0.348	7.89618e-05
TTTY14	KLHL42	-0.348	7.95902e-05
TTTY14	ZFP2	0.348	7.9829e-05
TTTY14	OR6C70	-0.348	7.99934e-05
TTTY14	ADGRL3	-0.348	8.02752e-05
TTTY14	PLD2	0.348	8.12806e-05
TTTY14	TMEM185B	-0.347	8.35368e-05
TTTY14	HAS3	-0.346	8.81039e-05
TTTY14	GPR12	0.346	8.95973e-05
TTTY14	SEMA4F	-0.345	9.12707e-05
TTTY14	SNX1	0.345	9.23372e-05
TTTY14	FADS1	-0.345	9.24753e-05
TTTY14	HSBP1L1	0.345	9.31566e-05
TTTY14	SELENBP1	0.345	9.36478e-05
TTTY14	SLC44A3	0.344	9.82826e-05
TTTY14	ZFX	-0.344	9.91246e-05
TTTY14	COL4A1	-0.343	0.00010376
TTTY14	KIF14	-0.342	0.000106777
TTTY14	CHML	-0.342	0.000107138
TTTY14	RAB3B	-0.342	0.000107625
TTTY14	RGS14	0.342	0.000108389
TTTY14	GNPNAT1	-0.342	0.000110235
TTTY14	CBX2	-0.341	0.000111312
TTTY14	HOXC8	-0.341	0.000114011
TTTY14	LIMK1	-0.341	0.000114113
TTTY14	BCL2L15	0.341	0.000114332
TTTY14	MRFAP1L1	0.34	0.000116839
TTTY14	LRP12	-0.34	0.000117784
TTTY14	TMEM59	0.34	0.000118969
TTTY14	HOXA10	-0.34	0.000119255
TTTY14	INPP1	0.339	0.000125082
TTTY14	MIB1	-0.339	0.000125144
TTTY14	SPATS2	-0.339	0.000125234
TTTY14	VKORC1L1	-0.339	0.000126832
TTTY14	CYP4Z1	0.339	0.000127655
TTTY14	UCHL1	-0.338	0.000133977
TTTY14	ACADVL	0.337	0.000139113
TTTY14	TTC21A	0.337	0.000141086
TTTY14	GTPBP6	0.336	0.000142134
TTTY14	PRH1	0.336	0.000142452
TTTY14	DDX18	-0.336	0.000143829
TTTY14	VILL	0.336	0.000147621
TTTY14	SLC5A9	0.335	0.000148871
TTTY14	SOCS4	-0.335	0.000152178
TTTY14	LRRC8E	-0.334	0.000157344
TTTY14	GRIN2D	-0.334	0.000158731
TTTY14	MEIS1	0.334	0.000158897
TTTY14	SCRN2	0.334	0.000159323
TTTY14	AQP7	0.334	0.000162387
TTTY14	SMC1A	-0.334	0.000162536
TTTY14	MTERF4	0.333	0.000164693
TTTY14	OVGP1	0.333	0.000170551
TTTY14	RFWD3	-0.333	0.000170563
TTTY14	S100A1	0.333	0.000171489
TTTY14	RAD51D	-0.332	0.000175483
TTTY14	TXNRD1	-0.332	0.00017787
TTTY14	SLC22A3	0.331	0.0001805
TTTY14	RRAGD	0.331	0.000181615
TTTY14	SAP18	0.331	0.000181773
TTTY14	PSAT1	-0.331	0.000183437
TTTY14	CDH8	-0.331	0.00018382
TTTY14	SMDT1	0.331	0.000187816
TTTY14	NDRG2	0.331	0.000188484
TTTY14	CCL14	0.33	0.000189109
TTTY14	NIPA1	-0.33	0.000194192
TTTY14	PCYT1B	-0.33	0.00019449
TTTY14	CABYR	-0.329	0.000198633
TTTY14	ACLY	-0.329	0.000198683
TTTY14	SLCO3A1	-0.329	0.000199059
TTTY14	NOTUM	-0.329	0.000200496
TTTY14	SLC5A12	-0.329	0.000203115
TTTY14	MAP4K2	-0.329	0.000205294
TTTY14	MYO5A	-0.329	0.000206524
TTTY14	PHF11	0.329	0.000206968
TTTY14	CYP4B1	0.328	0.000208118
TTTY14	HIP1	-0.328	0.000208125
TTTY14	SELENOI	-0.328	0.000208649
TTTY14	CD200R1	0.328	0.000210451
TTTY14	CDCA7L	-0.328	0.000210825
TTTY14	TRIP10	0.328	0.000216489
TTTY14	DELE1	0.327	0.000217756
TTTY14	DHRS1	0.327	0.000221363
TTTY14	CDK4	-0.327	0.000223499
TTTY14	CCDC153	0.327	0.000225835
TTTY14	UHRF1BP1L	-0.327	0.000227181
TTTY14	ADAMTS20	-0.326	0.000236082
TTTY14	WDR63	0.326	0.000237909
TTTY14	ATP5PF	0.326	0.000238036
TTTY14	SPINK5	0.326	0.000238191
TTTY14	NPC1	-0.325	0.000239507
TTTY14	ZDHHC9	-0.325	0.000239707
TTTY14	TMEM97	-0.325	0.00024895
TTTY14	HPRT1	-0.325	0.000250366
TTTY14	TROVE2	-0.324	0.000250762
TTTY14	MIEF2	0.324	0.000252925
TTTY14	ANKDD1A	0.324	0.000253612
TTTY14	TMEM175	0.324	0.000255967
TTTY14	SLC36A2	0.324	0.000256564
TTTY14	IQANK1	-0.324	0.000257893
TTTY14	RNF2	-0.323	0.000265351
TTTY14	LINGO4	0.323	0.000266637
TTTY14	PRMT2	0.322	0.000276061
TTTY14	CPAMD8	0.322	0.000276077
TTTY14	DESI2	-0.322	0.000278933
TTTY14	OSGIN2	-0.322	0.000281007
TTTY14	SPAG7	0.322	0.000282696
TTTY14	SLC35A4	0.322	0.000285887
TTTY14	SPRTN	-0.321	0.000288835
TTTY14	ZBTB39	-0.321	0.000292365
TTTY14	ABLIM3	0.321	0.000294677
TTTY14	NME5	0.321	0.000294793
TTTY14	RAB17	0.321	0.000299367
TTTY14	CCDC159	0.321	0.000300561
TTTY14	TCEANC2	0.32	0.000304826
TTTY14	UBE2O	-0.32	0.000310716
TTTY14	MYZAP	0.32	0.000311683
TTTY14	TPT1	0.32	0.000312541
TTTY14	CRIP2	0.319	0.000317585
TTTY14	RAD21	-0.319	0.000317723
TTTY14	FBXO42	0.319	0.000318677
TTTY14	GFAP	0.319	0.000319789
TTTY14	DNMT3B	-0.319	0.00032127
TTTY14	NIPSNAP1	-0.319	0.000322671
TTTY14	LMBR1	-0.319	0.000323244
TTTY14	DECR1	0.319	0.00032397
TTTY14	TSPO	0.319	0.000324064
TTTY14	ZBTB41	-0.319	0.000324153
TTTY14	SOX12	-0.319	0.000324409
TTTY14	NRG2	0.319	0.000326869
TTTY14	COG3	0.319	0.000329703
TTTY14	CCDC9B	0.318	0.000332076
TTTY14	MANEA	-0.318	0.000334219
TTTY14	UGT2B7	0.318	0.00033546
TTTY14	ZNF664	-0.318	0.000337173
TTTY14	TET3	-0.318	0.000340635
TTTY14	PITPNA	0.318	0.000344585
TTTY14	RYR3	0.317	0.000346652
TTTY14	STX8	0.317	0.000350766
TTTY14	WDHD1	-0.317	0.000354549
TTTY14	COL4A2	-0.317	0.000354676
TTTY14	PIK3CA	-0.317	0.000357811
TTTY14	PLPPR4	-0.316	0.000364808
TTTY14	FBXO30	-0.316	0.000367199
TTTY14	LMO2	0.316	0.000373663
TTTY14	PRKX	-0.316	0.000374721
TTTY14	NFATC3	-0.316	0.000374958
TTTY14	TAF4B	-0.316	0.000376561
TTTY14	SH3TC1	0.315	0.000379401
TTTY14	D2HGDH	0.315	0.000383313
TTTY14	ASAP1	-0.315	0.000384048
TTTY14	GJA9-MYCBP	0.315	0.000392345
TTTY14	MED7	0.315	0.000393005
TTTY14	ETV5	-0.315	0.000394418
TTTY14	ZNF576	0.315	0.000395435
TTTY14	PYROXD2	0.314	0.0003968
TTTY14	MSRA	0.314	0.000402286
TTTY14	IRX3	0.314	0.000402888
TTTY14	AGO2	-0.314	0.000404085
TTTY14	EPHX2	0.314	0.00040687
TTTY14	PDE6A	0.313	0.000419647
TTTY14	SDE2	-0.313	0.000419669
TTTY14	FOXM1	-0.313	0.000424272
TTTY14	NDUFA10	0.313	0.000424819
TTTY14	CXXC5	0.313	0.000427668
TTTY14	DTL	-0.313	0.000427802
TTTY14	SENP1	-0.313	0.000429
TTTY14	NXN	0.313	0.000429005
TTTY14	AMY2B	0.313	0.000429197
TTTY14	TMTC3	-0.313	0.000432964
TTTY14	MAGEA6	-0.312	0.000434346
TTTY14	TVP23C	0.312	0.000440633
TTTY14	RAB27A	0.312	0.00044157
TTTY14	GOLIM4	-0.312	0.000446013
TTTY14	SORBS2	0.312	0.000448012
TTTY14	MTFR1L	0.312	0.00044852
TTTY14	C22orf39	0.312	0.0004489
TTTY14	SNX2	0.312	0.000451859
TTTY14	AKR1A1	0.311	0.000459187
TTTY14	CDC73	-0.311	0.000461205
TTTY14	GNS	-0.311	0.000462714
TTTY14	MPC1	0.311	0.000463353
TTTY14	CLDN23	0.311	0.000463439
TTTY14	CDADC1	0.31	0.000475185
TTTY14	GALNT9	-0.31	0.000484286
TTTY14	ACOX3	0.31	0.000485458
TTTY14	CCDC86	-0.31	0.000489449
TTTY14	CCNT1	-0.31	0.000489784
TTTY14	RNASEK	0.31	0.00049488
TTTY14	LAMTOR5	0.309	0.000499033
TTTY14	DARS2	-0.309	0.000500109
TTTY14	2019-09-11	-0.309	0.000503698
TTTY14	ABR	0.308	0.000519329
TTTY14	BIN3	0.308	0.000523205
TTTY14	CHRM3	-0.308	0.000523463
TTTY14	CRYL1	0.308	0.000528136
TTTY14	LRFN2	0.308	0.000528612
TTTY14	LINGO1	-0.308	0.000529572
TTTY14	ECHDC2	0.308	0.000537266
TTTY14	TMEM217	0.308	0.000538137
TTTY14	APBA2	-0.307	0.000543256
TTTY14	C9orf135	0.307	0.0005461
TTTY14	HOXB9	-0.307	0.000546739
TTTY14	SCN2A	-0.307	0.000551084
TTTY14	ZNF763	0.307	0.00055549
TTTY14	AQP9	-0.307	0.000556857
TTTY14	NDUFA2	0.307	0.000556931
TTTY14	MEST	-0.307	0.000557012
TTTY14	PDLIM4	0.307	0.000558708
TTTY14	RBKS	0.306	0.0005715
TTTY14	HOXC6	-0.306	0.00057306
TTTY14	ME3	0.306	0.000578381
TTTY14	KALRN	0.306	0.000583131
TTTY14	ARPC2	0.306	0.000586568
TTTY14	PLEKHA1	-0.306	0.000588392
TTTY14	MLPH	0.306	0.000588417
TTTY14	ZNF280C	-0.305	0.000592508
TTTY14	CASK	-0.305	0.000593887
TTTY14	CNGB3	-0.305	0.000594768
TTTY14	GNA12	-0.305	0.000594878
TTTY14	FGFR3	0.305	0.000598042
TTTY14	HIGD2A	0.305	0.000598626
TTTY14	SLC7A11	-0.305	0.000598954
TTTY14	COCH	-0.305	0.000600995
TTTY14	SLC35G1	-0.305	0.000602812
TTTY14	NDUFS4	0.305	0.000610236
TTTY14	MGAT5	-0.305	0.000610868
TTTY14	VMA21	-0.305	0.000612718
TTTY14	GUCA1B	0.304	0.000617025
TTTY14	WDR43	-0.304	0.000641747
TTTY14	RBBP5	-0.304	0.000642115
TTTY14	GPT	0.304	0.000643283
TTTY14	TSEN15	-0.303	0.000645701
TTTY14	C1QL4	-0.303	0.000652223
TTTY14	NAPA	0.303	0.000652736
TTTY14	CLSTN3	-0.303	0.000654353
TTTY14	AQP5	0.303	0.000664533
TTTY14	SPATA1	0.303	0.000667519
TTTY14	CIB1	0.303	0.000668038
TTTY14	RAD51AP1	-0.302	0.000675282
TTTY14	REEP5	0.302	0.000677518
TTTY14	MTIF3	0.302	0.000679131
TTTY14	SLC7A5	-0.302	0.000681456
TTTY14	IL11RA	0.302	0.000681614
TTTY14	SLC22A5	0.302	0.000683035
TTTY14	DCTN3	0.302	0.00068836
TTTY14	CAMSAP2	-0.302	0.000691681
TTTY14	MLIP	0.302	0.000697124
TTTY14	TRMT9B	0.302	0.000699107
TTTY14	ZNF281	-0.302	0.000701038
TTTY14	GPR158	-0.301	0.000704015
TTTY14	TPPP3	0.301	0.000706548
TTTY14	ATP5ME	0.301	0.000707668
TTTY14	DEFB1	0.301	0.000711118
TTTY14	FBXO21	-0.301	0.000713518
TTTY14	PSMD11	-0.301	0.000716504
TTTY14	CRISP3	0.301	0.000716687
TTTY14	ALDH2	0.301	0.000722709
TTTY14	ARF3	-0.301	0.000723908
TTTY14	DLX6	-0.301	0.000725271
TTTY14	DIP2B	-0.301	0.000726578
TTTY14	RIPK3	0.301	0.000728448
TTTY14	COL15A1	-0.301	0.000730068
TTTY14	SMG7	-0.3	0.000734521
TTTY14	DCAF17	-0.3	0.000735864
TTTY14	JOSD1	-0.3	0.00074181
TTTY14	SOX7	0.3	0.000746117
TTTY14	SLC30A3	-0.3	0.000750593
TTTY14	PEBP4	0.3	0.000752111
TTTY14	MGST2	0.3	0.000758133
TTTY14	AGO1	-0.299	0.000765255
TTTY14	RAG1	-0.299	0.000768133
TTTY14	FOXK1	-0.299	0.000768487
TTTY14	TUBB3	-0.299	0.000773827
TTTY14	CLCN1	0.299	0.000786241
TTTY14	SLC7A8	-0.299	0.000788461
TTTY14	ATP2B1	-0.299	0.000788569
TTTY14	SCP2	0.299	0.00079567
TTTY14	CTBP1	0.299	0.000796367
TTTY14	PIP4K2C	-0.298	0.000801762
TTTY14	CLVS1	0.298	0.000802751
TTTY14	NCAPD2	-0.298	0.000805345
TTTY14	HOXA7	-0.298	0.000812676
TTTY14	ZFP1	-0.298	0.000815078
TTTY14	PRH2	0.298	0.000820212
TTTY14	FADS2	-0.298	0.000823345
TTTY14	UPRT	0.298	0.000824643
TTTY14	SNX10	-0.297	0.000835687
TTTY14	EPCAM	-0.297	0.000840075
TTTY14	USP42	-0.297	0.000848369
TTTY14	RGL2	0.297	0.000858251
TTTY14	PGM5	0.297	0.000859392
TTTY14	TDRD5	-0.297	0.000861038
TTTY14	TEX45	-0.297	0.000864309
TTTY14	PFDN1	0.296	0.000871773
TTTY14	PDIA4	-0.296	0.000874702
TTTY14	UBA7	0.296	0.000879274
TTTY14	SP8	-0.296	0.000891217
TTTY14	VAMP5	0.296	0.000892441
TTTY14	ACSM3	0.296	0.000896487
TTTY14	PHYKPL	0.296	0.000898438
TTTY14	KIF1C	0.295	0.000914292
TTTY14	SLC30A6	-0.295	0.000922917
TTTY14	PRDM13	-0.295	0.000926491
TTTY14	VAX1	-0.295	0.000926746
TTTY14	EEF1AKMT1	0.295	0.000934601
TTTY14	CAPN3	0.295	0.000937699
TTTY14	ALDH1L2	-0.295	0.000941189
TTTY14	TMEM241	-0.295	0.000941367
TTTY14	DNAJC17	0.294	0.000948229
TTTY14	RORC	0.294	0.00094863
TTTY14	FSD2	0.294	0.000962846
TTTY14	FIBCD1	-0.294	0.000962902
TTTY14	STATH	0.294	0.000965655
TTTY14	R3HDM1	-0.294	0.000973586
TTTY14	MAEA	0.294	0.000974487
TTTY14	SLC38A1	-0.294	0.000978523
TTTY14	CHST7	-0.294	0.000982139
TTTY14	CYP3A5	0.293	0.000986668
TTTY14	GLI1	-0.293	0.000986766
TTTY14	RASSF7	0.293	0.00099025
TTTY14	POLR2F	0.293	0.000990981
TTTY14	YPEL3	0.293	0.00101761
TTTY14	CATSPERB	0.293	0.00101768
TTTY14	ZIC2	-0.293	0.00102688
TTTY14	ZSWIM7	0.292	0.00103011
TTTY14	STK11IP	0.292	0.00103112
TTTY14	CBR4	0.292	0.00103516
TTTY14	CYP2F1	0.292	0.00103893
TTTY14	ATP5PB	0.292	0.00104478
TTTY14	SPAG9	-0.292	0.00104737
TTTY14	E2F7	-0.292	0.00104801
TTTY14	ZBTB6	-0.292	0.00104836
TTTY14	TTC5	-0.292	0.00105184
TTTY14	KRT40	0.292	0.00105362
TTTY14	ACSF2	0.292	0.00105902
TTTY14	ATP5IF1	0.291	0.00107128
TTTY14	HS3ST1	0.291	0.00107572
TTTY14	OAZ3	0.291	0.00107892
TTTY14	RBAK	-0.291	0.00107993
TTTY14	NDUFS7	0.291	0.00108665
TTTY14	AZIN1	-0.291	0.00108735
TTTY14	NETO2	-0.291	0.0010963
TTTY14	LGI1	0.291	0.00109936
TTTY14	SLC7A6	-0.291	0.00110292
TTTY14	TBX2	-0.291	0.00110303
TTTY14	TFRC	-0.291	0.00110446
TTTY14	UQCRQ	0.291	0.00110775
TTTY14	MAN1C1	0.291	0.00110824
TTTY14	PPT1	-0.291	0.00110892
TTTY14	STAG2	-0.291	0.00111319
TTTY14	KCNK6	0.29	0.00111625
TTTY14	DCUN1D1	-0.29	0.00111685
TTTY14	FBXW9	0.29	0.00111918
TTTY14	TBX1	0.29	0.00112431
TTTY14	SLC25A32	-0.29	0.00112736
TTTY14	HSPB8	0.29	0.00114064
TTTY14	SLC22A11	-0.29	0.00114561
TTTY14	GRIA4	0.29	0.00115559
TTTY14	CUL9	0.29	0.00115691
TTTY14	MRPL44	0.29	0.00115938
TTTY14	DMPK	0.29	0.00115969
TTTY14	ALDH1L1	0.289	0.0011634
TTTY14	TIGAR	-0.289	0.00116723
TTTY14	RCBTB2	0.289	0.00117877
TTTY14	ZNF76	0.289	0.00118046
TTTY14	NDUFC1	0.289	0.00118654
TTTY14	YIPF1	0.289	0.00119039
TTTY14	FTH1	-0.289	0.00119083
TTTY14	ROCK1	-0.289	0.00119121
TTTY14	C2orf73	0.289	0.00119124
TTTY14	MATN4	0.289	0.00120993
TTTY14	LRRC39	0.288	0.00121253
TTTY14	ARHGEF10L	0.288	0.00122848
TTTY14	MIPEP	0.288	0.00122992
TTTY14	LRIT2	0.288	0.00123797
TTTY14	SLU7	0.288	0.00124693
TTTY14	KIAA1958	-0.287	0.00126288
TTTY14	HCFC1	-0.287	0.00126361
TTTY14	MAB21L4	0.287	0.00126544
TTTY14	RIMS1	0.287	0.00127045
TTTY14	KLHL33	0.287	0.00128258
TTTY14	ADGRE2	-0.287	0.00129359
TTTY14	COPS9	0.287	0.00129408
TTTY14	TRAM2	-0.287	0.00129532
TTTY14	NAA38	0.287	0.00129603
TTTY14	ASNS	-0.287	0.00130024
TTTY14	TTC1	0.286	0.00132147
TTTY14	CDK12	-0.286	0.00132713
TTTY14	STK19	0.286	0.0013327
TTTY14	KLC4	0.286	0.00133872
TTTY14	NCR3LG1	-0.286	0.00133885
TTTY14	PHF6	-0.286	0.00135813
TTTY14	TMC7	-0.286	0.00136233
TTTY14	C16orf71	0.286	0.0013641
TTTY14	CCDC12	0.285	0.00137038
TTTY14	DPF2	-0.285	0.00137358
TTTY14	CENPN	-0.285	0.00137453
TTTY14	KLKB1	0.285	0.00137455
TTTY14	ZFAND2B	0.285	0.00138588
TTTY14	B9D2	0.285	0.00138639
TTTY14	GPN2	0.285	0.00138888
TTTY14	TMEM11	0.285	0.00140696
TTTY14	ELP5	0.285	0.00141099
TTTY14	ACAD8	0.285	0.00141641
TTTY14	UGP2	0.285	0.00141844
TTTY14	PHLPP2	-0.285	0.00142041
TTTY14	CXorf57	-0.284	0.00143335
TTTY14	TEX11	-0.284	0.00144025
TTTY14	WISP1	-0.284	0.00145833
TTTY14	FLVCR1	-0.284	0.0014613
TTTY14	CLCA4	0.284	0.00146542
TTTY14	ACTL6A	-0.284	0.00146574
TTTY14	DDX21	-0.283	0.00148577
TTTY14	CAD	-0.283	0.00149569
TTTY14	SLC2A6	-0.283	0.00149705
TTTY14	GPIHBP1	0.283	0.00149759
TTTY14	CD164L2	0.283	0.00150198
TTTY14	PYCR1	-0.283	0.00150281
TTTY14	RMDN2	0.283	0.00150533
TTTY14	RNASE10	-0.283	0.00151686
TTTY14	BACE2	0.283	0.00152418
TTTY14	IDH3B	0.283	0.00152997
TTTY14	FMO2	0.283	0.00153186
TTTY14	CDH20	0.283	0.00153338
TTTY14	NAGK	0.283	0.0015344
TTTY14	URB2	-0.283	0.00154432
TTTY14	MAP3K21	-0.282	0.00155119
TTTY14	TMEM219	0.282	0.00156388
TTTY14	TMED3	0.282	0.00156445
TTTY14	INPP5K	0.282	0.00156874
TTTY14	AGFG2	0.282	0.00157825
TTTY14	ARSF	0.282	0.00158162
TTTY14	TCTE1	0.282	0.0015845
TTTY14	PPAT	-0.282	0.00158741
TTTY14	ZNF114	-0.282	0.00158893
TTTY14	PPIC	0.282	0.00159466
TTTY14	MRPL22	0.282	0.00160582
TTTY14	SIRT2	0.281	0.00161793
TTTY14	M6PR	-0.281	0.00161872
TTTY14	RNF5	0.281	0.00162173
TTTY14	UBXN11	0.281	0.00162264
TTTY14	GJB7	-0.281	0.00162486
TTTY14	VAMP2	0.281	0.00162625
TTTY14	BDH2	0.281	0.00162855
TTTY14	AGBL1	0.281	0.00162867
TTTY14	SH3GLB1	0.281	0.00162934
TTTY14	PDHB	0.281	0.00163775
TTTY14	OSBPL7	0.281	0.00163884
TTTY14	ATP2A3	0.281	0.00165385
TTTY14	MMAA	0.281	0.00166142
TTTY14	TMEM71	0.281	0.0016673
TTTY14	MCEMP1	-0.28	0.00168096
TTTY14	CYP4X1	0.28	0.00168912
TTTY14	PDGFB	-0.28	0.00169244
TTTY14	BCL7A	-0.28	0.00169273
TTTY14	PDCD4	0.28	0.0016929
TTTY14	GPKOW	0.28	0.00169958
TTTY14	KSR2	-0.28	0.00170487
TTTY14	FPR2	-0.28	0.00171683
TTTY14	MYO10	-0.28	0.00171838
TTTY14	SYT3	-0.28	0.00172393
TTTY14	CFI	0.28	0.0017283
TTTY14	LMAN2	0.28	0.00173478
TTTY14	TNFSF18	-0.28	0.00173722
TTTY14	RBM5	0.28	0.00173846
TTTY14	GNMT	0.279	0.00175096
TTTY14	PPP1R1A	0.279	0.00175296
TTTY14	PLBD2	-0.279	0.0017535
TTTY14	LDLRAP1	0.279	0.00175916
TTTY14	C19orf18	0.279	0.00176715
TTTY14	SPRY4	-0.279	0.00176802
TTTY14	KRT32	0.279	0.00176873
TTTY14	C12orf66	-0.279	0.00176996
TTTY14	CCL21	0.279	0.00177
TTTY14	FAM72A	-0.279	0.00177864
TTTY14	GABRP	0.279	0.00178767
TTTY14	C6orf58	0.279	0.00178959
TTTY14	HSPA13	-0.279	0.00179007
TTTY14	MARS	-0.279	0.0017914
TTTY14	GPATCH2	-0.279	0.00179938
TTTY14	SLC16A1	-0.279	0.00179955
TTTY14	KCNAB2	-0.279	0.00180534
TTTY14	BCS1L	0.279	0.00180841
TTTY14	TRIB3	-0.279	0.00181062
TTTY14	UGGT1	-0.279	0.00181218
TTTY14	SNTB2	-0.278	0.00181811
TTTY14	KRT31	0.278	0.00182449
TTTY14	ASB12	0.278	0.00183703
TTTY14	ELF4	-0.278	0.00183884
TTTY14	RPS14	0.278	0.00183936
TTTY14	CFAP410	0.278	0.00184024
TTTY14	GPR108	0.278	0.00184214
TTTY14	TRIM7	0.278	0.00184897
TTTY14	MNX1	-0.278	0.00184927
TTTY14	ALG10B	-0.278	0.00185071
TTTY14	BORCS6	0.278	0.00186318
TTTY14	UROD	0.278	0.00188184
TTTY14	ZFP69B	-0.278	0.00188506
TTTY14	ZFHX3	-0.277	0.00188952
TTTY14	ZNRF3	-0.277	0.0019016
TTTY14	TRPC4	-0.277	0.00190286
TTTY14	DNAAF4	0.277	0.00191387
TTTY14	ADGRF2	0.277	0.00191624
TTTY14	MMP9	-0.277	0.00191703
TTTY14	NISCH	0.277	0.00192146
TTTY14	MED4	0.277	0.00193248
TTTY14	ACSM1	0.277	0.00194134
TTTY14	TRIM37	-0.277	0.00194265
TTTY14	MYL5	0.277	0.00194344
TTTY14	DHX36	-0.277	0.00194409
TTTY14	CCDC69	0.277	0.00195506
TTTY14	ACAA1	0.277	0.00195774
TTTY14	ADRB2	0.277	0.00195932
TTTY14	CLIC4	-0.277	0.00195937
TTTY14	ZFP91	-0.276	0.00196966
TTTY14	CLK4	0.276	0.00197158
TTTY14	TMEM206	-0.276	0.00197809
TTTY14	KLHL12	-0.276	0.00201443
TTTY14	MED31	0.276	0.00201615
TTTY14	CTDSP1	0.276	0.00202214
TTTY14	KANK3	0.276	0.00202285
TTTY14	COLEC11	-0.276	0.002026
TTTY14	ADAMTS12	-0.276	0.00202942
TTTY14	SOGA1	-0.276	0.0020307
TTTY14	FAM107A	0.276	0.00203368
TTTY14	AZU1	0.275	0.00204919
TTTY14	ATP13A3	-0.275	0.00204991
TTTY14	ARHGAP40	0.275	0.00205434
TTTY14	SNX27	-0.275	0.00205515
TTTY14	G6PD	-0.275	0.00206501
TTTY14	LOXL2	-0.275	0.00206693
TTTY14	ADD2	-0.275	0.00207128
TTTY14	SUCLG2	0.275	0.00207398
TTTY14	CELSR3	-0.275	0.00207952
TTTY14	FUBP3	-0.275	0.00208194
TTTY14	AIFM2	-0.275	0.00208492
TTTY14	KCNK5	0.275	0.00209488
TTTY14	TCHHL1	-0.275	0.00210209
TTTY14	ANXA2	0.275	0.00210214
TTTY14	LRP8	-0.275	0.00210364
TTTY14	TMEM51	0.275	0.00211019
TTTY14	CROT	0.275	0.00211641
TTTY14	RAB24	0.275	0.00212221
TTTY14	TGS1	-0.274	0.00213004
TTTY14	RAB3IP	-0.274	0.00213233
TTTY14	LPAR6	0.274	0.00213747
TTTY14	DNAJA4	0.274	0.00213802
TTTY14	HARS2	0.274	0.00214289
TTTY14	GAK	0.274	0.00214341
TTTY14	SLC25A26	0.274	0.00214905
TTTY14	HARS	0.274	0.00215221
TTTY14	DUSP22	0.274	0.00216547
TTTY14	ZNF687	-0.274	0.00217241
TTTY14	LSMEM1	0.274	0.00217416
TTTY14	ZNF540	0.274	0.00218544
TTTY14	RNF8	0.274	0.0021898
TTTY14	NF1	-0.274	0.00219262
TTTY14	TLX3	-0.274	0.00219738
TTTY14	TMCO4	0.273	0.00220941
TTTY14	ACVR2B	-0.273	0.00221046
TTTY14	EIF2AK1	-0.273	0.00221378
TTTY14	GTF2H3	-0.273	0.00221637
TTTY14	JPH2	0.273	0.00221668
TTTY14	ERCC5	0.273	0.00221695
TTTY14	TTYH3	-0.273	0.00222217
TTTY14	TAF1A	-0.273	0.00222683
TTTY14	TMED8	-0.273	0.00223783
TTTY14	NUDT21	-0.273	0.00224341
TTTY14	NDUFB3	0.273	0.00224634
TTTY14	KLHDC8B	0.273	0.00224816
TTTY14	APOM	0.273	0.00224851
TTTY14	CCL11	-0.273	0.00225213
TTTY14	RIPK4	0.273	0.00225753
TTTY14	N4BP2L2	0.273	0.00225929
TTTY14	CST3	0.273	0.00226626
TTTY14	NKAIN2	-0.273	0.00226669
TTTY14	PCNT	0.273	0.00227259
TTTY14	CCDC60	0.273	0.00228762
TTTY14	GATB	0.273	0.00228978
TTTY14	C6orf120	-0.273	0.00229088
TTTY14	TRIM38	0.273	0.00229117
TTTY14	LCN6	0.272	0.00229929
TTTY14	PLIN1	0.272	0.00230488
TTTY14	WNT5A	-0.272	0.00231307
TTTY14	C6orf118	0.272	0.00232006
TTTY14	NFE4	-0.272	0.00233385
TTTY14	NAAA	0.272	0.00233952
TTTY14	CCDC96	0.272	0.00234571
TTTY14	ZNF200	-0.272	0.00234859
TTTY14	TCEA3	0.272	0.00235185
TTTY14	NPNT	-0.272	0.00235743
TTTY14	SLC3A2	-0.272	0.00236897
TTTY14	ABL2	-0.272	0.00236935
TTTY14	HOPX	0.272	0.00237089
TTTY14	EXTL1	0.272	0.00237216
TTTY14	HIBCH	0.272	0.00237861
TTTY14	WDR78	0.272	0.0023828
TTTY14	ADCY3	-0.271	0.00238615
TTTY14	MYBL2	-0.271	0.00239157
TTTY14	ARSJ	-0.271	0.00239194
TTTY14	ROPN1B	0.271	0.00239297
TTTY14	ASPA	0.271	0.00239719
TTTY14	KLHL13	-0.271	0.00239828
TTTY14	C19orf33	0.271	0.00239852
TTTY14	MMS22L	-0.271	0.00239872
TTTY14	NR3C2	0.271	0.00240363
TTTY14	PLAC9	0.271	0.00240734
TTTY14	SRA1	0.271	0.00240788
TTTY14	GLG1	-0.271	0.00242749
TTTY14	GRHPR	0.271	0.00245663
TTTY14	RARRES3	0.271	0.00246212
TTTY14	ASPM	-0.271	0.00246754
TTTY14	HOXC9	-0.271	0.0024692
TTTY14	PLEKHF1	0.271	0.00247006
TTTY14	NBPF19	0.27	0.00247973
TTTY14	FAM193B	0.27	0.0024893
TTTY14	ESRRG	0.27	0.00249126
TTTY14	SMIM27	0.27	0.00250114
TTTY14	CRIP1	0.27	0.00251141
TTTY14	CHRNA5	-0.27	0.00251632
TTTY14	SUZ12	-0.27	0.00251817
TTTY14	RNF217	-0.27	0.0025223
TTTY14	C6	0.27	0.00252357
TTTY14	GAS2	0.27	0.00253361
TTTY14	GJC1	-0.27	0.00254106
TTTY14	CCDC125	0.27	0.00254465
TTTY14	PCBD2	0.27	0.00255233
TTTY14	SGTB	-0.27	0.00255784
TTTY14	C1orf158	0.27	0.00256
TTTY14	ADGRV1	-0.27	0.00256599
TTTY14	TMEM158	-0.27	0.00256776
TTTY14	DYNC1I1	-0.27	0.00257503
TTTY14	PPP1R7	0.269	0.00259036
TTTY14	PPOX	0.269	0.00259143
TTTY14	PCGF3	0.269	0.00259263
TTTY14	MYOM1	0.269	0.00260126
TTTY14	ADAR	-0.269	0.00260666
TTTY14	CFAP44	0.269	0.00261478
TTTY14	TRAF7	-0.269	0.00261926
TTTY14	ATP6AP1L	0.269	0.00264013
TTTY14	AQP4	0.269	0.0026501
TTTY14	CERS2	-0.269	0.00265625
TTTY14	PTDSS1	-0.269	0.00265926
TTTY14	KLHL5	-0.269	0.00266418
TTTY14	FAM114A2	0.269	0.00266731
TTTY14	CBX1	-0.269	0.00266759
TTTY14	CD82	0.269	0.00267166
TTTY14	MFHAS1	-0.268	0.00267589
TTTY14	ZNF395	0.268	0.00267668
TTTY14	ST6GALNAC5	-0.268	0.00268346
TTTY14	LYPD1	-0.268	0.00268434
TTTY14	ATP5PO	0.268	0.00268835
TTTY14	TP53AIP1	0.268	0.00270037
TTTY14	RNMT	-0.268	0.00271841
TTTY14	SLC25A34	0.268	0.00273011
TTTY14	CAPZB	0.268	0.00273906
TTTY14	RBM20	0.268	0.00274676
TTTY14	P3H4	-0.268	0.00274831
TTTY14	ZFP64	-0.268	0.00275271
TTTY14	KIF3C	-0.268	0.00275613
TTTY14	PCDH19	-0.268	0.0027635
TTTY14	ELOVL2	-0.268	0.0027659
TTTY14	HOXD12	-0.268	0.00276608
TTTY14	BARX2	0.268	0.00276749
TTTY14	PDPR	-0.268	0.00276756
TTTY14	FAM234B	-0.268	0.00277353
TTTY14	RBM12	-0.267	0.00278658
TTTY14	LUM	-0.267	0.00279342
TTTY14	ALX4	-0.267	0.002805
TTTY14	L2HGDH	-0.267	0.00280808
TTTY14	FBXW4	0.267	0.00280902
TTTY14	AMMECR1L	-0.267	0.00281264
TTTY14	EIF2AK2	-0.267	0.00281332
TTTY14	FAM160B2	0.267	0.00282777
TTTY14	NECAB2	-0.267	0.00283422
TTTY14	SERHL2	0.267	0.00283478
TTTY14	GYS2	0.267	0.0028401
TTTY14	STC2	-0.267	0.0028429
TTTY14	LIAS	0.267	0.00284811
TTTY14	ISL2	-0.267	0.00284912
TTTY14	HELB	-0.267	0.00285001
TTTY14	FOXI3	-0.267	0.00287353
TTTY14	SF3B3	-0.267	0.00287566
TTTY14	GPR19	-0.267	0.00287583
TTTY14	RDH5	0.266	0.00289358
TTTY14	KCNC4	0.266	0.00289381
TTTY14	EZH1	0.266	0.00289394
TTTY14	CEP55	-0.266	0.00289495
TTTY14	ENO2	-0.266	0.00290315
TTTY14	CLSPN	-0.266	0.00290437
TTTY14	CRISP2	0.266	0.00290851
TTTY14	KIAA0319	-0.266	0.00292264
TTTY14	MAP3K14	0.266	0.00293551
TTTY14	ELANE	0.266	0.00294093
TTTY14	FITM1	0.266	0.00294537
TTTY14	ANKRD23	0.266	0.00294824
TTTY14	AVL9	-0.266	0.002953
TTTY14	PPARGC1A	0.266	0.00295318
TTTY14	NEK11	0.266	0.0029615
TTTY14	SCARB1	-0.266	0.0029675
TTTY14	PRR32	0.266	0.00297034
TTTY14	ALX1	-0.266	0.00297194
TTTY14	RSPH9	0.266	0.00297287
TTTY14	MINOS1	0.266	0.00297535
TTTY14	MED16	0.266	0.00299731
TTTY14	CDKL2	-0.266	0.00299785
TTTY14	GNA13	-0.265	0.00299929
TTTY14	CFAP73	0.265	0.00300195
TTTY14	PEX14	0.265	0.0030135
TTTY14	GALE	0.265	0.00301645
TTTY14	RHBDF1	0.265	0.00302726
TTTY14	TRIM59	-0.265	0.00303017
TTTY14	GREM1	-0.265	0.00303099
TTTY14	SPIRE1	-0.265	0.00305096
TTTY14	KIF9	0.265	0.0030521
TTTY14	C2CD4B	0.265	0.00305418
TTTY14	MKRN2OS	0.265	0.00305567
TTTY14	ONECUT1	-0.265	0.00305706
TTTY14	ALG10	-0.265	0.00306091
TTTY14	ST8SIA5	0.265	0.00306394
TTTY14	TRIM41	0.265	0.00306411
TTTY14	ESR1	0.265	0.00306522
TTTY14	TMEM80	0.265	0.00307249
TTTY14	CTNNA1	0.265	0.00307899
TTTY14	GABRG2	-0.265	0.00310253
TTTY14	FBXO38	0.264	0.00312034
TTTY14	HINT1	0.264	0.0031247
TTTY14	PPP1R3C	0.264	0.00313646
TTTY14	LIM2	-0.264	0.00315118
TTTY14	TET1	-0.264	0.00315278
TTTY14	DRC3	0.264	0.00316377
TTTY14	ERP27	0.264	0.00318088
TTTY14	ETFDH	0.264	0.00318211
TTTY14	PHLDB2	-0.264	0.00318278
TTTY14	NID2	-0.264	0.00318788
TTTY14	NXT2	-0.264	0.0031937
TTTY14	SAP30L	0.264	0.00319549
TTTY14	YPEL2	0.264	0.00321302
TTTY14	NAT1	0.264	0.00322915
TTTY14	SCRG1	0.263	0.00323477
TTTY14	TAF2	-0.263	0.00324222
TTTY14	YBEY	0.263	0.00324312
TTTY14	ITGA1	-0.263	0.00326035
TTTY14	CHM	-0.263	0.00326108
TTTY14	UBXN10	0.263	0.00326375
TTTY14	TMEFF1	-0.263	0.00327791
TTTY14	PADI1	0.263	0.00328047
TTTY14	FAM166B	0.263	0.00328781
TTTY14	SH3BGR	0.263	0.00329408
TTTY14	MEMO1	-0.263	0.00329511
TTTY14	GNG5	0.263	0.00329783
TTTY14	CERS6	-0.263	0.00330361
TTTY14	PEX6	0.263	0.00330401
TTTY14	UTP25	-0.263	0.00331203
TTTY14	ANKZF1	0.263	0.00332518
TTTY14	ST6GALNAC6	0.263	0.00333093
TTTY14	C9orf24	0.263	0.00333899
TTTY14	SYTL1	0.263	0.00334154
TTTY14	TLK1	-0.263	0.00334303
TTTY14	FAM91A1	-0.263	0.00334837
TTTY14	LRRC26	0.263	0.00335148
TTTY14	ID1	0.262	0.00335853
TTTY14	PPP1R32	0.262	0.00336076
TTTY14	F2RL2	-0.262	0.00336225
TTTY14	PLCB1	-0.262	0.00337017
TTTY14	INTS8	-0.262	0.0033763
TTTY14	DENND2D	0.262	0.00338072
TTTY14	TFEB	0.262	0.00338418
TTTY14	KAT2B	0.262	0.00338454
TTTY14	C18orf54	-0.262	0.00340126
TTTY14	PLCD4	0.262	0.00341262
TTTY14	BDNF	-0.262	0.00342018
TTTY14	TECR	0.262	0.00344662
TTTY14	LINC00672	0.262	0.00344763
TTTY14	ATP1A2	0.262	0.00345767
TTTY14	BRMS1L	-0.262	0.00347016
TTTY14	RGS12	0.262	0.00347251
TTTY14	RILP	0.262	0.00347278
TTTY14	ABCD4	0.262	0.00348152
TTTY14	ADAM12	-0.261	0.00349364
TTTY14	SERPINB6	0.261	0.00349551
TTTY14	PAPOLG	-0.261	0.00351265
TTTY14	ZCWPW2	0.261	0.00351943
TTTY14	STK25	0.261	0.0035242
TTTY14	ART3	0.261	0.00352964
TTTY14	H2AFY	0.261	0.00353416
TTTY14	SLC43A3	0.261	0.00353947
TTTY14	PIP	0.261	0.00354267
TTTY14	FEZF1	-0.261	0.00355823
TTTY14	STK3	-0.261	0.00356427
TTTY14	PDLIM1	0.261	0.00356461
TTTY14	KCNAB1	0.261	0.00356599
TTTY14	PLEKHA8	-0.261	0.00356838
TTTY14	CENPF	-0.261	0.00357519
TTTY14	UBXN6	0.261	0.00358181
TTTY14	TEAD2	-0.261	0.00358423
TTTY14	ODC1	-0.261	0.00358929
TTTY14	STEAP4	0.261	0.00359106
TTTY14	TWF2	0.261	0.00361346
TTTY14	ANP32E	-0.261	0.00361393
TTTY14	DTX1	0.26	0.00362115
TTTY14	KIF5A	-0.26	0.00363378
TTTY14	ANKRD37	0.26	0.00364183
TTTY14	SKP1	0.26	0.00364981
TTTY14	ABHD17A	0.26	0.0036757
TTTY14	ANKMY1	0.26	0.00372021
TTTY14	ADAT1	-0.26	0.00372132
TTTY14	SCYL2	-0.26	0.00372789
TTTY14	SCN9A	-0.26	0.00373344
TTTY14	MT1X	0.26	0.00373798
TTTY14	GRIPAP1	0.259	0.00375397
TTTY14	CYB561D2	0.259	0.00376004
TTTY14	DPYD	0.259	0.00376343
TTTY14	VMO1	0.259	0.00376421
TTTY14	AURKC	0.259	0.00380253
TTTY14	SMPDL3A	0.259	0.00380589
TTTY14	WDR1	0.259	0.00380678
TTTY14	LAMC1	-0.259	0.00380755
TTTY14	ADO	-0.259	0.00381319
TTTY14	FAM183A	0.259	0.00381491
TTTY14	DGKG	-0.259	0.00381655
TTTY14	CILP2	-0.259	0.00382061
TTTY14	NHP2	0.259	0.00384081
TTTY14	DUSP8	-0.259	0.00387953
TTTY14	ACSM5	0.258	0.00389746
TTTY14	RPF1	0.258	0.0039062
TTTY14	LSM14B	-0.258	0.0039116
TTTY14	TIMELESS	-0.258	0.0039142
TTTY14	GPR176	-0.258	0.00391699
TTTY14	EIF5A2	-0.258	0.00391888
TTTY14	HBQ1	-0.258	0.00392048
TTTY14	TIMM21	0.258	0.00392099
TTTY14	NDUFV3	0.258	0.00392104
TTTY14	TAX1BP3	0.258	0.00392416
TTTY14	POLR1B	-0.258	0.00392617
TTTY14	TMX1	-0.258	0.00396384
TTTY14	DGLUCY	0.258	0.00397121
TTTY14	ZNF384	-0.258	0.00397136
TTTY14	SAA2	0.258	0.00398498
TTTY14	NHLH2	0.258	0.00398847
TTTY14	TMEM167B	0.258	0.00399609
TTTY14	SNTG2	0.258	0.00399906
TTTY14	DYNLT1	0.258	0.00402842
TTTY14	UPK3A	0.257	0.00404583
TTTY14	BRD8	0.257	0.00405165
TTTY14	CCDC160	0.257	0.00405191
TTTY14	GTF2B	0.257	0.00406223
TTTY14	LPCAT3	-0.257	0.00407201
TTTY14	CCDC191	0.257	0.00407766
TTTY14	MT1M	0.257	0.00408439
TTTY14	HEXDC	0.257	0.00410073
TTTY14	CHAD	0.257	0.00411623
TTTY14	DLL3	-0.257	0.00412775
TTTY14	GLOD4	0.257	0.00416424
TTTY14	SDR16C5	0.257	0.00416668
TTTY14	TOM1L2	0.257	0.00416706
TTTY14	PRRC2B	-0.257	0.00416717
TTTY14	ASB11	0.257	0.00416977
TTTY14	ATF1	-0.257	0.00417046
TTTY14	UTP4	-0.257	0.0041721
TTTY14	RIF1	-0.257	0.00418024
TTTY14	F3	0.257	0.00418309
TTTY14	SLC2A3	-0.256	0.00418681
TTTY14	FOXD3	-0.256	0.00420473
TTTY14	DHX9	-0.256	0.00421563
TTTY14	ENPEP	-0.256	0.00423356
TTTY14	PRICKLE4	0.256	0.00424275
TTTY14	TRMT61B	-0.256	0.00424348
TTTY14	GNA14	0.256	0.0042451
TTTY14	MDH1	0.256	0.00426282
TTTY14	MRPL40	0.256	0.00426462
TTTY14	DAG1	-0.256	0.00426761
TTTY14	ARHGEF37	0.256	0.00427426
TTTY14	ARTN	-0.256	0.00429803
TTTY14	TNFRSF14	0.256	0.00432762
TTTY14	TAF5L	-0.256	0.00433668
TTTY14	DIS3L2	0.256	0.00433938
TTTY14	WIZ	-0.256	0.00433983
TTTY14	NT5DC4	-0.255	0.00434658
TTTY14	LSP1	0.255	0.00436418
TTTY14	E2F6	-0.255	0.00437592
TTTY14	CA3	0.255	0.00439327
TTTY14	COL4A5	-0.255	0.00439708
TTTY14	C6orf10	-0.255	0.00442303
TTTY14	PRR4	0.255	0.00444221
TTTY14	MIGA2	0.255	0.00444478
TTTY14	FAM129A	-0.255	0.00446948
TTTY14	DNAH7	0.255	0.00448426
TTTY14	DHRS12	0.255	0.00448613
TTTY14	TLE2	0.255	0.00448846
TTTY14	NDUFA5	0.255	0.00449864
TTTY14	VAMP8	0.255	0.00449888
TTTY14	ATF2	-0.255	0.00450082
TTTY14	FAM3B	0.255	0.00450204
TTTY14	GDI1	-0.254	0.00450987
TTTY14	MRPS10	0.254	0.00452176
TTTY14	PRIM1	-0.254	0.00452627
TTTY14	GBX2	-0.254	0.0045321
TTTY14	TMPPE	-0.254	0.00453853
TTTY14	DSCC1	-0.254	0.00454049
TTTY14	PRKCI	-0.254	0.00454174
TTTY14	POGK	-0.254	0.00455265
TTTY14	SYNGR1	0.254	0.00455451
TTTY14	NELL2	-0.254	0.00456504
TTTY14	RSPH1	0.254	0.00458371
TTTY14	SPAST	-0.254	0.00458444
TTTY14	HNRNPU	-0.254	0.00458787
TTTY14	ZNF346	0.254	0.00462207
TTTY14	FAM98C	0.254	0.00462454
TTTY14	NUDT11	-0.254	0.00465473
TTTY14	NELFCD	-0.254	0.0046563
TTTY14	MZF1	0.254	0.00465748
TTTY14	WBP4	0.254	0.00466737
TTTY14	TXNDC17	0.253	0.00467125
TTTY14	ATG4A	0.253	0.00467242
TTTY14	STN1	0.253	0.00467778
TTTY14	DMAP1	0.253	0.00468403
TTTY14	CDH6	-0.253	0.00469168
TTTY14	CCER2	0.253	0.00469256
TTTY14	HTR1B	-0.253	0.00470252
TTTY14	ZNF695	-0.253	0.00470759
TTTY14	PLK1	-0.253	0.00470995
TTTY14	CLK1	0.253	0.00472584
TTTY14	PCK2	-0.253	0.00472889
TTTY14	WNT2	-0.253	0.00473183
TTTY14	NPRL2	0.253	0.00473284
TTTY14	ZBTB24	-0.253	0.00473827
TTTY14	MAATS1	0.253	0.0047434
TTTY14	COA3	0.253	0.00474347
TTTY14	UBAP1L	0.253	0.00474667
TTTY14	DTD2	-0.253	0.00474831
TTTY14	SYTL3	0.253	0.00475308
TTTY14	CCDC178	0.253	0.00475369
TTTY14	GPRC5D	-0.253	0.0047597
TTTY14	LSM12	-0.253	0.0047752
TTTY14	CHD4	-0.253	0.00478206
TTTY14	GOLGA8N	0.253	0.00478562
TTTY14	KIAA1211L	0.253	0.00478871
TTTY14	CASKIN1	-0.253	0.0047917
TTTY14	GADD45G	0.253	0.0047946
TTTY14	COL6A3	-0.253	0.00479569
TTTY14	G2E3	-0.253	0.00479637
TTTY14	SRSF5	0.253	0.00479741
TTTY14	SELENOW	0.253	0.00480038
TTTY14	VWA3A	0.253	0.00483301
TTTY14	GABBR2	-0.252	0.00484656
TTTY14	NBL1	0.252	0.00485364
TTTY14	TMEM225B	0.252	0.00485373
TTTY14	NKAPL	0.252	0.00485655
TTTY14	BOC	0.252	0.00487187
TTTY14	C15orf62	0.252	0.00487627
TTTY14	GTPBP8	0.252	0.00487772
TTTY14	MUC1	0.252	0.00489356
TTTY14	INAFM2	0.252	0.00490737
TTTY14	COLQ	0.252	0.00491699
TTTY14	PAWR	-0.252	0.00492288
TTTY14	ZNF623	-0.252	0.0049501
TTTY14	AHR	-0.252	0.00496752
TTTY14	FAM199X	-0.252	0.00497578
TTTY14	ABLIM2	0.252	0.00500281
TTTY14	PLIN4	0.251	0.00502225
TTTY14	SKIL	-0.251	0.00503413
TTTY14	SOST	-0.251	0.00503884
TTTY14	ARL5B	-0.251	0.00505352
TTTY14	DUSP1	0.251	0.00505826
TTTY14	UNC13C	0.251	0.00505922
TTTY14	TEX101	0.251	0.00507316
TTTY14	POU2F1	-0.251	0.00511415
TTTY14	FCAR	-0.251	0.0051165
TTTY14	OR7E47P	0.251	0.00511952
TTTY14	COL8A1	-0.251	0.00512427
TTTY14	HAUS2	-0.251	0.00512727
TTTY14	DLG2	0.251	0.00513499
TTTY14	GABRA3	-0.251	0.00513698
TTTY14	SMARCC1	-0.251	0.00519278
TTTY14	IGIP	0.25	0.00523369
TTTY14	DPP6	0.25	0.00525337
TTTY14	CNOT8	0.25	0.00525439
TTTY14	TRAPPC12	0.25	0.00525918
TTTY14	ECT2	-0.25	0.00526073
TTTY14	LRRC6	0.25	0.00526203
TTTY14	ARGLU1	0.25	0.00526346
TTTY14	MTLN	0.25	0.00526471
TTTY14	INPP4A	-0.25	0.00526488
TTTY14	SLC35C1	0.25	0.0052773
TTTY14	CSAG2	-0.25	0.00528797
TTTY14	EXOC8	-0.25	0.00529903
TTTY14	WTIP	0.25	0.00530298
TTTY14	CNPPD1	0.25	0.00530565
TTTY14	MRPS18B	0.25	0.00530583
TTTY14	NRG3	0.25	0.0053093
TTTY14	ARHGEF25	-0.25	0.00531572
TTTY14	FGFBP1	0.25	0.00531772
TTTY14	ETHE1	0.25	0.00532597
TTTY14	KIAA1324L	-0.25	0.00533366
TTTY14	ZNF883	-0.25	0.00533554
TTTY14	PAK2	-0.25	0.00535321
TTTY14	AK1	0.25	0.00535329
TTTY14	CDC42BPA	-0.25	0.00535964
TTTY14	FAM3D	0.25	0.00537072
TTTY14	RFC5	-0.25	0.00537649
TTTY14	ETV4	-0.25	0.00538154
TTTY14	COX7C	0.25	0.00538262
TTTY14	IDS	-0.25	0.00538314
TTTY14	MSI1	-0.249	0.00539091
TTTY14	BAIAP2	0.249	0.00540349
TTTY14	C2orf16	-0.249	0.00544216
TTTY14	ATXN2L	-0.249	0.00544356
TTTY14	CPNE7	-0.249	0.005453
TTTY14	MPRIP	0.249	0.00546096
TTTY14	ITPRID2	-0.249	0.00546226
TTTY14	DNAH17	-0.249	0.00546248
TTTY14	ZNF844	0.249	0.00548274
TTTY14	TNRC18	-0.249	0.00548908
TTTY14	CTXND1	0.249	0.00549094
TTTY14	PKN1	-0.249	0.00549202
TTTY14	ARL6IP5	0.249	0.00551355
TTTY14	CNN3	0.249	0.00552299
TTTY14	ATN1	-0.249	0.00554066
TTTY14	PDE3B	-0.249	0.00556715
TTTY14	DNAJC28	0.249	0.00556863
TTTY14	ACKR1	0.248	0.00558632
TTTY14	TBL1X	-0.248	0.00559336
TTTY14	SRD5A2	0.248	0.00560216
TTTY14	BHMG1	-0.248	0.00561902
TTTY14	PHKG1	0.248	0.00562141
TTTY14	CPNE8	-0.248	0.00562146
TTTY14	MMGT1	-0.248	0.00562894
TTTY14	PYM1	0.248	0.00564489
TTTY14	DAPK2	0.248	0.00564799
TTTY14	IGF2R	-0.248	0.00564965
TTTY14	COL4A6	-0.248	0.00566361
TTTY14	ROGDI	0.248	0.00567642
TTTY14	GABARAP	0.248	0.00567826
TTTY14	SUCLG1	0.248	0.00569391
TTTY14	NPEPL1	0.248	0.00569888
TTTY14	KAT14	0.248	0.00570558
TTTY14	MLEC	-0.248	0.0057119
TTTY14	PIP5K1A	-0.248	0.00573051
TTTY14	LAMB4	0.248	0.00573507
TTTY14	BRD3	-0.248	0.00573872
TTTY14	FXYD2	0.248	0.00573994
TTTY14	HEATR1	-0.248	0.00575327
TTTY14	JAKMIP3	-0.248	0.00575741
TTTY14	UBASH3B	-0.248	0.00577149
TTTY14	ACOX2	0.248	0.00577857
TTTY14	YIPF7	0.248	0.00578041
TTTY14	GIT1	-0.247	0.00579383
TTTY14	OSBPL3	-0.247	0.00579591
TTTY14	RHBDL2	0.247	0.00580404
TTTY14	POLR2D	-0.247	0.00583551
TTTY14	SAXO2	0.247	0.00586459
TTTY14	SUGT1	0.247	0.00586519
TTTY14	GTF3C4	-0.247	0.00587068
TTTY14	RAPGEF3	0.247	0.0058947
TTTY14	TMEM232	0.247	0.00590074
TTTY14	ANKRD35	0.247	0.00592211
TTTY14	FGF2	-0.247	0.00592268
TTTY14	CACNG6	0.247	0.00593593
TTTY14	CGNL1	0.247	0.00593794
TTTY14	PLAGL2	-0.247	0.00595825
TTTY14	FNDC1	-0.247	0.00598549
TTTY14	CLUH	0.247	0.00598702
TTTY14	NYAP2	0.246	0.00599511
TTTY14	SMIM5	0.246	0.00599981
TTTY14	KLHDC1	0.246	0.00601352
TTTY14	MYH15	0.246	0.00601405
TTTY14	MRFAP1	0.246	0.0060236
TTTY14	ZXDB	-0.246	0.00602957
TTTY14	SAT2	0.246	0.00605445
TTTY14	ALS2CL	0.246	0.00608663
TTTY14	LARGE2	-0.246	0.00609926
TTTY14	TBC1D30	-0.246	0.00610542
TTTY14	PGAP1	-0.246	0.00611272
TTTY14	SRCAP	-0.246	0.00612908
TTTY14	COQ4	0.246	0.00614102
TTTY14	SLC9B2	-0.246	0.00614507
TTTY14	CXCL17	0.246	0.00614707
TTTY14	CBFB	-0.246	0.00615809
TTTY14	PALMD	0.246	0.00616349
TTTY14	QSER1	-0.246	0.00616991
TTTY14	ISG20L2	-0.246	0.00617401
TTTY14	ZG16B	0.246	0.00619962
TTTY14	MROH7	0.245	0.00621072
TTTY14	CYP8B1	0.245	0.00621894
TTTY14	ITGAE	0.245	0.00621971
TTTY14	PAH	-0.245	0.00622354
TTTY14	TCF3	-0.245	0.00622561
TTTY14	SPDYE6	0.245	0.00622696
TTTY14	PUS7	-0.245	0.00623918
TTTY14	TXNDC16	-0.245	0.00626958
TTTY14	SPAG17	0.245	0.00627269
TTTY14	SMKR1	-0.245	0.00627352
TTTY14	CAPNS1	0.245	0.00629156
TTTY14	SRSF9	-0.245	0.00629581
TTTY14	TCP11L1	-0.245	0.00630961
TTTY14	GAS2L2	0.245	0.00632422
TTTY14	ZFP92	-0.245	0.00634002
TTTY14	CDCA5	-0.245	0.00634335
TTTY14	ATP12A	0.245	0.00635989
TTTY14	C6orf203	0.245	0.00636417
TTTY14	CDH11	-0.245	0.00636579
TTTY14	INSYN2B	-0.245	0.0063844
TTTY14	NCAPH	-0.245	0.0063854
TTTY14	HDAC7	0.245	0.00638774
TTTY14	TMEM132A	-0.245	0.00640017
TTTY14	PDHA1	0.245	0.00640136
TTTY14	NYNRIN	0.245	0.00641598
TTTY14	EFCAB12	0.244	0.00642546
TTTY14	EIF1AX	-0.244	0.0064303
TTTY14	EOMES	-0.244	0.00646847
TTTY14	PAXIP1	-0.244	0.00647641
TTTY14	MRPL39	0.244	0.00648562
TTTY14	TSLP	0.244	0.00649038
TTTY14	B3GALNT2	-0.244	0.00650712
TTTY14	SAPCD2	-0.244	0.00651513
TTTY14	CYP51A1	-0.244	0.00651921
TTTY14	SLC25A29	0.244	0.00653493
TTTY14	TMEM129	0.244	0.00657114
TTTY14	EFCAB6	0.244	0.00657958
TTTY14	KIAA1551	-0.244	0.00658236
TTTY14	PNPT1	-0.244	0.00658533
TTTY14	FBXO40	0.244	0.00659735
TTTY14	POM121	-0.244	0.00660775
TTTY14	SYF2	0.244	0.00661981
TTTY14	ZBTB33	-0.244	0.00662233
TTTY14	TEX15	-0.244	0.0066316
TTTY14	KLF11	-0.244	0.00663205
TTTY14	ST3GAL6	0.244	0.00664723
TTTY14	AQP2	0.243	0.00664882
TTTY14	COMMD1	0.243	0.00665384
TTTY14	CTNNBIP1	0.243	0.00666155
TTTY14	NLRP1	0.243	0.00667324
TTTY14	CDC6	-0.243	0.00667349
TTTY14	ATP5MG	0.243	0.00668345
TTTY14	PPIL6	0.243	0.00668422
TTTY14	YTHDF1	-0.243	0.00670074
TTTY14	ADAM17	-0.243	0.00670324
TTTY14	DDHD1	-0.243	0.00670415
TTTY14	LRRC8B	-0.243	0.00671636
TTTY14	BORCS7	0.243	0.00673021
TTTY14	POLR3GL	0.243	0.00674105
TTTY14	DLL1	0.243	0.00674615
TTTY14	ZMYND10	0.243	0.00675616
TTTY14	LMBRD1	0.243	0.00676592
TTTY14	SAA4	0.243	0.00676699
TTTY14	NIPAL2	0.243	0.00678121
TTTY14	CABLES2	-0.243	0.00679565
TTTY14	LRRC58	-0.243	0.00679766
TTTY14	SLC5A3	-0.243	0.00680923
TTTY14	KRT7	0.243	0.0068102
TTTY14	NRIP3	-0.243	0.00682704
TTTY14	XRCC2	-0.243	0.00683709
TTTY14	SEC31B	0.243	0.00686758
TTTY14	TJP3	0.243	0.00687475
TTTY14	RNF168	-0.242	0.00688908
TTTY14	SNTA1	0.242	0.00689525
TTTY14	MED18	0.242	0.00690053
TTTY14	HADH	0.242	0.00690624
TTTY14	CUL4B	-0.242	0.0069342
TTTY14	TRIP4	0.242	0.00694142
TTTY14	CNDP2	0.242	0.00695151
TTTY14	FBN2	-0.242	0.00695439
TTTY14	ZFYVE21	0.242	0.00695764
TTTY14	JAKMIP2	-0.242	0.00696931
TTTY14	RASSF3	-0.242	0.00697478
TTTY14	CPED1	-0.242	0.00698674
TTTY14	MKNK2	0.242	0.00699574
TTTY14	GUCY1A2	-0.242	0.00703975
TTTY14	CDH24	-0.242	0.00705859
TTTY14	IL20RB	0.242	0.00705957
TTTY14	EIF3K	0.242	0.00706048
TTTY14	FARP1	-0.242	0.00710644
TTTY14	MYOC	0.241	0.00713323
TTTY14	C16orf89	0.241	0.00714426
TTTY14	UGDH	-0.241	0.00715459
TTTY14	CLASP1	-0.241	0.0071696
TTTY14	SLC25A27	0.241	0.00717033
TTTY14	PEX11B	0.241	0.00718052
TTTY14	FAM20B	-0.241	0.00719596
TTTY14	UTP23	-0.241	0.00720634
TTTY14	CFAP299	0.241	0.00723881
TTTY14	YEATS2	-0.241	0.00725078
TTTY14	NOP2	-0.241	0.0072538
TTTY14	LAMP3	-0.241	0.00725444
TTTY14	TUBGCP6	0.241	0.00725716
TTTY14	WDR45	0.241	0.00727562
TTTY14	GMPPA	0.241	0.00727892
TTTY14	SGPL1	-0.241	0.00728324
TTTY14	KLHL23	-0.241	0.00728787
TTTY14	ZNF433	0.241	0.00731762
TTTY14	MMD	-0.241	0.00735544
TTTY14	IQUB	0.241	0.0073573
TTTY14	KIF18A	-0.241	0.00735916
TTTY14	NANS	0.241	0.00736632
TTTY14	BCAT1	-0.241	0.00737064
TTTY14	TDRD10	0.241	0.00737216
TTTY14	DCLRE1A	-0.24	0.00739892
TTTY14	CCDC17	0.24	0.00740833
TTTY14	EDIL3	-0.24	0.00742546
TTTY14	KCNK9	-0.24	0.0074288
TTTY14	CDKL3	0.24	0.00742905
TTTY14	HOXD11	-0.24	0.00744124
TTTY14	SLC51A	0.24	0.00744415
TTTY14	FNDC3B	-0.24	0.00745155
TTTY14	VDAC1	0.24	0.00745442
TTTY14	UBE2D2	0.24	0.00745729
TTTY14	CENPBD1	-0.24	0.00745757
TTTY14	ESM1	-0.24	0.00747623
TTTY14	EXOC1	0.24	0.00747946
TTTY14	UQCC1	0.24	0.00750057
TTTY14	WDR13	0.24	0.00751573
TTTY14	GFY	-0.24	0.00751827
TTTY14	COX10	0.24	0.00752606
TTTY14	CXCL5	-0.24	0.00753373
TTTY14	PICK1	0.24	0.00754294
TTTY14	CBX6	-0.24	0.00754637
TTTY14	AKR1B1	-0.24	0.00755101
TTTY14	TRAPPC3	0.24	0.00755752
TTTY14	RPL39L	-0.24	0.00756004
TTTY14	CAPN8	0.24	0.0075727
TTTY14	FES	0.24	0.00757589
TTTY14	HYI	0.24	0.00759902
TTTY14	STX3	-0.24	0.00760555
TTTY14	GAST	-0.24	0.00762548
TTTY14	GATD1	0.239	0.00764252
TTTY14	TP53BP2	-0.239	0.00764987
TTTY14	SLC29A2	-0.239	0.00766192
TTTY14	SBNO2	0.239	0.00767179
TTTY14	LRRC74B	0.239	0.00767943
TTTY14	BCAS1	0.239	0.00768699
TTTY14	IL33	0.239	0.00768718
TTTY14	PCDH17	-0.239	0.00768745
TTTY14	ABCB11	0.239	0.00771837
TTTY14	THG1L	0.239	0.00772141
TTTY14	AGPS	-0.239	0.00773561
TTTY14	TMEM126A	0.239	0.00775122
TTTY14	MPHOSPH9	-0.239	0.00775517
TTTY14	SPINDOC	-0.239	0.00777126
TTTY14	ATXN1L	-0.239	0.00777232
TTTY14	CABP1	-0.239	0.0077886
TTTY14	CENPL	-0.239	0.00779891
TTTY14	THOC7	0.239	0.00780131
TTTY14	MTHFR	0.239	0.00781483
TTTY14	SLC8A2	-0.239	0.00782002
TTTY14	TTBK2	-0.239	0.00783354
TTTY14	FOXJ2	-0.239	0.00784247
TTTY14	BCAR3	0.239	0.00785005
TTTY14	MEIOB	-0.239	0.00785652
TTTY14	LRPAP1	0.239	0.00786623
TTTY14	CKMT1A	0.238	0.00790008
TTTY14	PLK2	0.238	0.00791174
TTTY14	ITM2B	0.238	0.00792394
TTTY14	MEN1	-0.238	0.00794452
TTTY14	CD24	0.238	0.00794687
TTTY14	ZBED1	0.238	0.00795491
TTTY14	NPIPB15	0.238	0.00796441
TTTY14	BAG4	-0.238	0.00796793
TTTY14	SATB2	-0.238	0.00798942
TTTY14	SAMM50	0.238	0.00800037
TTTY14	KIAA1211	-0.238	0.00800364
TTTY14	HNRNPA1L2	0.238	0.00801208
TTTY14	ZNF846	0.238	0.00802646
TTTY14	SLC16A7	0.238	0.00803895
TTTY14	PDGFRB	-0.238	0.00804902
TTTY14	TMEM135	-0.238	0.008052
TTTY14	TMEM184B	-0.238	0.00805329
TTTY14	VAX2	-0.238	0.00805801
TTTY14	KDELC1	-0.238	0.00806789
TTTY14	MCM6	-0.238	0.00807614
TTTY14	GIN1	0.238	0.00809257
TTTY14	MAP4K3	-0.238	0.00812289
TTTY14	EPS8L1	0.238	0.00813604
TTTY14	MPP6	-0.238	0.00813629
TTTY14	SPOPL	-0.238	0.00815767
TTTY14	HSD17B4	0.238	0.0081604
TTTY14	CIDEC	0.237	0.00817426
TTTY14	ADGRL1	-0.237	0.00817486
TTTY14	NUP98	-0.237	0.00820085
TTTY14	PAPOLA	-0.237	0.00820148
TTTY14	ADD1	0.237	0.00820526
TTTY14	FBXL15	0.237	0.00820772
TTTY14	SERTAD1	0.237	0.0082116
TTTY14	HOXA6	-0.237	0.00824751
TTTY14	TSC22D4	0.237	0.00825123
TTTY14	EPRS	-0.237	0.00827683
TTTY14	NMD3	-0.237	0.0082905
TTTY14	ANKRD34B	-0.237	0.00829361
TTTY14	BEAN1	0.237	0.00829398
TTTY14	SLX4IP	-0.237	0.00831185
TTTY14	RAD54B	-0.237	0.00831248
TTTY14	BAG1	0.237	0.00832059
TTTY14	GATD3B	0.237	0.00832464
TTTY14	NEMP1	-0.237	0.00832615
TTTY14	DNAJC6	-0.237	0.00834312
TTTY14	SFTA3	0.237	0.00835289
TTTY14	MMRN1	0.237	0.00835714
TTTY14	CABCOCO1	0.237	0.00836206
TTTY14	TTL	-0.237	0.00836898
TTTY14	PERM1	0.237	0.00837971
TTTY14	DVL3	-0.237	0.00838267
TTTY14	TMEM209	-0.237	0.00838533
TTTY14	NAPRT	0.237	0.00842044
TTTY14	HMGCS2	0.237	0.00843265
TTTY14	TNN	-0.237	0.00843483
TTTY14	DUOX1	0.237	0.0084354
TTTY14	LIN9	-0.236	0.00846149
TTTY14	GRM8	-0.236	0.00846472
TTTY14	GMPPB	0.236	0.0084669
TTTY14	TEKT1	0.236	0.0084768
TTTY14	QSOX2	-0.236	0.00849247
TTTY14	CADM2	0.236	0.00850802
TTTY14	DGCR6	0.236	0.00853231
TTTY14	HADHB	0.236	0.00853574
TTTY14	PPP2CA	0.236	0.00856997
TTTY14	ALG5	0.236	0.00857393
TTTY14	SAA1	0.236	0.00857701
TTTY14	TTC19	0.236	0.00858204
TTTY14	S100B	0.236	0.00858834
TTTY14	EXOC5	-0.236	0.0085958
TTTY14	SPP1	-0.236	0.00861624
TTTY14	CCR8	-0.236	0.00861957
TTTY14	MICU2	0.236	0.0086286
TTTY14	TMEM178A	0.236	0.00863188
TTTY14	ASB8	0.236	0.0086322
TTTY14	BNIP1	0.236	0.00863977
TTTY14	NDE1	-0.236	0.0086526
TTTY14	PNO1	-0.236	0.00869263
TTTY14	SNRNP35	0.236	0.00870535
TTTY14	TPM2	0.236	0.00871128
TTTY14	FZD9	-0.236	0.00872971
TTTY14	ANKIB1	-0.236	0.00873172
TTTY14	ZNF330	0.235	0.00875427
TTTY14	MTBP	-0.235	0.00876111
TTTY14	KLHL11	-0.235	0.00877551
TTTY14	CAPN5	0.235	0.00878802
TTTY14	ATP5F1D	0.235	0.00879752
TTTY14	IL10RB	0.235	0.00880492
TTTY14	SLC2A14	-0.235	0.00881615
TTTY14	SH2D4A	0.235	0.00882326
TTTY14	PPIL2	0.235	0.00882996
TTTY14	IGF2BP1	-0.235	0.008832
TTTY14	CFH	0.235	0.00883779
TTTY14	COL24A1	-0.235	0.0088397
TTTY14	ITGA2B	-0.235	0.0088599
TTTY14	GBP2	0.235	0.0088768
TTTY14	CLDN10	0.235	0.00888181
TTTY14	ITGB1BP2	0.235	0.0088848
TTTY14	PPP1R36	0.235	0.0089054
TTTY14	PQLC1	0.235	0.00891375
TTTY14	PHAX	0.235	0.00896539
TTTY14	LOXL3	-0.235	0.00897588
TTTY14	YIPF3	0.235	0.00899655
TTTY14	TMEM91	0.235	0.008998
TTTY14	MED12L	-0.235	0.00899991
TTTY14	C2orf72	-0.235	0.00900454
TTTY14	CSGALNACT2	-0.235	0.0090198
TTTY14	ZNF837	0.235	0.00903126
TTTY14	KDM5A	-0.234	0.00903723
TTTY14	TMEM61	0.234	0.0090458
TTTY14	OSCP1	0.234	0.00906781
TTTY14	SLC26A2	0.234	0.0090693
TTTY14	DNM1L	-0.234	0.0090748
TTTY14	SAMD13	0.234	0.0090803
TTTY14	CYREN	-0.234	0.0090808
TTTY14	CALML4	0.234	0.00910232
TTTY14	MUSTN1	0.234	0.00912236
TTTY14	RNF13	-0.234	0.00912294
TTTY14	ZNF670	-0.234	0.00913039
TTTY14	CFAP298	0.234	0.00913534
TTTY14	SPEF1	0.234	0.00913708
TTTY14	BRD4	-0.234	0.0091711
TTTY14	MAFG	-0.234	0.00918171
TTTY14	NUCKS1	-0.234	0.00918373
TTTY14	FSD1	-0.234	0.00919382
TTTY14	CACNA1B	-0.234	0.00920481
TTTY14	B4GALNT3	-0.234	0.009215
TTTY14	MGA	-0.234	0.00923623
TTTY14	ADHFE1	0.234	0.00923785
TTTY14	MS4A15	-0.234	0.00924089
TTTY14	MACO1	0.234	0.00925281
TTTY14	CNTFR	0.234	0.00925526
TTTY14	RBBP8	-0.234	0.00925732
TTTY14	ASB15	0.234	0.00925831
TTTY14	MED1	-0.234	0.00925889
TTTY14	PMM1	0.234	0.00929433
TTTY14	KIF3B	-0.234	0.00929774
TTTY14	COL10A1	-0.234	0.00930232
TTTY14	MAGEA3	-0.234	0.0093037
TTTY14	COL1A1	-0.234	0.00931361
TTTY14	DENND5A	-0.234	0.00931423
TTTY14	RIPK2	-0.234	0.00932605
TTTY14	EXO1	-0.234	0.00932804
TTTY14	CSAG3	-0.233	0.00935512
TTTY14	UNC13A	-0.233	0.00937255
TTTY14	PTHLH	-0.233	0.00937293
TTTY14	KCNQ5	-0.233	0.00937878
TTTY14	ASMTL	0.233	0.00938413
TTTY14	DNAH9	0.233	0.00939033
TTTY14	NUDCD1	-0.233	0.00941458
TTTY14	GLYCTK	0.233	0.00942738
TTTY14	CDNF	0.233	0.00942845
TTTY14	ERBB4	0.233	0.00942996
TTTY14	CRKL	-0.233	0.00944834
TTTY14	CAPS	0.233	0.00945154
TTTY14	ANAPC4	0.233	0.00945872
TTTY14	SLC10A5	0.233	0.00946189
TTTY14	SLC38A8	-0.233	0.009472
TTTY14	ZXDA	-0.233	0.00947708
TTTY14	RC3H2	-0.233	0.00948033
TTTY14	GATAD2A	-0.233	0.00948584
TTTY14	PARP1	-0.233	0.00951804
TTTY14	RNF167	0.233	0.00952033
TTTY14	MROH8	0.233	0.00953787
TTTY14	ARRB1	0.233	0.00954146
TTTY14	PSMD2	-0.233	0.00955964
TTTY14	NLN	-0.233	0.00956401
TTTY14	RAMP1	0.233	0.00956884
TTTY14	PRMT3	-0.233	0.00957505
TTTY14	AVPR1A	-0.233	0.00957536
TTTY14	TTC29	0.233	0.00959029
TTTY14	MAZ	-0.233	0.00959702
TTTY14	AKR1C4	-0.233	0.00962083
TTTY14	CBL	-0.233	0.00963279
TTTY14	ANXA11	0.233	0.00964032
TTTY14	NUP210L	0.232	0.00966154
TTTY14	SIL1	0.232	0.00967197
TTTY14	TBX20	-0.232	0.00967742
TTTY14	ABCA7	0.232	0.00968137
TTTY14	DMXL2	-0.232	0.00968422
TTTY14	POLR1A	-0.232	0.0096886
TTTY14	RCOR2	-0.232	0.00969316
TTTY14	CACNB1	0.232	0.00969585
TTTY14	UBXN7	-0.232	0.00970603
TTTY14	NLRP7	-0.232	0.00970706
TTTY14	ADPRM	0.232	0.00972198
TTTY14	MFAP2	-0.232	0.00972525
TTTY14	AIDA	-0.232	0.00973203
TTTY14	CX3CR1	0.232	0.00974454
TTTY14	CASTOR1	0.232	0.00975225
TTTY14	COX7A2	0.232	0.00976223
TTTY14	CFD	0.232	0.00976756
TTTY14	PSMD6	0.232	0.00979146
TTTY14	SNAP47	-0.232	0.00979595
TTTY14	ELAC2	0.232	0.0098128
TTTY14	LMBR1L	0.232	0.00983145
TTTY14	ZCCHC10	0.232	0.00986813
TTTY14	ATP5PD	0.232	0.009878
TTTY14	DGAT1	0.232	0.00988165
TTTY14	GMPS	-0.232	0.00989367
TTTY14	SOX8	0.232	0.00990945
TTTY14	NDEL1	0.232	0.00991393
TTTY14	PHF14	-0.232	0.0099143
TTTY14	FCGR3B	-0.232	0.00993256
TTTY14	BRI3BP	-0.232	0.00993995
TTTY14	SMIM30	0.231	0.0100085
TTTY14	FOXRED2	-0.231	0.0100256
TTTY14	TCIRG1	0.231	0.0100328
TTTY14	GMFB	-0.231	0.0100425
TTTY14	TLX2	-0.231	0.0100589
TTTY14	NECAP1	-0.231	0.0100664
TTTY14	SH2B1	0.231	0.0100694
TTTY14	NEURL4	0.231	0.0100793
TTTY14	UQCR10	0.231	0.0100911
TTTY14	ZNF414	0.231	0.0100965
TTTY14	FABP7	0.231	0.0101016
TTTY14	DNAAF2	-0.231	0.0101042
TTTY14	SGO1	-0.231	0.0101124
TTTY14	ADPRHL2	0.231	0.0101179
TTTY14	NUP205	-0.231	0.0101203
TTTY14	LRRC15	-0.231	0.0101251
TTTY14	SBNO1	-0.231	0.010133
TTTY14	WHAMM	0.231	0.0101443
TTTY14	HOXB8	-0.231	0.0101479
TTTY14	LRRC9	-0.231	0.0102015
TTTY14	LYNX1	0.231	0.0102087
TTTY14	SFRP1	0.231	0.0102492
TTTY14	HSD17B13	0.231	0.0102539
TTTY14	GRIN2B	0.231	0.010277
TTTY14	CUTA	0.231	0.0103106
TTTY14	BTBD16	-0.23	0.0103374
TTTY14	MKI67	-0.23	0.0103439
TTTY14	S100A14	0.23	0.0103538
TTTY14	HNRNPLL	-0.23	0.0103825
TTTY14	ARID3A	-0.23	0.0103834
TTTY14	PDCL	-0.23	0.0103958
TTTY14	ASCC2	0.23	0.0104064
TTTY14	DOK4	0.23	0.0104131
TTTY14	LRP2	-0.23	0.0104274
TTTY14	MGAT1	0.23	0.0104513
TTTY14	UBE2F	0.23	0.0104627
TTTY14	LIN7A	-0.23	0.0104818
TTTY14	SLC39A14	-0.23	0.0104988
TTTY14	BLOC1S1	0.23	0.0105095
TTTY14	RAD54L2	-0.23	0.0105247
TTTY14	NUP210	-0.23	0.0105405
TTTY14	PDLIM2	0.23	0.0105523
TTTY14	TRIM52	0.23	0.0105706
TTTY14	SLC25A6	0.23	0.0105992
TTTY14	FIGNL1	-0.23	0.0106158
TTTY14	SLC10A4	-0.23	0.0106196
TTTY14	NDUFA1	0.23	0.0106367
TTTY14	FGF13	-0.23	0.0106465
TTTY14	HOXD13	-0.229	0.0106779
TTTY14	MYLPF	0.229	0.0106934
TTTY14	HOXC12	-0.229	0.010713
TTTY14	CT55	-0.229	0.0107175
TTTY14	COL3A1	-0.229	0.0107255
TTTY14	NUP155	-0.229	0.0107266
TTTY14	SRXN1	-0.229	0.0107384
TTTY14	ANKRD63	-0.229	0.0107688
TTTY14	PSME3	-0.229	0.0107754
TTTY14	IGSF11	-0.229	0.0107818
TTTY14	KLRF1	0.229	0.0107942
TTTY14	C6orf52	0.229	0.010798
TTTY14	DKC1	-0.229	0.010806
TTTY14	POM121C	-0.229	0.0108418
TTTY14	KLHL26	-0.229	0.010845
TTTY14	TBCCD1	-0.229	0.010871
TTTY14	SPATA24	0.229	0.0108794
TTTY14	TWISTNB	-0.229	0.0108848
TTTY14	GRB10	-0.229	0.0109055
TTTY14	GNPTG	0.229	0.0109407
TTTY14	ATP11C	-0.229	0.0109536
TTTY14	ACVR1	-0.229	0.0109544
TTTY14	TULP4	-0.229	0.010956
TTTY14	HOXA11	-0.229	0.0109631
TTTY14	CASP4	0.229	0.0109656
TTTY14	ZNF266	0.229	0.010974
TTTY14	GBP7	-0.229	0.0109864
TTTY14	NKRF	-0.229	0.0109889
TTTY14	CYP2C9	0.229	0.0110019
TTTY14	SAA2-SAA4	0.229	0.0110087
TTTY14	VPS41	-0.229	0.0110087
TTTY14	UCP3	0.228	0.0110643
TTTY14	VPS53	0.228	0.0110702
TTTY14	FANCI	-0.228	0.0110768
TTTY14	SERPINB3	0.228	0.0110777
TTTY14	HPGD	0.228	0.0110883
TTTY14	DSG2	-0.228	0.011103
TTTY14	PIGM	-0.228	0.0111182
TTTY14	CTH	-0.228	0.0111479
TTTY14	MOV10L1	-0.228	0.0111714
TTTY14	IL4R	0.228	0.0111891
TTTY14	RWDD1	0.228	0.0112064
TTTY14	LRRC27	0.228	0.0112122
TTTY14	IL17D	0.228	0.0112178
TTTY14	SF1	-0.228	0.0112266
TTTY14	GRAMD2B	0.228	0.011227
TTTY14	SMC4	-0.228	0.0112333
TTTY14	DUSP16	-0.228	0.0112369
TTTY14	SAV1	-0.228	0.011238
TTTY14	ETS2	0.228	0.0112508
TTTY14	PCDHB8	-0.228	0.0112676
TTTY14	HRCT1	0.228	0.0112803
TTTY14	FAM189B	-0.228	0.011289
TTTY14	ESCO1	-0.228	0.0113103
TTTY14	ERVK3-1	0.228	0.0113164
TTTY14	IGBP1	0.228	0.011343
TTTY14	ABCC2	-0.228	0.0113456
TTTY14	TBC1D22B	0.228	0.0113547
TTTY14	OPHN1	-0.228	0.0113556
TTTY14	ATG4B	0.228	0.0113692
TTTY14	RECQL	-0.228	0.011382
TTTY14	CFLAR	0.227	0.0114014
TTTY14	RNPEPL1	0.227	0.0114038
TTTY14	SUSD1	-0.227	0.0114116
TTTY14	ABCG1	-0.227	0.0114429
TTTY14	FGF19	-0.227	0.0114472
TTTY14	EFR3A	-0.227	0.011451
TTTY14	TMEM179	-0.227	0.0114525
TTTY14	NBPF14	0.227	0.0114579
TTTY14	MYH3	0.227	0.0114646
TTTY14	CORO1C	-0.227	0.0114654
TTTY14	TPCN1	0.227	0.0114748
TTTY14	CEBPZ	-0.227	0.0114762
TTTY14	PNCK	-0.227	0.0114905
TTTY14	WBP11	-0.227	0.0114948
TTTY14	PTPN14	-0.227	0.0115038
TTTY14	DYNLRB2	0.227	0.0115078
TTTY14	CD59	0.227	0.0115158
TTTY14	FBXL4	-0.227	0.0115331
TTTY14	RWDD2B	0.227	0.0115696
TTTY14	CHEK1	-0.227	0.0115766
TTTY14	TMEM259	0.227	0.0115823
TTTY14	LYZ	0.227	0.0115921
TTTY14	SLPI	0.227	0.0115972
TTTY14	LMO4	0.227	0.0116093
TTTY14	NHSL1	-0.227	0.0116152
TTTY14	PTPN4	-0.227	0.0116179
TTTY14	IRAK1	-0.227	0.0116184
TTTY14	PRPH	-0.227	0.0116259
TTTY14	DAW1	0.227	0.0116303
TTTY14	EFCAB2	0.227	0.011637
TTTY14	OAS3	-0.227	0.0116393
TTTY14	CNKSR1	0.227	0.0116536
TTTY14	FCHO1	-0.227	0.0116626
TTTY14	ZNF267	-0.227	0.0116644
TTTY14	KLHL28	-0.227	0.0116646
TTTY14	RMC1	-0.227	0.0116775
TTTY14	SLC5A1	0.227	0.0116831
TTTY14	KCNG3	-0.227	0.0117353
TTTY14	DDIAS	-0.227	0.011748
TTTY14	TOP2A	-0.226	0.0117649
TTTY14	PSMB10	0.226	0.0118058
TTTY14	TOM1	0.226	0.0118195
TTTY14	RPL11	0.226	0.0118357
TTTY14	MAP7D1	0.226	0.0118408
TTTY14	KDM6A	-0.226	0.0118416
TTTY14	FAM209B	0.226	0.0118554
TTTY14	NUF2	-0.226	0.0118652
TTTY14	WFDC2	0.226	0.0118796
TTTY14	ZNF814	0.226	0.0118884
TTTY14	PLEKHO2	0.226	0.0118988
TTTY14	APBB3	0.226	0.0118995
TTTY14	ATP6V0A2	-0.226	0.0119163
TTTY14	ALKBH7	0.226	0.0119331
TTTY14	DPYS	0.226	0.0119505
TTTY14	DHRS3	0.226	0.0119551
TTTY14	SERPINB1	0.226	0.0119559
TTTY14	FBXO36	0.226	0.011966
TTTY14	TENT5B	0.226	0.0119747
TTTY14	NBEAL2	0.226	0.0119865
TTTY14	BMP8A	-0.226	0.0120093
TTTY14	STRIP1	0.226	0.0120186
TTTY14	MOGAT2	0.226	0.0120262
TTTY14	DPPA2	-0.226	0.0120337
TTTY14	RNASE4	0.226	0.0120361
TTTY14	FAM174A	0.226	0.0120409
TTTY14	ABCD3	0.226	0.0120457
TTTY14	PROCR	-0.226	0.0120641
TTTY14	ENAH	-0.226	0.0120882
TTTY14	NEDD9	-0.226	0.0120905
TTTY14	AAMDC	0.226	0.0121052
TTTY14	PPP1R12B	0.226	0.0121068
TTTY14	TMEM53	0.226	0.0121081
TTTY14	NLRP6	-0.226	0.0121149
TTTY14	ANG	0.226	0.0121219
TTTY14	PYGM	0.226	0.0121368
TTTY14	CYP4F12	0.226	0.0121368
TTTY14	SNX6	-0.226	0.0121426
TTTY14	SENP2	-0.226	0.0121457
TTTY14	DERL2	0.225	0.0121943
TTTY14	HES1	0.225	0.0122094
TTTY14	CALCOCO2	0.225	0.0122176
TTTY14	POFUT1	-0.225	0.0122219
TTTY14	IRF1	0.225	0.0122223
TTTY14	CCDC13	0.225	0.012229
TTTY14	NLK	-0.225	0.0122358
TTTY14	TRIM39	0.225	0.012274
TTTY14	NEK5	0.225	0.012304
TTTY14	TUBA1B	-0.225	0.0123249
TTTY14	RECQL5	0.225	0.0123275
TTTY14	RXFP1	-0.225	0.0123641
TTTY14	UBE3C	-0.225	0.0123697
TTTY14	CLCN2	-0.225	0.0123729
TTTY14	B4GALT3	-0.225	0.0123875
TTTY14	RHOV	0.225	0.0123954
TTTY14	NID1	-0.225	0.0123988
TTTY14	ZC3H18	-0.225	0.0124029
TTTY14	DNAH6	0.225	0.0124071
TTTY14	NDUFS3	0.225	0.0124139
TTTY14	FAM57B	0.225	0.0124359
TTTY14	GOLT1B	-0.225	0.0124542
TTTY14	RFNG	0.225	0.0124675
TTTY14	GXYLT1	-0.225	0.0124757
TTTY14	COX7B	0.225	0.0125003
TTTY14	KCNE5	0.225	0.0125055
TTTY14	RRBP1	0.225	0.0125069
TTTY14	ITGA10	0.225	0.0125209
TTTY14	PGM1	0.225	0.0125225
TTTY14	CCL28	0.225	0.0125334
TTTY14	PCDHGB2	-0.224	0.0125581
TTTY14	TMPRSS5	0.224	0.0126007
TTTY14	ZNF746	-0.224	0.0126089
TTTY14	NQO1	-0.224	0.0126128
TTTY14	CTDNEP1	0.224	0.0126231
TTTY14	RALGAPA2	0.224	0.01264
TTTY14	USP36	-0.224	0.0126422
TTTY14	EGFLAM	-0.224	0.0126512
TTTY14	ZNF639	-0.224	0.0126513
TTTY14	HAP1	-0.224	0.0127044
TTTY14	APOBEC4	0.224	0.0127071
TTTY14	GSG1L	0.224	0.0127148
TTTY14	ELMOD3	0.224	0.0127216
TTTY14	RNF25	0.224	0.0127241
TTTY14	PFDN5	0.224	0.012737
TTTY14	TSTA3	0.224	0.0127453
TTTY14	RNF207	0.224	0.0127514
TTTY14	PDP2	-0.224	0.0127562
TTTY14	CHST9	0.224	0.0127565
TTTY14	MAT2B	0.224	0.0127616
TTTY14	CTCF	-0.224	0.0127917
TTTY14	ZNF585B	0.224	0.0127921
TTTY14	FBXL18	-0.224	0.0127968
TTTY14	ADIPOR2	-0.224	0.0128156
TTTY14	TRUB1	-0.224	0.0128182
TTTY14	CDH1	-0.224	0.0128407
TTTY14	APOOL	-0.224	0.0128528
TTTY14	TAPT1	0.224	0.0128631
TTTY14	SDHB	0.224	0.0128757
TTTY14	POPDC2	0.224	0.0128793
TTTY14	GATAD2B	-0.224	0.0129072
TTTY14	APOL3	0.224	0.0129088
TTTY14	LIF	-0.224	0.012923
TTTY14	N6AMT1	0.224	0.012929
TTTY14	TSPEAR	-0.224	0.0129331
TTTY14	NDUFA3	0.223	0.0129596
TTTY14	SCNN1B	0.223	0.0129768
TTTY14	SYNGR3	-0.223	0.0130212
TTTY14	CSTA	0.223	0.0130222
TTTY14	GFRA3	-0.223	0.0130395
TTTY14	PAPPA2	-0.223	0.01304
TTTY14	SMC3	-0.223	0.0130816
TTTY14	PIH1D2	0.223	0.0130827
TTTY14	CCDC88A	-0.223	0.0131303
TTTY14	MSH6	-0.223	0.0131465
TTTY14	TTLL3	0.223	0.013153
TTTY14	KNOP1	-0.223	0.0131747
TTTY14	ENO4	0.223	0.0131833
TTTY14	MINDY1	0.223	0.0132238
TTTY14	BAZ2A	-0.223	0.0132498
TTTY14	TRARG1	0.223	0.0132505
TTTY14	MRPL46	0.223	0.0132534
TTTY14	MAFK	-0.223	0.0132596
TTTY14	ATPAF2	0.223	0.0132598
TTTY14	STAU1	-0.223	0.0132652
TTTY14	NOP53	0.223	0.0132817
TTTY14	CHMP2A	0.223	0.0132948
TTTY14	RSPH4A	0.223	0.0133051
TTTY14	ZBTB17	0.223	0.0133094
TTTY14	PRSS35	-0.223	0.013342
TTTY14	FAXC	-0.223	0.0133565
TTTY14	RBFA	0.223	0.0133598
TTTY14	PIH1D1	0.223	0.0133649
TTTY14	TIMP4	0.223	0.0133651
TTTY14	FBXL5	0.223	0.013368
TTTY14	PAAF1	0.223	0.0133683
TTTY14	MROH6	0.222	0.0133823
TTTY14	EFHD2	0.222	0.0133853
TTTY14	AK9	0.222	0.0134488
TTTY14	TBK1	-0.222	0.0134754
TTTY14	ILKAP	0.222	0.0134862
TTTY14	PCM1	0.222	0.013496
TTTY14	N4BP3	0.222	0.0134986
TTTY14	FKBP9	-0.222	0.0135163
TTTY14	PLA2G7	-0.222	0.0135185
TTTY14	CWC15	0.222	0.0135392
TTTY14	PLEKHA3	-0.222	0.0135494
TTTY14	KDM1B	-0.222	0.013553
TTTY14	TBKBP1	0.222	0.0135632
TTTY14	FYB2	0.222	0.0135936
TTTY14	BAZ1B	-0.222	0.0136272
TTTY14	ELMO1	-0.222	0.0136578
TTTY14	UNKL	-0.222	0.0136581
TTTY14	RNF144B	0.222	0.0136628
TTTY14	GPM6A	0.222	0.0136665
TTTY14	GPC3	-0.222	0.0136768
TTTY14	SNX24	0.222	0.0136975
TTTY14	ADGB	0.222	0.0137039
TTTY14	C1QTNF7	0.222	0.0137043
TTTY14	DDHD2	-0.222	0.0137139
TTTY14	PPIL3	0.222	0.013736
TTTY14	TMPRSS3	0.222	0.0137453
TTTY14	ECHDC1	0.222	0.0137462
TTTY14	LRRC2	0.222	0.0137529
TTTY14	XXYLT1	-0.222	0.0137727
TTTY14	FANCA	-0.221	0.0138166
TTTY14	TPST1	-0.221	0.0138407
TTTY14	NMRK1	0.221	0.0138491
TTTY14	FAM81B	0.221	0.0138641
TTTY14	LHFPL2	-0.221	0.0139082
TTTY14	ANGPT2	-0.221	0.0139184
TTTY14	KRT33A	0.221	0.0139618
TTTY14	SMR3B	0.221	0.0139786
TTTY14	PCGF2	-0.221	0.0139809
TTTY14	MMP8	-0.221	0.0139817
TTTY14	RPL37A	0.221	0.0139844
TTTY14	UBOX5	0.221	0.0139893
TTTY14	PCNX2	-0.221	0.0139951
TTTY14	TAF4	-0.221	0.014002
TTTY14	TACSTD2	0.221	0.0140082
TTTY14	MYO18A	0.221	0.0140157
TTTY14	UQCRC2	0.221	0.0140409
TTTY14	F2R	-0.221	0.0140431
TTTY14	TEKT3	0.221	0.0140457
TTTY14	LHFPL4	0.221	0.014054
TTTY14	ACAT1	0.221	0.0140835
TTTY14	ECT2L	0.221	0.0141206
TTTY14	MCEE	0.221	0.0141426
TTTY14	CCHCR1	0.221	0.014152
TTTY14	MB	0.221	0.014156
TTTY14	XKR8	0.221	0.0141712
TTTY14	PPP1R13L	0.221	0.0141758
TTTY14	ST5	0.221	0.0141779
TTTY14	GALT	0.221	0.014221
TTTY14	RPL9	0.22	0.0142569
TTTY14	SMCO1	0.22	0.0142586
TTTY14	C2CD6	-0.22	0.0143602
TTTY14	HOXC10	-0.22	0.0143678
TTTY14	FAM214B	0.22	0.0143809
TTTY14	CYTH1	0.22	0.014385
TTTY14	RXRB	0.22	0.0143853
TTTY14	ALDH4A1	0.22	0.0143944
TTTY14	SRP14	0.22	0.0144211
TTTY14	ROPN1	0.22	0.0144221
TTTY14	CHODL	-0.22	0.0144225
TTTY14	TMEM234	0.22	0.014442
TTTY14	LPO	0.22	0.0144694
TTTY14	TMEM212	0.22	0.0144773
TTTY14	ANGEL1	-0.22	0.0144778
TTTY14	DDX25	0.22	0.014499
TTTY14	CCDC181	0.22	0.0145031
TTTY14	ZNF428	0.22	0.0145141
TTTY14	KISS1	0.22	0.0145416
TTTY14	PFDN6	0.22	0.0145419
TTTY14	PPM1J	0.22	0.0145565
TTTY14	XPR1	-0.22	0.0145584
TTTY14	CHAC2	-0.22	0.0145589
TTTY14	RHEB	-0.22	0.0145679
TTTY14	HDAC6	0.22	0.0146192
TTTY14	OR51E1	-0.22	0.0146432
TTTY14	SERPINI2	0.22	0.0146492
TTTY14	USP10	-0.22	0.0146542
TTTY14	RRN3	-0.22	0.014665
TTTY14	SH3BP2	0.22	0.0146789
TTTY14	ACAP2	-0.22	0.0146839
TTTY14	PLCXD3	0.22	0.014696
TTTY14	ITPRID1	0.22	0.0147132
TTTY14	ERFE	-0.219	0.0147683
TTTY14	SLC27A6	0.219	0.0148131
TTTY14	TECPR1	0.219	0.0148441
TTTY14	TSPAN17	0.219	0.0148444
TTTY14	ZFR	-0.219	0.0148856
TTTY14	GPBAR1	0.219	0.0148858
TTTY14	RNASEH1	-0.219	0.0148882
TTTY14	HKR1	0.219	0.0149223
TTTY14	CHUK	-0.219	0.0149284
TTTY14	TYW1	-0.219	0.014965
TTTY14	FAT1	-0.219	0.0149818
TTTY14	IQCD	0.219	0.0149823
TTTY14	CNOT3	-0.219	0.0149859
TTTY14	FHL3	0.219	0.0150175
TTTY14	KLHDC7A	0.219	0.0150194
TTTY14	MYOM2	0.219	0.0150293
TTTY14	SERPINB10	0.219	0.015049
TTTY14	PWWP2B	0.219	0.0150538
TTTY14	CRY2	0.219	0.0151311
TTTY14	CASQ1	0.219	0.0151322
TTTY14	CATIP	0.219	0.0151374
TTTY14	UBXN4	-0.219	0.0151428
TTTY14	B4GALNT4	-0.219	0.0151717
TTTY14	ARSB	-0.218	0.0151975
TTTY14	MXD4	0.218	0.0152166
TTTY14	TNK1	0.218	0.0152265
TTTY14	SEL1L3	-0.218	0.0152417
TTTY14	EIF5AL1	0.218	0.0152514
TTTY14	ZNF275	-0.218	0.0152611
TTTY14	CCDC33	0.218	0.0152685
TTTY14	HOMER1	-0.218	0.0152736
TTTY14	SLC39A6	-0.218	0.0152805
TTTY14	GPR3	-0.218	0.0153067
TTTY14	IL17RC	0.218	0.0153231
TTTY14	RNF224	0.218	0.0153351
TTTY14	NEK10	0.218	0.0153605
TTTY14	C1orf21	0.218	0.0153743
TTTY14	CSRNP2	-0.218	0.0153891
TTTY14	ACVR1C	-0.218	0.0153973
TTTY14	C2CD2L	0.218	0.0154011
TTTY14	QRFPR	-0.218	0.0154057
TTTY14	SLC41A1	-0.218	0.015411
TTTY14	VCAN	-0.218	0.0154487
TTTY14	SLC29A4	-0.218	0.0154612
TTTY14	RBP5	-0.218	0.0154693
TTTY14	KRT5	0.218	0.0154711
TTTY14	TANGO6	-0.218	0.0154714
TTTY14	ANO5	0.218	0.0154849
TTTY14	TTC12	0.218	0.0155109
TTTY14	PTH2R	-0.218	0.0155255
TTTY14	KRBOX1	0.218	0.0155439
TTTY14	ECSCR	0.218	0.0155607
TTTY14	DUSP26	0.218	0.0155635
TTTY14	PDE3A	-0.218	0.0155703
TTTY14	MORC2	-0.218	0.0156406
TTTY14	IGF2BP3	-0.218	0.0156596
TTTY14	GOT1	0.218	0.0156639
TTTY14	POU3F1	0.217	0.0156842
TTTY14	NDFIP1	0.217	0.0156873
TTTY14	FXYD1	0.217	0.0156917
TTTY14	C7orf61	0.217	0.0157251
TTTY14	METTL25	0.217	0.0157263
TTTY14	ZNF350	0.217	0.0157307
TTTY14	NKD2	-0.217	0.0157316
TTTY14	ANO7	-0.217	0.0157572
TTTY14	UXS1	-0.217	0.0157652
TTTY14	FKBPL	0.217	0.0157796
TTTY14	FLYWCH1	-0.217	0.0158
TTTY14	TSN	-0.217	0.0158501
TTTY14	CDR2	-0.217	0.0159039
TTTY14	ZNF280A	-0.217	0.0159429
TTTY14	TMEM222	0.217	0.0159507
TTTY14	THSD7B	-0.217	0.0159549
TTTY14	FCER1A	0.217	0.0159606
TTTY14	NUDCD2	0.217	0.0159612
TTTY14	PRPF40B	-0.217	0.0159673
TTTY14	LDB3	0.217	0.0160109
TTTY14	WASF1	-0.217	0.0160134
TTTY14	CDHR4	0.217	0.0160198
TTTY14	CRACR2B	0.217	0.0160235
TTTY14	THYN1	0.217	0.0160358
TTTY14	KCNB1	0.217	0.0160363
[truncated: 1,659 more rows]

## Sheet: LNCSRLR
Supplementary Table 8. The Pearson correlation analysis between LNCSRLR and PCGs. Cor, correlation coefficient; PCGs, protein-coding genes
lncRNA	PCGs	Cor	P value
LNCSRLR	PLOD2	0.694	5.95524e-19
LNCSRLR	ITGA5	0.577	2.92663e-12
LNCSRLR	IKBIP	0.549	5.01272e-11
LNCSRLR	ANXA5	0.535	1.91603e-10
LNCSRLR	CSGALNACT2	0.527	3.96773e-10
LNCSRLR	NT5E	0.524	5.14161e-10
LNCSRLR	FNDC3B	0.519	7.64342e-10
LNCSRLR	RAPGEFL1	-0.518	8.15328e-10
LNCSRLR	RAB25	-0.515	1.09079e-09
LNCSRLR	THBS1	0.513	1.35013e-09
LNCSRLR	GALNT2	0.507	2.20187e-09
LNCSRLR	ANO6	0.506	2.4092e-09
LNCSRLR	CLIC4	0.505	2.62404e-09
LNCSRLR	CALU	0.495	6.10711e-09
LNCSRLR	LOXL2	0.494	6.17623e-09
LNCSRLR	EMC1	0.492	7.72017e-09
LNCSRLR	ERBB2	-0.491	7.96299e-09
LNCSRLR	CHST11	0.491	8.16389e-09
LNCSRLR	HOOK2	-0.49	8.61472e-09
LNCSRLR	CEMIP2	0.489	9.41799e-09
LNCSRLR	TM7SF2	-0.488	1.0019e-08
LNCSRLR	TGFBI	0.487	1.14784e-08
LNCSRLR	APP	0.486	1.19582e-08
LNCSRLR	LRRC8C	0.481	1.76677e-08
LNCSRLR	KIRREL1	0.478	2.25823e-08
LNCSRLR	FRAT2	-0.473	3.21134e-08
LNCSRLR	GDPGP1	-0.472	3.61523e-08
LNCSRLR	MSN	0.469	4.36357e-08
LNCSRLR	INHBA	0.469	4.42659e-08
LNCSRLR	GRID2IP	-0.468	4.86614e-08
LNCSRLR	P4HA1	0.465	6.03743e-08
LNCSRLR	TMEM263	0.464	6.63124e-08
LNCSRLR	ADAMTS6	0.459	9.53088e-08
LNCSRLR	APBB2	0.458	9.66932e-08
LNCSRLR	PPFIBP2	-0.457	1.04358e-07
LNCSRLR	PLOD1	0.457	1.06107e-07
LNCSRLR	L1CAM	0.457	1.07481e-07
LNCSRLR	SERPINE1	0.457	1.08811e-07
LNCSRLR	SPRED3	0.457	1.11107e-07
LNCSRLR	GALNT10	0.456	1.12262e-07
LNCSRLR	SPACA4	-0.456	1.16668e-07
LNCSRLR	CRB3	-0.456	1.18624e-07
LNCSRLR	COLGALT1	0.455	1.21777e-07
LNCSRLR	TNFRSF12A	0.455	1.25894e-07
LNCSRLR	COL4A1	0.455	1.27026e-07
LNCSRLR	MINPP1	0.452	1.51171e-07
LNCSRLR	LLGL2	-0.451	1.65697e-07
LNCSRLR	SLC41A2	0.45	1.71698e-07
LNCSRLR	PDPN	0.45	1.72594e-07
LNCSRLR	TENM3	0.45	1.7557e-07
LNCSRLR	DCBLD1	0.449	1.88639e-07
LNCSRLR	STX2	0.449	1.90613e-07
LNCSRLR	PLBD2	0.448	2.10261e-07
LNCSRLR	PHLDB3	-0.447	2.19058e-07
LNCSRLR	SOX21	-0.446	2.28534e-07
LNCSRLR	LGALS1	0.445	2.50493e-07
LNCSRLR	LPCAT1	0.443	2.8614e-07
LNCSRLR	MICAL2	0.442	2.99745e-07
LNCSRLR	MAGIX	-0.442	3.00533e-07
LNCSRLR	COL4A2	0.441	3.20981e-07
LNCSRLR	SMPD2	-0.441	3.27508e-07
LNCSRLR	TTYH3	0.44	3.47899e-07
LNCSRLR	SCG5	0.44	3.50041e-07
LNCSRLR	CLDN4	-0.438	3.99497e-07
LNCSRLR	PANX1	0.438	4.11064e-07
LNCSRLR	ADAMTS4	0.436	4.62581e-07
LNCSRLR	EXT2	0.436	4.68569e-07
LNCSRLR	SMIM5	-0.436	4.79786e-07
LNCSRLR	ANKRD35	-0.435	4.92515e-07
LNCSRLR	GNA12	0.435	4.94724e-07
LNCSRLR	EVA1C	-0.435	4.99096e-07
LNCSRLR	FAP	0.434	5.36161e-07
LNCSRLR	PXN	0.434	5.46783e-07
LNCSRLR	PLAU	0.434	5.48412e-07
LNCSRLR	SGPP1	0.433	5.59838e-07
LNCSRLR	COL5A1	0.432	6.01956e-07
LNCSRLR	EPHX3	-0.432	6.23619e-07
LNCSRLR	ACTN1	0.431	6.34703e-07
LNCSRLR	SLC39A14	0.431	6.42713e-07
LNCSRLR	GGT6	-0.431	6.48972e-07
LNCSRLR	TSHZ3	0.431	6.56001e-07
LNCSRLR	VILL	-0.43	6.87115e-07
LNCSRLR	CYP4F12	-0.43	7.05782e-07
LNCSRLR	SERPINH1	0.428	7.90472e-07
LNCSRLR	FAM83E	-0.427	8.45487e-07
LNCSRLR	FRAT1	-0.427	8.5035e-07
LNCSRLR	SPNS3	-0.426	8.74298e-07
LNCSRLR	DCBLD2	0.426	8.81402e-07
LNCSRLR	LYPD2	-0.423	1.06472e-06
LNCSRLR	ELF3	-0.423	1.07871e-06
LNCSRLR	BICDL2	-0.423	1.1078e-06
LNCSRLR	SGTB	0.422	1.12883e-06
LNCSRLR	ST3GAL2	0.422	1.168e-06
LNCSRLR	PDIA5	0.422	1.17303e-06
LNCSRLR	MROH2A	-0.421	1.21336e-06
LNCSRLR	ATP13A3	0.421	1.26887e-06
LNCSRLR	CALD1	0.42	1.35673e-06
LNCSRLR	LAMC2	0.419	1.37863e-06
LNCSRLR	TNFAIP6	0.419	1.37996e-06
LNCSRLR	GNB4	0.419	1.398e-06
LNCSRLR	ITGB3	0.419	1.40792e-06
LNCSRLR	KLK12	-0.419	1.43352e-06
LNCSRLR	DCLK3	0.418	1.46287e-06
LNCSRLR	SLFN11	0.418	1.48698e-06
LNCSRLR	C15orf62	-0.418	1.48911e-06
LNCSRLR	SPRY4	0.418	1.53597e-06
LNCSRLR	ITGAV	0.418	1.54493e-06
LNCSRLR	SHCBP1	0.417	1.59439e-06
LNCSRLR	PTK7	0.417	1.60035e-06
LNCSRLR	AGRN	0.417	1.61352e-06
LNCSRLR	LAMA3	0.417	1.62249e-06
LNCSRLR	NOCT	0.416	1.68786e-06
LNCSRLR	KATNAL1	0.416	1.71839e-06
LNCSRLR	DLG3	-0.416	1.7597e-06
LNCSRLR	STC1	0.415	1.79239e-06
LNCSRLR	ABL2	0.415	1.81172e-06
LNCSRLR	FADS3	0.413	2.06577e-06
LNCSRLR	KRT13	-0.413	2.12306e-06
LNCSRLR	PDGFB	0.412	2.14455e-06
LNCSRLR	PPP1R18	0.412	2.26167e-06
LNCSRLR	COA3	-0.411	2.30827e-06
LNCSRLR	FN1	0.411	2.34402e-06
LNCSRLR	REEP3	0.411	2.36054e-06
LNCSRLR	ETS1	0.411	2.40809e-06
LNCSRLR	TLL1	0.41	2.43719e-06
LNCSRLR	SFXN3	0.41	2.46178e-06
LNCSRLR	PLA2G3	-0.41	2.53993e-06
LNCSRLR	IL7R	0.41	2.54824e-06
LNCSRLR	STARD13	0.41	2.55284e-06
LNCSRLR	IL1RAP	0.409	2.65326e-06
LNCSRLR	KLF7	0.409	2.67366e-06
LNCSRLR	MCAM	0.408	2.83141e-06
LNCSRLR	P4HA2	0.408	2.84922e-06
LNCSRLR	RHOV	-0.408	2.86102e-06
LNCSRLR	GCHFR	-0.408	2.87532e-06
LNCSRLR	GSTA4	-0.407	3.05626e-06
LNCSRLR	ERBB3	-0.407	3.06474e-06
LNCSRLR	NREP	0.406	3.14882e-06
LNCSRLR	LOX	0.406	3.21897e-06
LNCSRLR	PLEKHH3	-0.406	3.23253e-06
LNCSRLR	BMP8A	0.405	3.30118e-06
LNCSRLR	C1QTNF6	0.405	3.46502e-06
LNCSRLR	NEK6	0.404	3.50228e-06
LNCSRLR	CKLF-CMTM1	0.404	3.51386e-06
LNCSRLR	DKK3	0.404	3.63562e-06
LNCSRLR	SAMD14	0.403	3.74741e-06
LNCSRLR	PRDX2	-0.403	3.82447e-06
LNCSRLR	PGAP3	-0.403	3.88631e-06
LNCSRLR	GPRIN1	0.402	4.03873e-06
LNCSRLR	U2SURP	0.402	4.05136e-06
LNCSRLR	DUSP6	0.402	4.13397e-06
LNCSRLR	GLG1	0.401	4.20799e-06
LNCSRLR	NID2	0.401	4.34408e-06
LNCSRLR	EVA1A	0.401	4.3469e-06
LNCSRLR	APCDD1L	0.401	4.3796e-06
LNCSRLR	CEACAM7	-0.4	4.50142e-06
LNCSRLR	FAM69A	0.4	4.51958e-06
LNCSRLR	TMED7-TICAM2	0.4	4.53523e-06
LNCSRLR	KRT33A	-0.4	4.54338e-06
LNCSRLR	FMNL2	0.4	4.544e-06
LNCSRLR	STAP2	-0.399	4.8822e-06
LNCSRLR	ANXA9	-0.399	4.97181e-06
LNCSRLR	FAM3D	-0.398	5.00059e-06
LNCSRLR	CKMT1B	-0.398	5.1471e-06
LNCSRLR	TRMT44	-0.397	5.31654e-06
LNCSRLR	FA2H	-0.397	5.32133e-06
LNCSRLR	GRHL1	-0.397	5.49549e-06
LNCSRLR	GJC1	0.397	5.52719e-06
LNCSRLR	FAAH2	-0.396	5.71455e-06
LNCSRLR	CORO1C	0.396	5.84293e-06
LNCSRLR	FKBP14	0.396	5.85035e-06
LNCSRLR	AMIGO2	0.396	5.89599e-06
LNCSRLR	NECTIN4	-0.395	6.00979e-06
LNCSRLR	CLSTN1	0.395	6.01786e-06
LNCSRLR	CHADL	-0.395	6.06293e-06
LNCSRLR	ITGA1	0.395	6.08706e-06
LNCSRLR	ZNF281	0.395	6.09934e-06
LNCSRLR	PRSS27	-0.395	6.11239e-06
LNCSRLR	HMGXB3	0.395	6.17418e-06
LNCSRLR	ADH7	-0.394	6.40726e-06
LNCSRLR	GRB7	-0.394	6.4074e-06
LNCSRLR	CSTA	-0.394	6.54878e-06
LNCSRLR	ADAM19	0.394	6.55674e-06
LNCSRLR	ERFE	0.394	6.65625e-06
LNCSRLR	CYP27B1	0.393	6.71355e-06
LNCSRLR	LHX1	0.393	6.75979e-06
LNCSRLR	MSANTD3-TMEFF1	0.393	6.79888e-06
LNCSRLR	CYP2C18	-0.393	6.80264e-06
LNCSRLR	ACSS2	-0.393	6.84517e-06
LNCSRLR	PLOD3	0.393	6.84701e-06
LNCSRLR	BNIPL	-0.393	6.87254e-06
LNCSRLR	EDAR	-0.393	6.88152e-06
LNCSRLR	ADAMTS12	0.393	6.89006e-06
LNCSRLR	TENM2	0.393	7.05379e-06
LNCSRLR	OPN1SW	0.393	7.07794e-06
LNCSRLR	GLS	0.393	7.09518e-06
LNCSRLR	TPRG1	-0.392	7.14302e-06
LNCSRLR	ULK3	-0.392	7.19007e-06
LNCSRLR	TRIO	0.392	7.19216e-06
LNCSRLR	NID1	0.392	7.32092e-06
LNCSRLR	SLC12A4	0.392	7.36831e-06
LNCSRLR	RPS27	-0.392	7.44288e-06
LNCSRLR	PHLDB1	0.391	7.57435e-06
LNCSRLR	ITGB1	0.391	7.65536e-06
LNCSRLR	KRT4	-0.391	7.68212e-06
LNCSRLR	SCNN1B	-0.391	7.90344e-06
LNCSRLR	TTYH1	-0.39	8.05301e-06
LNCSRLR	MPND	-0.39	8.06438e-06
LNCSRLR	MYADM	0.39	8.11286e-06
LNCSRLR	BASP1	0.39	8.29546e-06
LNCSRLR	BVES	0.39	8.31423e-06
LNCSRLR	SYT7	0.39	8.4495e-06
LNCSRLR	MUC4	-0.39	8.4699e-06
LNCSRLR	DISP2	0.389	8.4768e-06
LNCSRLR	COL5A2	0.389	8.51093e-06
LNCSRLR	SLC25A10	-0.389	8.60068e-06
LNCSRLR	ATP13A4	-0.389	8.72841e-06
LNCSRLR	SLC15A4	0.389	8.88809e-06
LNCSRLR	XKRX	-0.389	8.89714e-06
LNCSRLR	PLEKHG6	-0.389	8.93513e-06
LNCSRLR	VAT1L	0.389	8.97314e-06
LNCSRLR	PI15	0.388	8.99681e-06
LNCSRLR	ROS1	0.388	9.17639e-06
LNCSRLR	CYP2E1	-0.388	9.30548e-06
LNCSRLR	MAB21L4	-0.388	9.44027e-06
LNCSRLR	LIMS1	0.388	9.45189e-06
LNCSRLR	HIF1A	0.388	9.50909e-06
LNCSRLR	DKK4	-0.387	9.5758e-06
LNCSRLR	E2F7	0.387	9.59222e-06
LNCSRLR	GANAB	0.387	9.60569e-06
LNCSRLR	MUC20	-0.387	9.65811e-06
LNCSRLR	ENAH	0.387	9.94894e-06
LNCSRLR	MMP14	0.387	1.00149e-05
LNCSRLR	BAG1	-0.386	1.00964e-05
LNCSRLR	NDRG2	-0.386	1.04159e-05
LNCSRLR	MYO1B	0.386	1.04598e-05
LNCSRLR	SLC16A11	-0.386	1.05142e-05
LNCSRLR	CDC42EP3	0.386	1.06189e-05
LNCSRLR	VSIG2	-0.385	1.08234e-05
LNCSRLR	HS3ST6	-0.385	1.08326e-05
LNCSRLR	GNAI2	0.385	1.08351e-05
LNCSRLR	VEGFC	0.385	1.08599e-05
LNCSRLR	FLNA	0.385	1.08922e-05
LNCSRLR	COL5A3	0.384	1.13445e-05
LNCSRLR	PPOX	-0.384	1.14242e-05
LNCSRLR	ICAM1	0.384	1.14304e-05
LNCSRLR	SLC25A45	-0.384	1.1664e-05
LNCSRLR	P4HA3	0.384	1.16859e-05
LNCSRLR	CAMSAP3	-0.384	1.17047e-05
LNCSRLR	FSTL3	0.384	1.18111e-05
LNCSRLR	SPINK5	-0.384	1.18246e-05
LNCSRLR	FSD1L	0.384	1.19075e-05
LNCSRLR	DHRS11	-0.383	1.19807e-05
LNCSRLR	CDYL2	0.383	1.24225e-05
LNCSRLR	C6orf136	-0.383	1.24984e-05
LNCSRLR	LRRN4	0.382	1.26683e-05
LNCSRLR	FAF2	0.382	1.28832e-05
LNCSRLR	NOXA1	-0.382	1.31018e-05
LNCSRLR	CYB5R3	0.382	1.31715e-05
LNCSRLR	SIRPA	0.382	1.31838e-05
LNCSRLR	PHLPP2	0.382	1.32011e-05
LNCSRLR	SEMA4A	-0.381	1.37796e-05
LNCSRLR	PLAC8	-0.381	1.38183e-05
LNCSRLR	FUT3	-0.381	1.39232e-05
LNCSRLR	USB1	0.381	1.41187e-05
LNCSRLR	TREM1	0.38	1.43167e-05
LNCSRLR	LDLRAD3	0.38	1.43384e-05
LNCSRLR	CMTM1	0.38	1.43561e-05
LNCSRLR	PAOX	-0.38	1.43581e-05
LNCSRLR	MFGE8	0.38	1.44757e-05
LNCSRLR	GPC6	0.38	1.44815e-05
LNCSRLR	MFSD4A	-0.38	1.46355e-05
LNCSRLR	PAEP	0.38	1.47834e-05
LNCSRLR	S1PR3	0.38	1.48679e-05
LNCSRLR	ESYT1	0.38	1.48712e-05
LNCSRLR	CEACAM5	-0.38	1.49706e-05
LNCSRLR	SERPINB11	-0.379	1.54677e-05
LNCSRLR	C5orf15	0.379	1.55099e-05
LNCSRLR	GDF6	0.379	1.56178e-05
LNCSRLR	CGN	-0.379	1.57258e-05
LNCSRLR	ZSCAN16	-0.378	1.62502e-05
LNCSRLR	CLDN7	-0.378	1.62929e-05
LNCSRLR	RET	0.378	1.6478e-05
LNCSRLR	TBKBP1	-0.378	1.66371e-05
LNCSRLR	MYBL1	0.378	1.67303e-05
LNCSRLR	NEDD1	0.377	1.68616e-05
LNCSRLR	AMN	-0.377	1.70782e-05
LNCSRLR	EXT1	0.377	1.71598e-05
LNCSRLR	SMIM3	0.377	1.71619e-05
LNCSRLR	YIPF5	0.377	1.71937e-05
LNCSRLR	ABHD17C	-0.377	1.76423e-05
LNCSRLR	C1QL1	0.376	1.79583e-05
LNCSRLR	FGD6	0.376	1.80849e-05
LNCSRLR	HDDC3	-0.376	1.81864e-05
LNCSRLR	COX5A	-0.376	1.81866e-05
LNCSRLR	SH2D4A	-0.376	1.84916e-05
LNCSRLR	GLIPR1	0.376	1.85796e-05
LNCSRLR	HLTF	0.376	1.86393e-05
LNCSRLR	QARS	-0.375	1.89759e-05
LNCSRLR	ALDH3A1	-0.375	1.90708e-05
LNCSRLR	DBI	-0.375	1.90965e-05
LNCSRLR	CDH13	0.375	1.93911e-05
LNCSRLR	PGAP2	-0.375	1.94002e-05
LNCSRLR	POFUT2	0.375	1.975e-05
LNCSRLR	TBXA2R	0.374	2.05966e-05
LNCSRLR	GLTPD2	-0.374	2.068e-05
LNCSRLR	S100P	-0.374	2.07317e-05
LNCSRLR	SEMA3C	0.373	2.10425e-05
LNCSRLR	KLK11	-0.373	2.11452e-05
LNCSRLR	MMP16	0.373	2.1301e-05
LNCSRLR	DAPL1	-0.373	2.13025e-05
LNCSRLR	SCNN1A	-0.373	2.1562e-05
LNCSRLR	TTC9	-0.373	2.20162e-05
LNCSRLR	DERL1	0.372	2.21934e-05
LNCSRLR	HMMR	0.372	2.24044e-05
LNCSRLR	SDC3	0.372	2.26451e-05
LNCSRLR	SLC25A23	-0.372	2.27504e-05
LNCSRLR	SUOX	-0.372	2.28193e-05
LNCSRLR	F2R	0.372	2.28483e-05
LNCSRLR	RNF208	-0.372	2.28624e-05
LNCSRLR	LMF1	-0.372	2.28767e-05
LNCSRLR	ATAD2	0.372	2.29896e-05
LNCSRLR	P3H1	0.372	2.32765e-05
LNCSRLR	PLXND1	0.371	2.36055e-05
LNCSRLR	ANKMY1	-0.371	2.3741e-05
LNCSRLR	TEP1	0.371	2.37481e-05
LNCSRLR	FMNL3	0.371	2.38449e-05
LNCSRLR	CD276	0.371	2.40235e-05
LNCSRLR	FAM91A1	0.371	2.40625e-05
LNCSRLR	ADAMTS17	-0.371	2.41138e-05
LNCSRLR	RPIA	-0.371	2.41704e-05
LNCSRLR	METTL25	-0.371	2.42191e-05
LNCSRLR	EVPL	-0.371	2.43957e-05
LNCSRLR	SUCLG1	-0.371	2.46164e-05
LNCSRLR	AGPAT4	0.37	2.50217e-05
LNCSRLR	SERPINA1	0.37	2.55842e-05
LNCSRLR	YWHAG	0.37	2.56469e-05
LNCSRLR	ADAM12	0.37	2.56991e-05
LNCSRLR	FOXL1	0.369	2.63838e-05
LNCSRLR	PRPS1	0.369	2.64421e-05
LNCSRLR	ANKRD16	-0.369	2.65275e-05
LNCSRLR	PIGK	0.369	2.67679e-05
LNCSRLR	GRHL3	-0.369	2.74403e-05
LNCSRLR	FCAR	0.368	2.77113e-05
LNCSRLR	LHFPL2	0.368	2.79058e-05
LNCSRLR	SCNN1G	-0.368	2.791e-05
LNCSRLR	KDELR3	0.368	2.85055e-05
LNCSRLR	HLF	-0.368	2.85628e-05
LNCSRLR	PLXNA1	0.368	2.88219e-05
LNCSRLR	MYH9	0.367	2.92387e-05
LNCSRLR	SPOCD1	0.367	2.97387e-05
LNCSRLR	STK38	-0.366	3.05888e-05
LNCSRLR	RPTN	-0.366	3.08218e-05
LNCSRLR	BFAR	0.366	3.18136e-05
LNCSRLR	CARMIL3	-0.366	3.1921e-05
LNCSRLR	TSC22D2	0.366	3.21064e-05
LNCSRLR	PCP4L1	-0.366	3.21941e-05
LNCSRLR	SOAT1	0.366	3.22418e-05
LNCSRLR	ADCK1	-0.365	3.22891e-05
LNCSRLR	NOP53	-0.365	3.23389e-05
LNCSRLR	PTPRE	0.365	3.29261e-05
LNCSRLR	PMEPA1	0.365	3.35757e-05
LNCSRLR	CLN3	-0.365	3.37465e-05
LNCSRLR	WASHC4	0.365	3.37982e-05
LNCSRLR	PAG1	0.365	3.38091e-05
LNCSRLR	CD44	0.365	3.38224e-05
LNCSRLR	SNX10	0.364	3.43951e-05
LNCSRLR	IKBKE	-0.364	3.45399e-05
LNCSRLR	MFAP2	0.364	3.46194e-05
LNCSRLR	SLC9A5	0.364	3.4877e-05
LNCSRLR	SPAG17	-0.364	3.48841e-05
LNCSRLR	HAS2	0.364	3.49097e-05
LNCSRLR	TNC	0.364	3.5248e-05
LNCSRLR	CEP170	0.364	3.53724e-05
LNCSRLR	SRPX	0.364	3.54274e-05
LNCSRLR	SLC9A1	0.364	3.55083e-05
LNCSRLR	CARD14	-0.364	3.55149e-05
LNCSRLR	FUT2	-0.364	3.5739e-05
LNCSRLR	CSMD2	0.363	3.62749e-05
LNCSRLR	NR3C1	0.363	3.64553e-05
LNCSRLR	MRPL46	-0.363	3.65799e-05
LNCSRLR	PRR16	0.363	3.6617e-05
LNCSRLR	LIMA1	0.363	3.70365e-05
LNCSRLR	PBX3	0.363	3.70444e-05
LNCSRLR	ENPEP	0.362	3.78969e-05
LNCSRLR	FKBP9	0.362	3.84686e-05
LNCSRLR	TIMP3	0.362	3.85783e-05
LNCSRLR	EIF2B4	-0.362	3.86548e-05
LNCSRLR	POPDC3	0.362	3.86776e-05
LNCSRLR	PAPPA	0.362	3.87391e-05
LNCSRLR	PCYT2	-0.362	3.87911e-05
LNCSRLR	SCAMP2	-0.362	3.9667e-05
LNCSRLR	COX7B	-0.362	3.97318e-05
LNCSRLR	ZNF750	-0.361	4.02338e-05
LNCSRLR	COL12A1	0.361	4.03255e-05
LNCSRLR	TGFBR1	0.361	4.03551e-05
LNCSRLR	PPFIBP1	0.361	4.04271e-05
LNCSRLR	RAPGEF1	0.361	4.04787e-05
LNCSRLR	ZFP1	0.361	4.05607e-05
LNCSRLR	COL24A1	0.361	4.08685e-05
LNCSRLR	GNB1	0.361	4.13365e-05
LNCSRLR	NR2F6	-0.361	4.14076e-05
LNCSRLR	LTBP1	0.361	4.16799e-05
LNCSRLR	TRPC4	0.36	4.24591e-05
LNCSRLR	POLR2J3	-0.36	4.28408e-05
LNCSRLR	DHRS3	-0.36	4.31531e-05
LNCSRLR	HSPA12A	0.36	4.35998e-05
LNCSRLR	TNS3	0.36	4.36897e-05
LNCSRLR	CNFN	-0.36	4.38984e-05
LNCSRLR	CHST15	0.359	4.46787e-05
LNCSRLR	FCGR2A	0.359	4.48407e-05
LNCSRLR	SLC9A3R1	-0.359	4.50767e-05
LNCSRLR	GAK	-0.359	4.52858e-05
LNCSRLR	PTPN14	0.359	4.5853e-05
LNCSRLR	C4orf46	0.359	4.59015e-05
LNCSRLR	SH2B3	0.359	4.61979e-05
LNCSRLR	KDELC1	0.359	4.65943e-05
LNCSRLR	ZNF469	0.358	4.68565e-05
LNCSRLR	TP53INP2	-0.358	4.72784e-05
LNCSRLR	ARSJ	0.358	4.78928e-05
LNCSRLR	COL13A1	0.358	4.81472e-05
LNCSRLR	TMEM120A	-0.358	4.83731e-05
LNCSRLR	REN	-0.358	4.86031e-05
LNCSRLR	FJX1	0.358	4.87481e-05
LNCSRLR	PDLIM7	0.358	4.91804e-05
LNCSRLR	CCDC88A	0.357	4.93172e-05
LNCSRLR	HOPX	-0.357	4.95129e-05
LNCSRLR	UQCRC2	-0.357	4.95203e-05
LNCSRLR	LPCAT2	0.357	4.95309e-05
LNCSRLR	JTB	-0.357	5.03916e-05
LNCSRLR	CCL7	0.357	5.0687e-05
LNCSRLR	LAMC1	0.357	5.1324e-05
LNCSRLR	SEC11C	-0.357	5.14499e-05
LNCSRLR	LASP1	0.356	5.21879e-05
LNCSRLR	FNIP2	0.356	5.28781e-05
LNCSRLR	TGFB1I1	0.356	5.34362e-05
LNCSRLR	DCXR	-0.356	5.35084e-05
LNCSRLR	CMTM3	0.356	5.36992e-05
LNCSRLR	PPCDC	-0.356	5.37462e-05
LNCSRLR	MSC	0.356	5.38658e-05
LNCSRLR	ADI1	-0.355	5.46746e-05
LNCSRLR	SPTSSB	-0.355	5.5488e-05
LNCSRLR	SHISAL1	0.355	5.57357e-05
LNCSRLR	COL6A3	0.355	5.57727e-05
LNCSRLR	DEGS2	-0.355	5.58052e-05
LNCSRLR	ACVR2A	-0.355	5.58552e-05
LNCSRLR	COL22A1	0.355	5.58838e-05
LNCSRLR	FUT6	-0.355	5.59739e-05
LNCSRLR	JAG1	0.355	5.60932e-05
LNCSRLR	SLC25A32	0.355	5.61186e-05
LNCSRLR	TMEM131L	0.355	5.62511e-05
LNCSRLR	ZDHHC13	-0.355	5.66283e-05
LNCSRLR	ANLN	0.355	5.66585e-05
LNCSRLR	NUDT16L1	-0.355	5.67774e-05
LNCSRLR	ITGA3	0.355	5.72082e-05
LNCSRLR	SHANK2	0.355	5.73884e-05
LNCSRLR	LRCH1	0.354	5.82251e-05
LNCSRLR	CHST3	0.354	5.8416e-05
LNCSRLR	PTGFRN	0.354	5.89012e-05
LNCSRLR	MYO10	0.354	5.92622e-05
LNCSRLR	PDGFC	0.354	5.94355e-05
LNCSRLR	FOXC2	0.354	5.97037e-05
LNCSRLR	DECR1	-0.354	5.97971e-05
LNCSRLR	CYP4B1	-0.354	6.00168e-05
LNCSRLR	RELCH	-0.354	6.03166e-05
LNCSRLR	SCGB1A1	-0.354	6.03234e-05
LNCSRLR	CDC27	0.353	6.07915e-05
LNCSRLR	LRRC40	0.353	6.08862e-05
LNCSRLR	QSOX2	0.353	6.11233e-05
LNCSRLR	SLC22A4	0.353	6.11677e-05
LNCSRLR	ARHGAP29	0.353	6.1956e-05
LNCSRLR	SGCB	0.353	6.20047e-05
LNCSRLR	CERCAM	0.353	6.24238e-05
LNCSRLR	YEATS2	0.353	6.25854e-05
LNCSRLR	MMP9	0.353	6.29743e-05
LNCSRLR	KIAA0040	0.352	6.38665e-05
LNCSRLR	CYP2F1	-0.352	6.3946e-05
LNCSRLR	SPNS2	-0.352	6.41403e-05
LNCSRLR	COX5B	-0.352	6.41647e-05
LNCSRLR	FDFT1	-0.352	6.4202e-05
LNCSRLR	DUSP28	-0.352	6.43089e-05
LNCSRLR	CSK	-0.352	6.45439e-05
LNCSRLR	PXDN	0.352	6.46005e-05
LNCSRLR	MMP1	0.352	6.46807e-05
LNCSRLR	STK10	0.352	6.47611e-05
LNCSRLR	ACP6	-0.352	6.50058e-05
LNCSRLR	RBBP8NL	-0.352	6.51437e-05
LNCSRLR	FDXR	-0.352	6.53376e-05
LNCSRLR	PDE4C	-0.352	6.56377e-05
LNCSRLR	TRIM36	0.352	6.57479e-05
LNCSRLR	NELFA	-0.352	6.59158e-05
LNCSRLR	ACADS	-0.352	6.6075e-05
LNCSRLR	MMP12	0.352	6.67392e-05
LNCSRLR	MSANTD3	0.351	6.72106e-05
LNCSRLR	MATN3	0.351	6.73414e-05
LNCSRLR	IL11	0.351	6.73681e-05
LNCSRLR	SWSAP1	-0.351	6.78705e-05
LNCSRLR	SLC39A13	0.351	6.9006e-05
LNCSRLR	MIGA2	-0.351	6.9083e-05
LNCSRLR	A2ML1	-0.351	6.93936e-05
LNCSRLR	ANTXR2	0.351	6.98633e-05
LNCSRLR	PLAUR	0.351	7.02238e-05
LNCSRLR	TEX101	-0.35	7.13954e-05
LNCSRLR	ASPG	-0.35	7.15974e-05
LNCSRLR	CENPI	0.35	7.26008e-05
LNCSRLR	SCYL3	-0.35	7.29385e-05
LNCSRLR	ZBTB7B	-0.35	7.33095e-05
LNCSRLR	CAVIN1	0.35	7.34031e-05
LNCSRLR	SPDL1	0.349	7.42808e-05
LNCSRLR	ZNF823	-0.349	7.46027e-05
LNCSRLR	CXCL17	-0.349	7.5586e-05
LNCSRLR	PMVK	-0.349	7.57705e-05
LNCSRLR	DYRK3	0.349	7.57964e-05
LNCSRLR	CDK2	0.349	7.72033e-05
LNCSRLR	SAMD10	-0.349	7.74968e-05
LNCSRLR	BSPRY	-0.349	7.78512e-05
LNCSRLR	P3H2	0.349	7.78676e-05
LNCSRLR	SOX11	0.348	7.82511e-05
LNCSRLR	ITGA6	0.348	7.85494e-05
LNCSRLR	CYP2W1	-0.348	7.86294e-05
LNCSRLR	VAV2	0.348	7.93368e-05
LNCSRLR	RTTN	0.348	7.95326e-05
LNCSRLR	REPIN1	-0.348	7.96155e-05
LNCSRLR	CACNA1H	0.348	7.97835e-05
LNCSRLR	SPATS2L	0.348	8.12745e-05
LNCSRLR	OSTM1	0.347	8.23123e-05
LNCSRLR	UGT1A7	-0.347	8.29069e-05
LNCSRLR	BGN	0.347	8.36557e-05
LNCSRLR	DIS3L2	-0.347	8.39269e-05
LNCSRLR	ALKBH7	-0.347	8.49154e-05
LNCSRLR	KRT78	-0.347	8.50993e-05
LNCSRLR	MEIS3	0.347	8.52853e-05
LNCSRLR	ADAMTS2	0.347	8.52965e-05
LNCSRLR	ACAA1	-0.347	8.60199e-05
LNCSRLR	PAK2	0.347	8.62227e-05
LNCSRLR	PIK3C2B	-0.346	8.72031e-05
LNCSRLR	LTBP2	0.346	8.73466e-05
LNCSRLR	NETO2	0.346	8.85889e-05
LNCSRLR	MYO5A	0.346	8.91291e-05
LNCSRLR	TREML2	0.346	8.91422e-05
LNCSRLR	HTRA1	0.346	9.00975e-05
LNCSRLR	USP10	0.345	9.08568e-05
LNCSRLR	HYKK	-0.345	9.13842e-05
LNCSRLR	CCBE1	0.345	9.24905e-05
LNCSRLR	TUBB3	0.345	9.32692e-05
LNCSRLR	SUSD4	-0.345	9.3447e-05
LNCSRLR	CLMP	0.345	9.3907e-05
LNCSRLR	CHSY1	0.345	9.40724e-05
LNCSRLR	VEZT	0.345	9.4409e-05
LNCSRLR	PHYHIP	-0.344	9.60924e-05
LNCSRLR	MYL5	-0.344	9.62472e-05
LNCSRLR	EIF5A2	0.344	9.68686e-05
LNCSRLR	ATG4D	-0.344	9.73332e-05
LNCSRLR	OVOL2	-0.344	9.75031e-05
LNCSRLR	SEC22C	0.344	9.8068e-05
LNCSRLR	ASAP1	0.344	9.81836e-05
LNCSRLR	FRMD5	0.344	9.88189e-05
LNCSRLR	COQ7	-0.344	9.89439e-05
LNCSRLR	SYNPO	0.344	9.90532e-05
LNCSRLR	UFC1	-0.344	9.95966e-05
LNCSRLR	SMARCD1	0.343	0.000100383
LNCSRLR	RAB8B	0.343	0.000100531
LNCSRLR	ATP10B	-0.343	0.000101106
LNCSRLR	STX19	-0.343	0.000101313
LNCSRLR	TMED7	0.343	0.00010144
LNCSRLR	GREM1	0.343	0.000103033
LNCSRLR	ARSI	0.343	0.00010407
LNCSRLR	IER2	-0.343	0.000104862
LNCSRLR	RBFOX2	0.342	0.000106508
LNCSRLR	KLF3	-0.342	0.000106542
LNCSRLR	LAMA4	0.342	0.000107662
LNCSRLR	ELF5	-0.342	0.000108093
LNCSRLR	SLC39A10	0.342	0.000108152
LNCSRLR	GALR2	-0.342	0.000108375
LNCSRLR	RPLP1	-0.342	0.000109238
LNCSRLR	MAN2A1	0.341	0.000111071
LNCSRLR	PSCA	-0.341	0.000111522
LNCSRLR	PTGDR	0.341	0.000111945
LNCSRLR	DENND2D	-0.341	0.000112193
LNCSRLR	ZNF33A	-0.341	0.000112272
LNCSRLR	GSDME	0.341	0.000112401
LNCSRLR	SGO2	0.341	0.000112677
LNCSRLR	ELFN2	0.341	0.000112927
LNCSRLR	AP2B1	0.341	0.000113357
LNCSRLR	MIEN1	-0.341	0.000113547
LNCSRLR	EVPLL	-0.341	0.000115101
LNCSRLR	CKAP2L	0.341	0.000115758
LNCSRLR	FBXW4	-0.341	0.000115886
LNCSRLR	DACT1	0.341	0.000116097
LNCSRLR	SLC46A2	-0.34	0.000116888
LNCSRLR	FIGN	0.34	0.00011755
LNCSRLR	MACC1	-0.34	0.000119335
LNCSRLR	CBL	0.34	0.000120037
LNCSRLR	TMEM236	0.34	0.000120884
LNCSRLR	TEX264	-0.34	0.000120938
LNCSRLR	SPARC	0.34	0.000121166
LNCSRLR	CLPX	-0.34	0.00012142
LNCSRLR	NEDD4	0.34	0.000121515
LNCSRLR	FANCB	0.34	0.000121937
LNCSRLR	TLCD1	-0.34	0.000122038
LNCSRLR	SPSB2	-0.34	0.000122045
LNCSRLR	TMEM184B	0.339	0.000122713
LNCSRLR	SOWAHB	-0.339	0.000122913
LNCSRLR	FLRT2	0.339	0.000122921
LNCSRLR	ECT2	0.339	0.000122986
LNCSRLR	FAM185A	-0.339	0.000124528
LNCSRLR	PITPNM3	-0.339	0.000125036
LNCSRLR	CIP2A	0.339	0.00012591
LNCSRLR	GOPC	0.339	0.000126116
LNCSRLR	CCDC50	0.339	0.000126258
LNCSRLR	COL1A1	0.339	0.000126385
LNCSRLR	TOR1B	0.339	0.000127568
LNCSRLR	KIF20A	0.339	0.000128347
LNCSRLR	CES3	-0.338	0.000128847
LNCSRLR	LMO7	-0.338	0.000129239
LNCSRLR	HPCAL4	0.338	0.00012959
LNCSRLR	ADRA1B	0.338	0.000129848
LNCSRLR	PRODH	-0.338	0.000130515
LNCSRLR	DSE	0.338	0.000131824
LNCSRLR	SPTBN2	-0.338	0.000131926
LNCSRLR	SH3PXD2B	0.338	0.00013367
LNCSRLR	FGF5	0.338	0.00013428
LNCSRLR	BMP1	0.338	0.00013435
LNCSRLR	NDUFS2	-0.338	0.000134478
LNCSRLR	GPD1L	-0.337	0.000134844
LNCSRLR	RHBG	-0.337	0.000134984
LNCSRLR	ANGPT2	0.337	0.000136598
LNCSRLR	SLC9A4	-0.337	0.000136748
LNCSRLR	COTL1	0.337	0.000137143
LNCSRLR	RSPRY1	0.337	0.000137254
LNCSRLR	CCT6B	-0.337	0.000137785
LNCSRLR	TEX29	0.337	0.000137926
LNCSRLR	EXTL3	0.337	0.000139769
LNCSRLR	KANK4	0.337	0.000141118
LNCSRLR	SPOCK1	0.337	0.000141484
LNCSRLR	CKMT1A	-0.336	0.000141744
LNCSRLR	APLN	0.336	0.00014221
LNCSRLR	PLLP	-0.336	0.000145423
LNCSRLR	WHAMM	-0.336	0.000145748
LNCSRLR	TGFB2	0.336	0.000145878
LNCSRLR	SYTL1	-0.336	0.000146986
LNCSRLR	TPRN	-0.336	0.000147081
LNCSRLR	PDGFA	0.335	0.000148759
LNCSRLR	NEIL3	0.335	0.000150065
LNCSRLR	ZDHHC17	0.335	0.000150123
LNCSRLR	SKIL	0.335	0.000150425
LNCSRLR	C8orf74	-0.335	0.000150459
LNCSRLR	SNX31	-0.335	0.000151108
LNCSRLR	RCN3	0.335	0.000151336
LNCSRLR	LHX5	0.335	0.000151475
LNCSRLR	SPATS2	0.335	0.000151768
LNCSRLR	RAB23	0.335	0.000151877
LNCSRLR	MYH10	0.335	0.000153077
LNCSRLR	ELAVL2	0.335	0.000153236
LNCSRLR	PTRHD1	-0.335	0.000154745
LNCSRLR	OSMR	0.335	0.000155341
LNCSRLR	SIGIRR	-0.335	0.000155651
LNCSRLR	SMAGP	-0.335	0.000155667
LNCSRLR	ALPK2	0.335	0.000155741
LNCSRLR	TRAPPC12	-0.334	0.000156125
LNCSRLR	ACOX3	-0.334	0.000156201
LNCSRLR	CNGB1	0.334	0.000156591
LNCSRLR	CHPF	0.334	0.000156888
LNCSRLR	PRXL2C	0.334	0.000158913
LNCSRLR	NSF	-0.334	0.00015958
LNCSRLR	LDHD	-0.334	0.000159763
LNCSRLR	ADAMTS7	0.334	0.000160155
LNCSRLR	MSRB3	0.334	0.000160474
LNCSRLR	TJP3	-0.334	0.000161063
LNCSRLR	SNAI1	0.334	0.000161943
LNCSRLR	SSH1	0.334	0.000162718
LNCSRLR	TSPAN6	-0.334	0.000162886
LNCSRLR	RNF39	-0.333	0.000164099
LNCSRLR	TICAM2	0.333	0.000164229
LNCSRLR	EPHX2	-0.333	0.000164248
LNCSRLR	LEXM	-0.333	0.00016491
LNCSRLR	CD109	0.333	0.000165532
LNCSRLR	METTL18	-0.333	0.000166331
LNCSRLR	MRTFA	0.333	0.000166416
LNCSRLR	PKD2	0.333	0.000167767
LNCSRLR	GFPT2	0.333	0.000168279
LNCSRLR	LAMB1	0.333	0.000169311
LNCSRLR	ZFP92	0.333	0.000171389
LNCSRLR	SELENOT	0.333	0.000171636
LNCSRLR	ERG	0.332	0.000173387
LNCSRLR	EXPH5	-0.332	0.000173476
LNCSRLR	TXNDC12	0.332	0.00017386
LNCSRLR	UGGT2	0.332	0.000176134
LNCSRLR	PMF1	-0.332	0.000176206
LNCSRLR	IGFBP7	0.332	0.000176335
LNCSRLR	ATP5F1A	-0.332	0.000177132
LNCSRLR	C1orf53	-0.332	0.000177553
LNCSRLR	STC2	0.332	0.00017842
LNCSRLR	SULT2B1	-0.331	0.00018138
LNCSRLR	DENND1C	-0.331	0.000184017
LNCSRLR	AIDA	0.331	0.000184405
LNCSRLR	FMC1	-0.331	0.000186265
LNCSRLR	TMPRSS11A	-0.331	0.000186571
LNCSRLR	MUC21	-0.331	0.000186732
LNCSRLR	COP1	-0.331	0.000188406
LNCSRLR	NFE2L1	0.331	0.000188528
LNCSRLR	GLIS2	0.331	0.000188545
LNCSRLR	MBOAT7	0.331	0.00018865
LNCSRLR	RASA3	0.331	0.000188689
LNCSRLR	DEPDC1	0.331	0.000188789
LNCSRLR	KIF14	0.33	0.000190157
LNCSRLR	KMO	0.33	0.000190964
LNCSRLR	POSTN	0.33	0.000192188
LNCSRLR	GRID1	0.33	0.000192315
LNCSRLR	FZD2	0.33	0.000192323
LNCSRLR	SNAI2	0.33	0.000195016
LNCSRLR	STARD3NL	0.33	0.000195382
LNCSRLR	PLEC	0.33	0.000195867
LNCSRLR	HSD17B8	-0.33	0.000195961
LNCSRLR	PALLD	0.33	0.000196387
LNCSRLR	TRPV4	-0.33	0.000197986
LNCSRLR	RAB31	0.329	0.000199206
LNCSRLR	MMP13	0.329	0.000199862
LNCSRLR	FLT1	0.329	0.000200461
LNCSRLR	DSCAM	0.329	0.000200528
LNCSRLR	GPX8	0.329	0.000200695
LNCSRLR	TNFRSF13C	-0.329	0.00020245
LNCSRLR	AP5B1	-0.329	0.000202924
LNCSRLR	ZNF672	-0.329	0.000203298
LNCSRLR	ZNF474	0.329	0.000206258
LNCSRLR	NOL4L	0.328	0.000207647
LNCSRLR	ENSA	-0.328	0.000207965
LNCSRLR	AK4	0.328	0.000208411
LNCSRLR	SHC1	0.328	0.000208574
LNCSRLR	CCDC12	-0.328	0.000209282
LNCSRLR	RFLNB	0.328	0.000210278
LNCSRLR	CRYM	-0.328	0.000210429
LNCSRLR	ADAMTS15	0.328	0.000212088
LNCSRLR	GDPD5	0.328	0.000212525
LNCSRLR	CKAP5	0.328	0.000213297
LNCSRLR	TTC39A	-0.328	0.000213332
LNCSRLR	FAM198B	0.327	0.000218043
LNCSRLR	CSTB	-0.327	0.00021908
LNCSRLR	COL3A1	0.327	0.000219133
LNCSRLR	SMDT1	-0.327	0.000221586
LNCSRLR	SPINK8	-0.327	0.000222527
LNCSRLR	GRAMD1A	0.327	0.000224942
LNCSRLR	KCNF1	0.327	0.000225424
LNCSRLR	B4GALNT1	0.327	0.000225714
LNCSRLR	HRH2	0.327	0.000226264
LNCSRLR	PSMD2	0.327	0.000226603
LNCSRLR	SLC6A4	-0.326	0.000228523
LNCSRLR	LUZP1	0.326	0.000228761
LNCSRLR	MMP3	0.326	0.000228815
LNCSRLR	C12orf56	-0.326	0.000229205
LNCSRLR	VGLL3	0.326	0.000230318
LNCSRLR	IGF2BP2	0.326	0.000232994
LNCSRLR	EMP3	0.326	0.000233925
LNCSRLR	BAG2	0.326	0.000234646
LNCSRLR	HOXB9	0.326	0.000234826
LNCSRLR	ORC6	0.326	0.000234911
LNCSRLR	RFTN1	0.326	0.000235003
LNCSRLR	ATP8B2	0.326	0.000236727
LNCSRLR	CCDC190	-0.326	0.000236876
LNCSRLR	C2orf15	-0.325	0.000242628
LNCSRLR	SLC41A1	0.325	0.000242723
LNCSRLR	TPBGL	0.325	0.000244101
LNCSRLR	FHOD1	0.325	0.000245348
LNCSRLR	PRR11	0.325	0.000245359
LNCSRLR	SACS	0.325	0.00024547
LNCSRLR	ITGB4	0.325	0.000245739
LNCSRLR	ADAMTS5	0.325	0.000247478
LNCSRLR	ZFPM2	0.324	0.000250645
LNCSRLR	SH3GLB2	-0.324	0.000251099
LNCSRLR	RPL19	-0.324	0.000251561
LNCSRLR	ARV1	-0.324	0.000252353
LNCSRLR	CEBPA	-0.324	0.000252693
LNCSRLR	CSF2	0.324	0.000256453
LNCSRLR	VTN	0.324	0.00025767
LNCSRLR	SSR3	0.324	0.000258055
LNCSRLR	TMPRSS4	-0.324	0.000259487
LNCSRLR	SERPINA5	0.324	0.000259594
LNCSRLR	EFNB2	0.324	0.000262256
LNCSRLR	CAV1	0.323	0.000262848
LNCSRLR	NUDCD1	0.323	0.000264416
LNCSRLR	FILIP1L	0.323	0.000265233
LNCSRLR	ABHD11	-0.323	0.000265367
LNCSRLR	PRKD3	0.323	0.000265516
LNCSRLR	KIF3C	0.323	0.000268371
LNCSRLR	GPR4	0.323	0.000271424
LNCSRLR	RAI14	0.323	0.000272941
LNCSRLR	SMARCD2	-0.323	0.000272999
LNCSRLR	NPRL2	-0.323	0.0002737
LNCSRLR	PDGFRB	0.323	0.000274171
LNCSRLR	CENPE	0.322	0.000276649
LNCSRLR	IYD	-0.322	0.000277753
LNCSRLR	IGF2R	0.322	0.000278033
LNCSRLR	USP6NL	-0.322	0.000278445
LNCSRLR	VIM	0.322	0.000278715
LNCSRLR	AXL	0.322	0.000279296
LNCSRLR	MAL2	-0.322	0.0002801
LNCSRLR	MAP3K20	0.322	0.000281045
LNCSRLR	C1orf56	-0.322	0.000282586
LNCSRLR	UBTD2	0.322	0.000286577
LNCSRLR	TRPA1	0.322	0.000286796
LNCSRLR	BICDL1	-0.322	0.000287485
LNCSRLR	IL34	-0.321	0.000292226
LNCSRLR	TMEM26	0.321	0.000297269
LNCSRLR	DZIP1L	0.321	0.000299888
LNCSRLR	SPRR3	-0.321	0.000300107
LNCSRLR	HMGA2	0.321	0.000300457
LNCSRLR	C19orf73	-0.321	0.000301063
LNCSRLR	B3GALT4	-0.321	0.000301411
LNCSRLR	ABHD14B	-0.32	0.000301978
LNCSRLR	PAM	0.32	0.000304995
LNCSRLR	MAP2K6	-0.32	0.000306547
LNCSRLR	HEXIM2	-0.32	0.000309863
LNCSRLR	UGT1A6	-0.32	0.000310767
LNCSRLR	PPL	-0.32	0.000310947
LNCSRLR	BCAS1	-0.32	0.000311266
LNCSRLR	ZDHHC11B	-0.32	0.000314306
LNCSRLR	DNASE1L3	-0.319	0.000315664
LNCSRLR	ILVBL	-0.319	0.000315681
LNCSRLR	SLC22A1	0.319	0.000318992
LNCSRLR	EPHB6	-0.319	0.000319545
LNCSRLR	MAPK10	-0.319	0.00031982
LNCSRLR	B3GNT8	-0.319	0.000320296
LNCSRLR	TMEM200B	0.319	0.000320553
LNCSRLR	VAMP8	-0.319	0.0003217
LNCSRLR	SCARB2	0.319	0.000325482
LNCSRLR	NPPC	-0.319	0.000325637
LNCSRLR	GSTA3	-0.319	0.000325785
LNCSRLR	CA13	-0.319	0.000326007
LNCSRLR	FOXN1	-0.319	0.000328909
LNCSRLR	CUL9	-0.318	0.000332164
LNCSRLR	BLNK	-0.318	0.000332347
LNCSRLR	RPS28	-0.318	0.000335891
LNCSRLR	GSTCD	0.318	0.000337705
LNCSRLR	GSTA1	-0.318	0.000338881
LNCSRLR	CDCA8	0.318	0.000339823
LNCSRLR	MAP2K5	-0.318	0.000341942
LNCSRLR	MRC2	0.318	0.00034291
LNCSRLR	ETV2	-0.318	0.000343131
LNCSRLR	FAM3B	-0.318	0.000345136
LNCSRLR	LRMP	-0.317	0.000348457
LNCSRLR	GDF7	-0.317	0.000348774
LNCSRLR	UHRF1	0.317	0.000349046
LNCSRLR	CD151	0.317	0.000353015
LNCSRLR	RBM47	-0.317	0.000356024
LNCSRLR	GPN3	0.317	0.000356967
LNCSRLR	SEC23A	0.317	0.000357838
LNCSRLR	ILK	0.317	0.000358684
LNCSRLR	TMEM125	-0.317	0.000359546
LNCSRLR	MARVELD1	0.317	0.00035978
LNCSRLR	TRAM2	0.317	0.000361729
LNCSRLR	STIL	0.317	0.000361839
LNCSRLR	ANKRD65	-0.316	0.000364554
LNCSRLR	SMC4	0.316	0.000364733
LNCSRLR	HERC5	0.316	0.000366752
LNCSRLR	ZNF484	0.316	0.000366764
LNCSRLR	MAPK13	-0.316	0.000367266
LNCSRLR	GPR176	0.316	0.000370506
LNCSRLR	CGB8	0.316	0.000373293
LNCSRLR	TUBA1B	0.316	0.000374392
LNCSRLR	ZNF18	-0.316	0.000374508
LNCSRLR	PCNX1	0.316	0.000374693
LNCSRLR	NRSN2	0.316	0.000376244
LNCSRLR	MRM3	-0.316	0.000376358
LNCSRLR	TINAGL1	0.316	0.000376674
LNCSRLR	CALML5	-0.316	0.000377559
LNCSRLR	CCDC97	-0.316	0.000378388
LNCSRLR	SEMA6B	0.315	0.000378754
LNCSRLR	AQP9	0.315	0.000382925
LNCSRLR	RMND5B	-0.315	0.000385406
LNCSRLR	PTPRK	0.315	0.000385752
LNCSRLR	PCDHGC5	0.315	0.000386167
LNCSRLR	RASSF8	0.315	0.000387951
LNCSRLR	KLF5	-0.315	0.000388907
LNCSRLR	QKI	0.315	0.000389257
LNCSRLR	SMARCA4	-0.315	0.000390712
LNCSRLR	KRT32	-0.315	0.000391987
LNCSRLR	IKBKB	-0.315	0.000392505
LNCSRLR	CGB5	0.315	0.00039409
LNCSRLR	ASAH1	-0.315	0.000394957
LNCSRLR	EPS8L1	-0.314	0.000396182
LNCSRLR	ST6GALNAC1	-0.314	0.000396462
LNCSRLR	GSTZ1	-0.314	0.000398065
LNCSRLR	ARHGAP27	-0.314	0.00039809
LNCSRLR	MGST2	-0.314	0.000398554
LNCSRLR	SGIP1	0.314	0.000400094
LNCSRLR	CDH26	-0.314	0.000401047
LNCSRLR	LHFPL6	0.314	0.000403651
LNCSRLR	TYSND1	-0.314	0.00040459
LNCSRLR	ARHGEF17	0.314	0.000408826
LNCSRLR	RASGRP1	-0.314	0.000410475
LNCSRLR	MMD	0.314	0.000411449
LNCSRLR	B3GNT9	0.313	0.000417104
LNCSRLR	PITX1	-0.313	0.00041949
LNCSRLR	IL24	0.313	0.000421772
LNCSRLR	TLR2	0.313	0.000421988
LNCSRLR	RAB11A	-0.313	0.000422768
LNCSRLR	DYSF	0.313	0.00042564
LNCSRLR	HPS3	0.313	0.000426655
LNCSRLR	BEND6	0.313	0.000426758
LNCSRLR	NUDT8	-0.313	0.000430875
LNCSRLR	ZNF554	-0.313	0.000431103
LNCSRLR	DNMT3B	0.312	0.000434297
LNCSRLR	MFSD6	-0.312	0.000438036
LNCSRLR	MMP2	0.312	0.000439836
LNCSRLR	TSTD1	-0.312	0.000439946
LNCSRLR	FAM49B	0.312	0.000445394
LNCSRLR	NSMCE4A	-0.312	0.00044561
LNCSRLR	SFXN4	-0.312	0.000447182
LNCSRLR	HSPG2	0.312	0.00044949
LNCSRLR	ARIH2OS	-0.312	0.000452157
LNCSRLR	CRISPLD2	0.311	0.000455475
LNCSRLR	LAMB3	0.311	0.000456045
LNCSRLR	RPL3	-0.311	0.000463389
LNCSRLR	GRAMD1C	-0.311	0.000464474
LNCSRLR	MME	0.311	0.000464567
LNCSRLR	COL1A2	0.311	0.000465283
LNCSRLR	PRSS23	0.311	0.000466417
LNCSRLR	ZNF830	-0.311	0.000469307
LNCSRLR	FERMT2	0.311	0.000470349
LNCSRLR	RABEP2	-0.311	0.000471415
LNCSRLR	CCNA2	0.311	0.000471797
LNCSRLR	ATP6V0D2	0.31	0.000474124
LNCSRLR	RECQL5	-0.31	0.000474229
LNCSRLR	PTPN11	0.31	0.000474418
LNCSRLR	TMPRSS11B	-0.31	0.000479781
LNCSRLR	HTR3B	-0.31	0.000480032
LNCSRLR	EIF4EBP3	-0.31	0.000480217
LNCSRLR	DBP	-0.31	0.000482301
LNCSRLR	FEZ1	0.31	0.000482507
LNCSRLR	MMP19	0.31	0.000484249
LNCSRLR	GLTP	-0.31	0.000485434
LNCSRLR	SELENOH	-0.31	0.000485466
LNCSRLR	ARSB	0.31	0.000486282
LNCSRLR	PTPRN	0.31	0.000487203
LNCSRLR	VCL	0.31	0.000488302
LNCSRLR	VASP	0.31	0.000489123
LNCSRLR	PYM1	-0.31	0.000491945
LNCSRLR	RPL10A	-0.309	0.000495257
LNCSRLR	ZBTB7C	-0.309	0.000499002
LNCSRLR	CD300LG	-0.309	0.000501536
LNCSRLR	SERPINB12	-0.309	0.000502604
LNCSRLR	DIAPH3	0.309	0.000503305
LNCSRLR	UGGT1	0.309	0.000504995
LNCSRLR	LRRC3	0.309	0.000505299
LNCSRLR	REP15	0.309	0.000506949
LNCSRLR	KCNIP3	0.309	0.000508322
LNCSRLR	RPH3AL	-0.309	0.000509333
LNCSRLR	AQP3	-0.309	0.000511676
LNCSRLR	MAP3K8	-0.308	0.000518662
LNCSRLR	DISP3	0.308	0.000522103
LNCSRLR	LENG9	-0.308	0.000524815
LNCSRLR	SIRT7	-0.308	0.000529908
LNCSRLR	CDH2	0.308	0.000530295
LNCSRLR	KLRB1	-0.308	0.000530736
LNCSRLR	ANO1	0.308	0.000531332
LNCSRLR	MRPS25	-0.308	0.000537074
LNCSRLR	UBL7	-0.308	0.000537094
LNCSRLR	EMILIN1	0.308	0.000538194
LNCSRLR	CTHRC1	0.308	0.00053868
LNCSRLR	ACSL4	0.307	0.000542779
LNCSRLR	CIAO3	-0.307	0.000544463
LNCSRLR	ADAD2	-0.307	0.000549081
LNCSRLR	C10orf95	-0.307	0.000554944
LNCSRLR	CDC25C	0.307	0.00055524
LNCSRLR	TMPRSS2	-0.307	0.000556445
LNCSRLR	2019-03-03	-0.307	0.000558792
LNCSRLR	PIEZO1	0.307	0.000561666
LNCSRLR	XPA	-0.307	0.000562836
LNCSRLR	INTS10	-0.307	0.000563859
LNCSRLR	LIPG	0.306	0.000565579
LNCSRLR	TIMM29	-0.306	0.000565725
LNCSRLR	MMP24OS	-0.306	0.000568535
LNCSRLR	TMEM238	-0.306	0.000571036
LNCSRLR	FTO	0.306	0.000571982
LNCSRLR	COL6A1	0.306	0.000572071
LNCSRLR	UPK3B	-0.306	0.000574025
LNCSRLR	DNAJC17	-0.306	0.000574188
LNCSRLR	MINDY1	-0.306	0.000580025
LNCSRLR	RRNAD1	-0.306	0.000581563
LNCSRLR	PRKCA	0.306	0.000582897
LNCSRLR	CYP3A5	-0.306	0.000589568
LNCSRLR	MBTPS1	0.306	0.000590099
LNCSRLR	CENPN	0.305	0.000595176
LNCSRLR	CTSC	0.305	0.000599996
LNCSRLR	UXT	-0.305	0.000600457
LNCSRLR	CAMK1G	0.305	0.000603606
LNCSRLR	FPR2	0.305	0.000604953
LNCSRLR	ZNF296	-0.305	0.000609029
LNCSRLR	GMFB	0.305	0.000612866
LNCSRLR	VCAN	0.305	0.000613516
LNCSRLR	CSPG4	0.305	0.000614133
LNCSRLR	PANK1	-0.305	0.000615515
LNCSRLR	ATP6V1C2	-0.304	0.000623131
LNCSRLR	C9orf16	-0.304	0.000624153
LNCSRLR	D2HGDH	-0.304	0.000628215
LNCSRLR	CRIM1	0.304	0.000628364
LNCSRLR	MEIS1	-0.304	0.000630078
LNCSRLR	CD300E	0.304	0.000630674
LNCSRLR	TTPAL	0.304	0.000631243
LNCSRLR	SYDE1	0.304	0.000631871
LNCSRLR	DNAJB14	0.304	0.000636399
LNCSRLR	IBSP	0.304	0.000637279
LNCSRLR	PALM2-AKAP2	0.304	0.000641032
LNCSRLR	FKBP10	0.304	0.000643649
LNCSRLR	PLK4	0.303	0.000646785
LNCSRLR	TTK	0.303	0.000647766
LNCSRLR	SLC4A11	-0.303	0.000650709
LNCSRLR	TMEM200A	0.303	0.00065103
LNCSRLR	LYNX1	-0.303	0.000651043
LNCSRLR	OTOP3	-0.303	0.000655238
LNCSRLR	PIK3CD	0.303	0.0006596
LNCSRLR	POU2F3	-0.303	0.000659629
LNCSRLR	LMX1B	0.303	0.000660002
LNCSRLR	CEACAM6	-0.303	0.000660612
LNCSRLR	NCCRP1	-0.303	0.000663525
LNCSRLR	PVR	0.303	0.000669659
LNCSRLR	GDPD3	-0.303	0.000670602
LNCSRLR	GOLPH3L	-0.302	0.000673476
LNCSRLR	ARSH	-0.302	0.000674407
LNCSRLR	ZNF565	-0.302	0.000676118
LNCSRLR	COL6A2	0.302	0.000676156
LNCSRLR	G3BP1	0.302	0.000677306
LNCSRLR	ARSF	-0.302	0.000680299
LNCSRLR	TSGA10	-0.302	0.000680567
LNCSRLR	BEGAIN	0.302	0.000681399
LNCSRLR	ACADVL	-0.302	0.000682533
LNCSRLR	PDCD1LG2	0.302	0.000684528
LNCSRLR	SCART1	-0.302	0.000686292
LNCSRLR	OLR1	0.302	0.000688513
LNCSRLR	CASP5	0.302	0.000688674
LNCSRLR	SDC2	0.302	0.000695875
LNCSRLR	SHANK1	0.301	0.000702326
LNCSRLR	ARHGEF40	0.301	0.000707528
LNCSRLR	FST	0.301	0.00071576
LNCSRLR	HPGD	-0.301	0.000715974
LNCSRLR	NLRX1	-0.301	0.000716784
LNCSRLR	BOLA1	-0.301	0.000716939
LNCSRLR	PIP4P2	0.301	0.000717532
LNCSRLR	TOB1	-0.301	0.000722938
LNCSRLR	RGS9BP	-0.301	0.000724482
LNCSRLR	DLG2	-0.301	0.000724726
LNCSRLR	AIF1L	-0.301	0.000725757
LNCSRLR	FETUB	-0.301	0.000729392
LNCSRLR	EVC	0.301	0.000729474
LNCSRLR	LRRC32	0.301	0.000729855
LNCSRLR	AEBP1	0.301	0.000732445
LNCSRLR	SLC2A3	0.3	0.000733944
LNCSRLR	TAS1R3	-0.3	0.000736656
LNCSRLR	MCEMP1	0.3	0.000739289
LNCSRLR	VEPH1	0.3	0.000742361
LNCSRLR	HIBCH	-0.3	0.000742788
LNCSRLR	THYN1	-0.3	0.000744343
LNCSRLR	FSTL1	0.3	0.000745095
LNCSRLR	TPP1	0.3	0.000745113
LNCSRLR	TRIM7	-0.3	0.000746743
LNCSRLR	TGFBR2	0.3	0.000747753
LNCSRLR	ADGRB2	0.3	0.000749059
LNCSRLR	H2AFJ	-0.3	0.000750726
LNCSRLR	RIPOR1	0.3	0.000751613
LNCSRLR	CDK5RAP3	-0.3	0.000751996
LNCSRLR	SEMA7A	0.3	0.000753288
LNCSRLR	RYK	0.3	0.000759079
LNCSRLR	NYNRIN	-0.3	0.000761597
LNCSRLR	RAP1B	0.299	0.000765993
LNCSRLR	KLF4	-0.299	0.000766223
LNCSRLR	MICB	0.299	0.000766227
LNCSRLR	ALKAL2	-0.299	0.000768588
LNCSRLR	DENND5A	0.299	0.000768783
LNCSRLR	FOXJ1	-0.299	0.000771728
LNCSRLR	ECHDC2	-0.299	0.000772934
LNCSRLR	RAB32	0.299	0.000773097
LNCSRLR	SLC44A2	-0.299	0.000783457
LNCSRLR	KLHL4	0.299	0.00078653
LNCSRLR	C5AR1	0.299	0.000790622
LNCSRLR	ZNF846	-0.299	0.000795772
LNCSRLR	JAM3	0.299	0.00079615
LNCSRLR	RDH8	0.298	0.000798272
LNCSRLR	FOXN2	0.298	0.000798376
LNCSRLR	OSBPL2	-0.298	0.000798503
LNCSRLR	TMEM92	0.298	0.000799413
LNCSRLR	XYLT2	0.298	0.000799749
LNCSRLR	FBXL2	0.298	0.000801226
LNCSRLR	LIPA	0.298	0.000802202
LNCSRLR	MPC1	-0.298	0.000805913
LNCSRLR	TMEM220	-0.298	0.000807669
LNCSRLR	HOXC11	0.298	0.000808232
LNCSRLR	GATD3A	-0.298	0.00080886
LNCSRLR	MT2A	0.298	0.000811657
LNCSRLR	MIF4GD	-0.298	0.00081182
LNCSRLR	SERAC1	-0.298	0.000816011
LNCSRLR	CREB3L4	-0.298	0.000816534
LNCSRLR	PDE7A	0.298	0.000818984
LNCSRLR	NDUFA9	-0.298	0.000828464
LNCSRLR	TECR	-0.298	0.00083236
LNCSRLR	GTSE1	0.297	0.00083698
LNCSRLR	SMIM4	-0.297	0.000837268
LNCSRLR	CFD	-0.297	0.000844449
LNCSRLR	MYH14	-0.297	0.00084826
LNCSRLR	RBM46	0.297	0.000849113
LNCSRLR	ZGRF1	0.297	0.000854982
LNCSRLR	STX18	-0.297	0.000857708
LNCSRLR	TIMP1	0.297	0.000858181
LNCSRLR	SLC25A29	-0.297	0.00085891
LNCSRLR	CLSPN	0.297	0.000859747
LNCSRLR	PRICKLE4	-0.297	0.000860726
LNCSRLR	SLC38A2	0.297	0.000861347
LNCSRLR	ZBTB18	-0.297	0.000861376
LNCSRLR	MKRN2OS	-0.297	0.000862118
LNCSRLR	PLBD1	-0.297	0.000863053
LNCSRLR	LPP	0.297	0.00086338
LNCSRLR	DLEU7	0.297	0.000863407
LNCSRLR	TDO2	0.297	0.000863941
LNCSRLR	DLC1	0.297	0.000864189
LNCSRLR	PIR	-0.297	0.00086459
LNCSRLR	GRAMD1B	0.296	0.000871587
LNCSRLR	IRX2	0.296	0.000873602
LNCSRLR	UHRF1BP1L	0.296	0.000873752
LNCSRLR	CTSZ	0.296	0.000875078
LNCSRLR	ROR2	0.296	0.000876221
LNCSRLR	TSPAN2	0.296	0.000876973
LNCSRLR	JAZF1	0.296	0.00088047
LNCSRLR	SCAND1	-0.296	0.000881483
LNCSRLR	DMBX1	0.296	0.000882578
LNCSRLR	KIF4A	0.296	0.000883279
LNCSRLR	MAL	-0.296	0.000883339
LNCSRLR	PCP2	-0.296	0.000883939
LNCSRLR	MB21D2	0.296	0.00088496
LNCSRLR	HDHD3	-0.296	0.000885912
LNCSRLR	PEAR1	0.296	0.000887197
LNCSRLR	C6orf47	-0.296	0.000887948
LNCSRLR	LYRM1	-0.296	0.000888111
LNCSRLR	TFPI2	0.296	0.000889292
LNCSRLR	GSG1L	-0.296	0.000891963
LNCSRLR	LRP12	0.296	0.000894337
LNCSRLR	CDK14	0.296	0.000896952
LNCSRLR	MAP7D3	0.296	0.000897027
LNCSRLR	PRIM2	0.296	0.000898559
LNCSRLR	LCN2	-0.296	0.00090028
LNCSRLR	ILDR1	-0.296	0.000900288
LNCSRLR	SLC15A1	-0.296	0.000901831
LNCSRLR	THSD1	0.296	0.000903584
LNCSRLR	HSP90B1	0.296	0.00090553
LNCSRLR	DRAXIN	0.295	0.000907861
LNCSRLR	ITGB6	0.295	0.000909087
LNCSRLR	LIPH	-0.295	0.000910439
LNCSRLR	ALX4	0.295	0.000910477
LNCSRLR	TMEM45B	-0.295	0.0009129
LNCSRLR	EPB41L1	-0.295	0.000913671
LNCSRLR	LRCH3	0.295	0.000913914
LNCSRLR	MYB	-0.295	0.0009156
LNCSRLR	MSX2	0.295	0.000934689
LNCSRLR	RACGAP1	0.295	0.000936121
LNCSRLR	TCEA3	-0.295	0.000936133
LNCSRLR	ALDH5A1	-0.295	0.000938337
LNCSRLR	CLCA4	-0.295	0.000939502
LNCSRLR	ZNF57	-0.295	0.000940122
LNCSRLR	GAS1	0.295	0.0009407
LNCSRLR	NMNAT2	0.295	0.000943272
LNCSRLR	CCDC127	0.295	0.000944139
LNCSRLR	ERRFI1	0.295	0.000944617
LNCSRLR	SLC11A1	0.294	0.000946321
LNCSRLR	KLB	-0.294	0.000948513
LNCSRLR	CLEC3B	-0.294	0.000949743
LNCSRLR	SOX9	0.294	0.000950438
LNCSRLR	RC3H2	0.294	0.000950443
LNCSRLR	GAS2L3	0.294	0.000958388
LNCSRLR	DTL	0.294	0.000958638
LNCSRLR	PTK2	0.294	0.000958978
LNCSRLR	CAMK2N2	0.294	0.000959072
LNCSRLR	UBASH3B	0.294	0.000959734
LNCSRLR	RAB11FIP4	-0.294	0.000962654
LNCSRLR	DEAF1	-0.294	0.000967581
LNCSRLR	XCR1	-0.294	0.000968438
LNCSRLR	ZNF443	-0.294	0.000971231
LNCSRLR	C1QL4	0.294	0.000971812
LNCSRLR	KCND2	0.294	0.00097341
LNCSRLR	GUCY1A2	0.294	0.000973667
LNCSRLR	TRIP4	-0.294	0.000974128
LNCSRLR	SLURP1	-0.294	0.000975335
LNCSRLR	GLYCTK	-0.294	0.000975908
LNCSRLR	CYP26B1	0.294	0.000976125
LNCSRLR	GATA6	0.294	0.000983699
LNCSRLR	MGAT5B	0.294	0.00098402
LNCSRLR	ZNF775	-0.293	0.000993598
LNCSRLR	ALDH1B1	0.293	0.00100099
LNCSRLR	SLC24A2	0.293	0.00100448
LNCSRLR	SCHIP1	0.293	0.00101355
LNCSRLR	GLP1R	0.293	0.00101618
LNCSRLR	TCP11L1	0.293	0.00101681
LNCSRLR	CD9	-0.293	0.00101741
LNCSRLR	KIAA1549L	0.293	0.00101777
LNCSRLR	C12orf75	0.293	0.00101805
LNCSRLR	SOX2	-0.293	0.00102532
LNCSRLR	POF1B	-0.292	0.00102725
LNCSRLR	NUDT18	-0.292	0.00103362
LNCSRLR	MACF1	0.292	0.00103599
LNCSRLR	RRAS	0.292	0.00103719
LNCSRLR	PTPRM	0.292	0.00103881
LNCSRLR	TEAD2	0.292	0.00103885
LNCSRLR	KIF18A	0.292	0.00104091
LNCSRLR	TM6SF2	0.292	0.00104329
LNCSRLR	MAD2L1	0.292	0.00104699
LNCSRLR	TIGD3	-0.292	0.00104884
LNCSRLR	RASGRF1	0.292	0.00105255
LNCSRLR	FBRS	-0.292	0.00105743
LNCSRLR	ADH1C	-0.292	0.00105982
LNCSRLR	PRR15L	-0.292	0.00106007
LNCSRLR	BCAR3	0.292	0.00106416
LNCSRLR	BNIP3	0.292	0.00106717
LNCSRLR	PEX11B	-0.291	0.00107107
LNCSRLR	NEMP1	0.291	0.00107153
LNCSRLR	HMGN5	-0.291	0.0010741
LNCSRLR	C2CD4C	0.291	0.00107505
LNCSRLR	SLC2A6	0.291	0.00107843
LNCSRLR	USP19	-0.291	0.00108798
LNCSRLR	OTX1	-0.291	0.00109178
LNCSRLR	ATP6V0A4	-0.291	0.00109354
LNCSRLR	ALOX12	-0.291	0.00109557
LNCSRLR	FAM111A	0.291	0.00110134
LNCSRLR	PCCA	-0.291	0.00110477
LNCSRLR	CEP55	0.291	0.00110515
LNCSRLR	MMS22L	0.291	0.00110537
LNCSRLR	DHRS9	-0.291	0.00111319
LNCSRLR	ADGRA2	0.291	0.00111334
LNCSRLR	CBLC	-0.29	0.00111806
LNCSRLR	MOB4	-0.29	0.00112444
LNCSRLR	CPEB3	-0.29	0.00112738
LNCSRLR	C10orf88	0.29	0.00112761
LNCSRLR	SNX21	-0.29	0.00112927
LNCSRLR	ARSK	0.29	0.00114058
LNCSRLR	PADI4	0.29	0.00114137
LNCSRLR	KLHL5	0.29	0.00114857
LNCSRLR	CCDC102B	0.29	0.00114946
LNCSRLR	MUC22	-0.29	0.00115412
LNCSRLR	CCDC71L	0.29	0.00115542
LNCSRLR	PTHLH	0.29	0.00115792
LNCSRLR	PEX11G	-0.29	0.00116126
LNCSRLR	DNAJC6	0.289	0.00116344
LNCSRLR	CDK6	0.289	0.00116448
LNCSRLR	BMP7	-0.289	0.00116493
LNCSRLR	CYP1A2	-0.289	0.00116814
LNCSRLR	BLMH	-0.289	0.00117118
LNCSRLR	TNFRSF10B	0.289	0.00117705
LNCSRLR	RBM27	0.289	0.00117964
LNCSRLR	OLFML2B	0.289	0.00118289
LNCSRLR	POMT2	0.289	0.00118426
LNCSRLR	EIF2AK2	0.289	0.00118475
LNCSRLR	MAMSTR	-0.289	0.00118518
LNCSRLR	CEACAM1	-0.289	0.00118525
LNCSRLR	RASAL1	-0.289	0.00118553
LNCSRLR	PPP4R4	0.289	0.00118904
LNCSRLR	FBXO5	0.289	0.00119163
LNCSRLR	WDR54	0.289	0.00119608
LNCSRLR	GCNT3	-0.289	0.00119789
LNCSRLR	DNAJC24	0.289	0.00120089
LNCSRLR	MRPS14	-0.289	0.00120433
LNCSRLR	C11orf24	0.289	0.00120465
LNCSRLR	CADM4	-0.289	0.00120571
LNCSRLR	CLYBL	-0.288	0.00121395
LNCSRLR	NTM	0.288	0.00122197
LNCSRLR	GALNT12	-0.288	0.00122725
LNCSRLR	DNPH1	-0.288	0.00122759
LNCSRLR	KCNJ18	-0.288	0.00123164
LNCSRLR	EMP2	-0.288	0.0012344
LNCSRLR	KCNJ11	-0.288	0.00123583
LNCSRLR	POLB	-0.288	0.00123669
LNCSRLR	TMEM255B	0.288	0.0012415
LNCSRLR	2019-03-04	0.288	0.00124405
LNCSRLR	FBXW9	-0.288	0.00124479
LNCSRLR	CAMK4	0.288	0.00124958
LNCSRLR	SLC46A3	0.288	0.00125527
LNCSRLR	MYO7B	0.288	0.00125736
LNCSRLR	RXFP1	0.288	0.00125899
LNCSRLR	PLPP4	0.287	0.00126786
LNCSRLR	FSCN1	0.287	0.0012703
LNCSRLR	SH2D5	0.287	0.00127065
LNCSRLR	RPL14	-0.287	0.00128008
LNCSRLR	NRG1	0.287	0.00128068
LNCSRLR	MOSPD1	-0.287	0.00128155
LNCSRLR	VSIG10L	-0.287	0.00128183
LNCSRLR	CCDC22	-0.287	0.00128363
LNCSRLR	MANSC1	-0.287	0.00128461
LNCSRLR	PRNP	0.287	0.0012873
LNCSRLR	SCRN1	0.287	0.00129187
LNCSRLR	UBXN7	0.287	0.00129374
LNCSRLR	SLC34A3	-0.287	0.0012942
LNCSRLR	NRIP3	0.287	0.00129672
LNCSRLR	AGFG2	-0.287	0.00130026
LNCSRLR	FBLN7	0.287	0.00130269
LNCSRLR	SEMA4F	0.287	0.00130445
LNCSRLR	DRAM1	0.287	0.00131253
LNCSRLR	ICE1	0.286	0.00131616
LNCSRLR	DUS1L	-0.286	0.0013215
LNCSRLR	TXNL1	-0.286	0.00132275
LNCSRLR	RPS4X	-0.286	0.00132365
LNCSRLR	ACTBL2	0.286	0.00132975
LNCSRLR	GRTP1	-0.286	0.00132977
LNCSRLR	CYSRT1	-0.286	0.00133125
LNCSRLR	ZEB2	0.286	0.00133312
LNCSRLR	HOXC8	0.286	0.00133414
LNCSRLR	AADAC	-0.286	0.0013415
LNCSRLR	RAB5IF	-0.286	0.00134254
LNCSRLR	KLHDC8B	-0.286	0.00134694
LNCSRLR	TMEM129	-0.286	0.00135047
LNCSRLR	VPS33B	-0.286	0.00135131
LNCSRLR	BCL6B	0.286	0.00135135
LNCSRLR	KCNJ8	0.286	0.00135437
LNCSRLR	ING5	-0.286	0.00135457
LNCSRLR	CTSL	0.286	0.00136333
LNCSRLR	DCUN1D4	0.286	0.00136388
LNCSRLR	GRHL2	-0.286	0.00136397
LNCSRLR	CREB5	0.286	0.00136923
LNCSRLR	FBLIM1	0.285	0.00137137
LNCSRLR	C15orf48	-0.285	0.00137873
LNCSRLR	DDOST	0.285	0.00138055
LNCSRLR	NOX4	0.285	0.00138184
LNCSRLR	SAMD4A	0.285	0.00138305
LNCSRLR	CALHM5	0.285	0.00138387
LNCSRLR	TPM1	0.285	0.001385
LNCSRLR	WDSUB1	-0.285	0.00138541
LNCSRLR	ZNF319	0.285	0.00138626
LNCSRLR	SLC16A1	0.285	0.00138645
LNCSRLR	MBNL1	0.285	0.00139505
LNCSRLR	SMURF2	0.285	0.00139522
LNCSRLR	CHRAC1	0.285	0.00139887
LNCSRLR	FAM83C	-0.285	0.0013999
LNCSRLR	COL10A1	0.285	0.00140793
LNCSRLR	TTC4	0.285	0.00141095
LNCSRLR	IGF1R	0.285	0.00141191
LNCSRLR	CIDEA	-0.285	0.00141296
LNCSRLR	FXYD5	0.285	0.00141981
LNCSRLR	KCTD17	0.285	0.00142238
LNCSRLR	COL18A1	0.285	0.0014239
LNCSRLR	MMP11	0.285	0.00142619
LNCSRLR	EDNRA	0.284	0.00142973
LNCSRLR	OAF	0.284	0.0014359
LNCSRLR	AP1M1	0.284	0.00143702
LNCSRLR	HOMEZ	-0.284	0.00144161
LNCSRLR	COPS8	0.284	0.00144187
LNCSRLR	PPAT	0.284	0.00144442
LNCSRLR	ATXN7L2	-0.284	0.00144506
LNCSRLR	SLC16A13	-0.284	0.00144779
LNCSRLR	SLC16A5	-0.284	0.00144946
LNCSRLR	CDCA5	0.284	0.00145597
LNCSRLR	AKT3	0.284	0.00145756
LNCSRLR	ATP5ME	-0.284	0.00145774
LNCSRLR	CFAP58	0.284	0.00146714
LNCSRLR	SLC20A1	0.284	0.00146958
LNCSRLR	NTF3	-0.284	0.00146998
LNCSRLR	PEAK1	0.284	0.00148017
LNCSRLR	VGLL1	-0.283	0.00149097
LNCSRLR	GLB1	0.283	0.00149184
LNCSRLR	RHOQ	0.283	0.00149243
LNCSRLR	TANC2	0.283	0.0014943
LNCSRLR	ZFAND6	-0.283	0.00149866
LNCSRLR	MUC12	0.283	0.00150145
LNCSRLR	CHCHD5	-0.283	0.0015085
LNCSRLR	CLEC4D	0.283	0.00151184
LNCSRLR	PPP1R12A	0.283	0.00151602
LNCSRLR	EEF1B2	-0.283	0.00152261
LNCSRLR	SYT8	-0.283	0.00152905
LNCSRLR	OSM	0.283	0.00153238
LNCSRLR	WNT16	-0.283	0.00153335
LNCSRLR	OARD1	-0.283	0.00153449
LNCSRLR	NDUFB11	-0.283	0.00153971
LNCSRLR	POR	-0.283	0.00154237
LNCSRLR	CDKN1B	-0.282	0.00154686
LNCSRLR	FHL2	0.282	0.00154753
LNCSRLR	TWIST1	0.282	0.00156607
LNCSRLR	FLT4	0.282	0.00156688
LNCSRLR	PIGN	-0.282	0.00156895
LNCSRLR	CAPN14	-0.282	0.0015729
LNCSRLR	DLGAP5	0.282	0.00157406
LNCSRLR	INF2	0.282	0.00157418
LNCSRLR	CKAP4	0.282	0.00157447
LNCSRLR	RNF113A	-0.282	0.00157635
LNCSRLR	IKZF2	-0.282	0.00157646
LNCSRLR	SEC62	0.282	0.00157924
LNCSRLR	ZNF837	-0.282	0.00158675
LNCSRLR	ARHGEF10	0.282	0.00159433
LNCSRLR	GSTK1	-0.282	0.00159501
LNCSRLR	RPAIN	-0.281	0.00161018
LNCSRLR	CD80	0.281	0.00161532
LNCSRLR	SDK2	0.281	0.00161644
LNCSRLR	GPT	-0.281	0.00161909
LNCSRLR	SH2D7	0.281	0.00162511
LNCSRLR	LILRA6	0.281	0.00162811
LNCSRLR	ADAMTS14	0.281	0.0016299
LNCSRLR	OXTR	0.281	0.0016326
LNCSRLR	KCNE4	0.281	0.00163599
LNCSRLR	BCL2L15	-0.281	0.00163636
LNCSRLR	LIN7B	-0.281	0.00163959
LNCSRLR	FAM98C	-0.281	0.00164043
LNCSRLR	RALGPS1	-0.281	0.00164139
LNCSRLR	CHP1	-0.281	0.00164155
LNCSRLR	TRIM15	0.281	0.00164392
LNCSRLR	NSDHL	-0.281	0.00164567
LNCSRLR	ADGRF1	-0.281	0.00165307
LNCSRLR	PCDH12	0.281	0.0016549
LNCSRLR	CIPC	-0.281	0.001661
LNCSRLR	PTPN1	0.281	0.00166493
LNCSRLR	LDLRAD1	-0.281	0.001665
LNCSRLR	C15orf61	-0.281	0.00166663
LNCSRLR	AKTIP	-0.281	0.00166944
LNCSRLR	CANX	0.28	0.0016837
LNCSRLR	FIG4	-0.28	0.00168449
LNCSRLR	ATP5MC1	-0.28	0.00168784
LNCSRLR	CCDC115	-0.28	0.00169239
LNCSRLR	HHIPL1	0.28	0.00169396
LNCSRLR	DCAF11	-0.28	0.00171046
LNCSRLR	IQGAP3	0.28	0.00171985
LNCSRLR	GSTM4	-0.28	0.00172061
LNCSRLR	NDUFA1	-0.28	0.00172155
LNCSRLR	TRMT2B	-0.28	0.00172435
LNCSRLR	FAM111B	0.28	0.00172971
LNCSRLR	ACTA2	0.28	0.00173485
LNCSRLR	SLC5A3	0.28	0.00173719
LNCSRLR	ZNF414	-0.28	0.00173913
LNCSRLR	SCARF2	0.279	0.00175347
LNCSRLR	OR51E1	0.279	0.0017542
LNCSRLR	MAP4K4	0.279	0.00176133
LNCSRLR	MLXIP	0.279	0.00176952
LNCSRLR	IL20RA	-0.279	0.00176958
LNCSRLR	DGKI	0.279	0.00177127
LNCSRLR	AK9	-0.279	0.00179007
LNCSRLR	INSYN2B	0.279	0.00179188
LNCSRLR	TRPC3	0.279	0.00179242
LNCSRLR	GLT8D2	0.279	0.00180183
LNCSRLR	CA9	0.279	0.00180495
LNCSRLR	SMIM6	-0.279	0.00180684
LNCSRLR	HEYL	0.279	0.00180709
LNCSRLR	GMDS	-0.279	0.00181076
LNCSRLR	BDH1	-0.279	0.00181309
LNCSRLR	HTR3A	-0.279	0.00181366
LNCSRLR	GBP6	-0.278	0.00181698
LNCSRLR	TAGLN	0.278	0.00181936
LNCSRLR	BRCA2	0.278	0.00183513
LNCSRLR	EIF6	-0.278	0.00184981
LNCSRLR	CDH3	0.278	0.00185041
LNCSRLR	SLC30A7	0.278	0.0018565
LNCSRLR	CCDC159	-0.278	0.00185979
LNCSRLR	CYTH3	0.278	0.00186375
LNCSRLR	TRIM32	0.278	0.00186862
LNCSRLR	CLIC3	-0.278	0.00187975
LNCSRLR	HYOU1	0.278	0.00188146
LNCSRLR	GOLIM4	0.278	0.00188253
LNCSRLR	RNF170	-0.277	0.00189353
LNCSRLR	GPR78	-0.277	0.00189368
LNCSRLR	SGF29	-0.277	0.00189428
LNCSRLR	NRP1	0.277	0.0019054
LNCSRLR	C14orf93	-0.277	0.00190727
LNCSRLR	ATG9B	-0.277	0.00191132
LNCSRLR	KIAA1328	-0.277	0.00191397
LNCSRLR	RNF135	-0.277	0.00191712
LNCSRLR	COL15A1	0.277	0.00193054
LNCSRLR	PITPNC1	-0.277	0.00193331
LNCSRLR	MMP10	0.277	0.00194055
LNCSRLR	RPS19	-0.277	0.00194262
LNCSRLR	CAB39L	-0.277	0.00195363
LNCSRLR	FAM136A	-0.277	0.00196017
LNCSRLR	STK3	0.276	0.0019633
LNCSRLR	GALNS	0.276	0.00196408
LNCSRLR	BAP1	-0.276	0.00197079
LNCSRLR	ZNF22	0.276	0.00197113
LNCSRLR	LGALSL	-0.276	0.00198145
LNCSRLR	COL7A1	0.276	0.00198213
LNCSRLR	AP2M1	0.276	0.00198611
LNCSRLR	NME7	0.276	0.00198853
LNCSRLR	WWC2	0.276	0.00200278
LNCSRLR	TP53INP1	-0.276	0.0020085
LNCSRLR	ATP8B3	0.276	0.00201325
LNCSRLR	TMEM65	0.276	0.00201577
LNCSRLR	GIPC1	-0.276	0.00201714
LNCSRLR	BLOC1S1	-0.276	0.00201809
LNCSRLR	PHC2	0.276	0.00202969
LNCSRLR	UPK1B	-0.276	0.00203221
LNCSRLR	CYP11A1	-0.276	0.00203499
LNCSRLR	OVOL1	-0.276	0.00203538
LNCSRLR	NDUFS3	-0.276	0.00203667
LNCSRLR	CYP2C9	-0.275	0.00204358
LNCSRLR	ARSG	-0.275	0.00204683
LNCSRLR	KRT80	-0.275	0.00207166
LNCSRLR	RTN4	0.275	0.00207359
LNCSRLR	2019-03-02	-0.275	0.00207714
LNCSRLR	PHF19	0.275	0.00207826
LNCSRLR	JOSD1	0.275	0.00208158
LNCSRLR	LMO4	-0.275	0.00208293
LNCSRLR	SLC25A26	-0.275	0.00208748
LNCSRLR	NDUFV3	-0.275	0.00209301
LNCSRLR	TTC22	-0.275	0.00209324
LNCSRLR	GPR180	0.275	0.00209957
LNCSRLR	KCNK7	-0.275	0.00210002
LNCSRLR	EFS	-0.275	0.0021005
LNCSRLR	C6orf226	-0.275	0.00210431
LNCSRLR	RDH13	-0.275	0.00211287
LNCSRLR	PDIA4	0.275	0.00211417
LNCSRLR	ZNF117	-0.274	0.00212369
LNCSRLR	ADGRE1	0.274	0.00212432
LNCSRLR	ATP12A	-0.274	0.00213294
LNCSRLR	NAV1	0.274	0.00213687
LNCSRLR	WISP1	0.274	0.00213759
LNCSRLR	EFR3A	0.274	0.00213901
LNCSRLR	SURF4	0.274	0.00214729
LNCSRLR	MUC15	-0.274	0.00215084
LNCSRLR	METTL7A	-0.274	0.00216061
LNCSRLR	PARP16	-0.274	0.00216454
LNCSRLR	FUT11	0.274	0.00216842
LNCSRLR	RPL32	-0.274	0.00217018
LNCSRLR	IDH2	-0.274	0.00217077
LNCSRLR	SULF1	0.274	0.00217102
LNCSRLR	TMEM205	-0.274	0.0021725
LNCSRLR	UMAD1	0.274	0.00218036
LNCSRLR	CDH4	0.274	0.00218551
LNCSRLR	HEG1	0.274	0.00218751
LNCSRLR	CD93	0.274	0.00218867
LNCSRLR	TGM3	-0.274	0.0021954
LNCSRLR	TUSC2	-0.274	0.00220009
LNCSRLR	CATSPER3	-0.274	0.00220033
LNCSRLR	TUFM	-0.274	0.00220691
LNCSRLR	TRPV6	-0.273	0.00221268
LNCSRLR	ARAP3	0.273	0.0022152
LNCSRLR	CCNA1	0.273	0.002218
LNCSRLR	VMAC	-0.273	0.0022253
LNCSRLR	ANKRD40	0.273	0.00222777
LNCSRLR	TRIML2	0.273	0.00223371
LNCSRLR	SSH2	0.273	0.00223994
LNCSRLR	ARPC1B	0.273	0.0022425
LNCSRLR	PLXNA3	0.273	0.00225527
LNCSRLR	MRAS	0.273	0.00226617
LNCSRLR	MCEE	-0.273	0.0022684
LNCSRLR	LIF	0.273	0.00228709
LNCSRLR	HOXC13	0.273	0.00229061
LNCSRLR	SGMS2	0.273	0.00229063
LNCSRLR	IPO9	0.272	0.00229905
LNCSRLR	FLG2	-0.272	0.00230193
LNCSRLR	MISP3	-0.272	0.00232281
LNCSRLR	MPP1	0.272	0.00232797
LNCSRLR	PGF	0.272	0.00233097
LNCSRLR	KATNAL2	-0.272	0.00233708
LNCSRLR	INSYN1	-0.272	0.00234002
LNCSRLR	NLN	0.272	0.00234021
LNCSRLR	ACAD8	-0.272	0.00234333
LNCSRLR	TEC	-0.272	0.00234394
LNCSRLR	FOXP2	-0.272	0.00235842
LNCSRLR	FOXA1	-0.272	0.00236054
LNCSRLR	GUCY1B1	0.271	0.00238605
LNCSRLR	RPS9	-0.271	0.00238627
LNCSRLR	WWTR1	0.271	0.00238854
LNCSRLR	ARHGAP21	0.271	0.00239816
LNCSRLR	AMIGO1	-0.271	0.00239868
LNCSRLR	KCNJ1	0.271	0.00240188
LNCSRLR	ADGRE2	0.271	0.0024025
LNCSRLR	IGBP1	-0.271	0.00240409
LNCSRLR	ANXA13	0.271	0.00240474
LNCSRLR	PDE6A	-0.271	0.00240819
LNCSRLR	LYSMD1	-0.271	0.00240888
LNCSRLR	SELENBP1	-0.271	0.00242426
LNCSRLR	HOXC6	0.271	0.00243697
LNCSRLR	RPP38	-0.271	0.00244914
LNCSRLR	RGS4	0.271	0.00245952
LNCSRLR	ZBTB11	0.271	0.00246052
LNCSRLR	GCGR	-0.271	0.00247035
LNCSRLR	SCEL	-0.271	0.00247526
LNCSRLR	YPEL3	-0.27	0.00248067
LNCSRLR	CXCL8	0.27	0.00248328
LNCSRLR	AURKA	0.27	0.00250907
LNCSRLR	UTP23	0.27	0.00251182
LNCSRLR	USH2A	-0.27	0.00252541
LNCSRLR	PLCD1	-0.27	0.0025259
LNCSRLR	POLL	-0.27	0.00253235
LNCSRLR	HS2ST1	0.27	0.00253365
LNCSRLR	CKAP2	0.27	0.00253404
LNCSRLR	PRDM8	0.27	0.00253514
LNCSRLR	STAC	0.27	0.00253625
LNCSRLR	RPL13A	-0.27	0.00254722
LNCSRLR	ZNF697	0.27	0.00255649
LNCSRLR	PHYHD1	-0.27	0.00255731
LNCSRLR	EXTL2	0.27	0.00255752
LNCSRLR	PBDC1	-0.27	0.00256192
LNCSRLR	PAFAH1B2	0.269	0.00258246
LNCSRLR	ICAM5	0.269	0.00258253
LNCSRLR	ARHGEF10L	-0.269	0.00258559
LNCSRLR	XPR1	0.269	0.0025864
LNCSRLR	APOM	-0.269	0.00259363
LNCSRLR	OAS3	0.269	0.0026076
LNCSRLR	OPLAH	-0.269	0.00260941
LNCSRLR	CDK17	0.269	0.00261097
LNCSRLR	ECH1	-0.269	0.00261645
LNCSRLR	CCDC96	-0.269	0.00262118
LNCSRLR	RABGGTA	-0.269	0.00262363
LNCSRLR	ENC1	0.269	0.00262811
LNCSRLR	RPL37A	-0.269	0.00262936
LNCSRLR	FUBP1	0.269	0.0026409
LNCSRLR	ZNF44	-0.269	0.00264178
LNCSRLR	EPN3	-0.269	0.00264283
LNCSRLR	DIO1	-0.269	0.00264645
LNCSRLR	RSPH14	-0.269	0.00264779
LNCSRLR	RAC2	0.269	0.0026509
LNCSRLR	NUAK1	0.269	0.00265643
LNCSRLR	TMEM38A	-0.269	0.00266025
LNCSRLR	PEBP1	-0.269	0.00266121
LNCSRLR	SNX1	-0.269	0.0026628
LNCSRLR	RNF225	-0.269	0.00266719
LNCSRLR	SLC16A2	0.269	0.00266984
LNCSRLR	CLUH	-0.269	0.0026708
LNCSRLR	LIPE	-0.269	0.0026743
LNCSRLR	HIVEP3	0.268	0.0026991
LNCSRLR	MDGA2	0.268	0.00270037
LNCSRLR	GTF2IRD2	-0.268	0.00270264
LNCSRLR	ACTR2	0.268	0.00270441
LNCSRLR	CCSAP	0.268	0.00270539
LNCSRLR	TARS2	-0.268	0.002707
LNCSRLR	ITGA11	0.268	0.00272515
LNCSRLR	SETMAR	-0.268	0.00272936
LNCSRLR	CLDN14	0.268	0.00273424
LNCSRLR	VSIG1	0.268	0.00273546
LNCSRLR	FXR1	0.268	0.00273983
LNCSRLR	COX7C	-0.268	0.00274004
LNCSRLR	C15orf39	-0.268	0.0027486
LNCSRLR	WDR13	-0.268	0.00275079
LNCSRLR	RELT	0.268	0.00275296
LNCSRLR	DEPDC1B	0.268	0.002755
LNCSRLR	LOXL3	0.268	0.0027619
LNCSRLR	ALDH1A1	-0.268	0.00276388
LNCSRLR	RILP	-0.268	0.00276693
LNCSRLR	C11orf96	0.268	0.00276975
LNCSRLR	CAPS	-0.267	0.00278002
LNCSRLR	FANCA	0.267	0.00278025
LNCSRLR	RAD21	0.267	0.00278088
LNCSRLR	LETM1	-0.267	0.0027899
LNCSRLR	SFTA2	-0.267	0.00279235
LNCSRLR	TBX6	-0.267	0.00279698
LNCSRLR	IMP3	-0.267	0.00279918
LNCSRLR	CDC25B	0.267	0.00282302
LNCSRLR	RDH12	-0.267	0.00282652
LNCSRLR	GXYLT2	0.267	0.00283261
LNCSRLR	BMP2	0.267	0.00284424
LNCSRLR	IQCN	-0.267	0.00285725
LNCSRLR	RPS15A	-0.267	0.00286855
LNCSRLR	CIT	0.267	0.00287268
LNCSRLR	PCSK1	0.267	0.00287403
LNCSRLR	NEK8	-0.267	0.00287476
LNCSRLR	UPF3A	-0.267	0.00287545
LNCSRLR	ADGRF5	0.267	0.00287661
LNCSRLR	NDUFA5	-0.266	0.00288987
LNCSRLR	DBF4B	0.266	0.00289119
LNCSRLR	SUGP1	-0.266	0.00289893
LNCSRLR	MFSD11	-0.266	0.00290396
LNCSRLR	CPQ	0.266	0.00290587
LNCSRLR	PCARE	-0.266	0.00290596
LNCSRLR	TRIP10	-0.266	0.00290687
LNCSRLR	GPATCH2L	0.266	0.00291002
LNCSRLR	SMIM19	-0.266	0.0029142
LNCSRLR	EHD2	0.266	0.00291515
LNCSRLR	ODAPH	0.266	0.00291685
LNCSRLR	TRIM31	-0.266	0.00292834
LNCSRLR	SLC11A2	-0.266	0.0029566
LNCSRLR	PLEKHA7	-0.266	0.00296025
LNCSRLR	CD70	0.266	0.00296466
LNCSRLR	PROCR	0.266	0.00296521
LNCSRLR	SGSM2	-0.266	0.00296562
LNCSRLR	RASSF5	-0.266	0.00296756
LNCSRLR	LRCH2	0.266	0.00297098
LNCSRLR	MAP3K7	0.266	0.00297141
LNCSRLR	MAB21L3	-0.266	0.00297475
LNCSRLR	RABGAP1L	-0.266	0.00298174
LNCSRLR	FASTK	-0.266	0.00298431
LNCSRLR	MICAL3	0.266	0.00298652
LNCSRLR	CYP46A1	0.266	0.00299125
LNCSRLR	TCAIM	-0.265	0.00299886
LNCSRLR	SPCS3	0.265	0.00300313
LNCSRLR	CFAP410	-0.265	0.00302634
LNCSRLR	SLC26A9	-0.265	0.00302638
LNCSRLR	FGFR4	0.265	0.00302655
LNCSRLR	KRT19	-0.265	0.00302878
LNCSRLR	BUB1	0.265	0.00302982
LNCSRLR	BORCS6	-0.265	0.00303621
LNCSRLR	LGI1	-0.265	0.00304285
LNCSRLR	APLP1	0.265	0.003048
LNCSRLR	FN3K	-0.265	0.00305123
LNCSRLR	KIAA1522	-0.265	0.00305736
LNCSRLR	TULP1	-0.265	0.00306724
LNCSRLR	COMMD1	-0.265	0.00307015
LNCSRLR	SMPD3	-0.265	0.00308083
LNCSRLR	TOM1L2	-0.265	0.00308252
LNCSRLR	RETSAT	-0.265	0.00308275
LNCSRLR	SLC6A17	0.265	0.00308827
LNCSRLR	ALDH3B2	-0.265	0.0030898
LNCSRLR	SALL1	0.265	0.00309169
LNCSRLR	ASPH	0.265	0.00309571
LNCSRLR	TGM2	0.265	0.00310811
LNCSRLR	BAIAP2	-0.264	0.00313311
LNCSRLR	MROH8	-0.264	0.0031385
LNCSRLR	UNC5C	0.264	0.00313881
LNCSRLR	VXN	0.264	0.00314245
LNCSRLR	SLTM	-0.264	0.00314697
LNCSRLR	PTPN12	0.264	0.0031498
LNCSRLR	KCTD1	-0.264	0.00314984
LNCSRLR	SDF4	0.264	0.00315376
LNCSRLR	PFN2	0.264	0.00315756
LNCSRLR	NPHP4	0.264	0.00316275
LNCSRLR	RPL23A	-0.264	0.00316423
LNCSRLR	C3orf52	0.264	0.00316457
LNCSRLR	MRPL24	-0.264	0.00316906
LNCSRLR	CRNN	-0.264	0.00317531
LNCSRLR	CYB561D2	-0.264	0.00317627
LNCSRLR	SMIM27	-0.264	0.00317637
LNCSRLR	JCAD	0.264	0.00317691
LNCSRLR	PLIN5	-0.264	0.00318263
LNCSRLR	TRIM13	-0.264	0.00318373
LNCSRLR	ALDH1L2	0.264	0.003188
LNCSRLR	PTCD1	-0.264	0.00318866
LNCSRLR	AVPR1A	0.264	0.00319225
LNCSRLR	RNPEPL1	-0.264	0.00319327
LNCSRLR	WNK2	-0.264	0.00319675
LNCSRLR	IMPAD1	0.264	0.00319982
LNCSRLR	SH2D1B	-0.264	0.00320637
LNCSRLR	TMED5	0.264	0.00321917
LNCSRLR	MUCL3	-0.264	0.00322604
LNCSRLR	HS3ST4	-0.263	0.00323423
LNCSRLR	MET	0.263	0.00323594
LNCSRLR	PPFIA4	0.263	0.00324595
LNCSRLR	SH3KBP1	0.263	0.00325072
LNCSRLR	PDE3A	0.263	0.00325687
LNCSRLR	ACADSB	-0.263	0.00327177
LNCSRLR	VPS25	-0.263	0.00327709
LNCSRLR	TMEM132A	0.263	0.00328232
LNCSRLR	AKR1C2	-0.263	0.00329314
LNCSRLR	CXorf40A	-0.263	0.00329801
LNCSRLR	C19orf70	-0.263	0.0033049
LNCSRLR	HTR7	0.263	0.00330904
LNCSRLR	EXOC5	0.263	0.00331236
LNCSRLR	PBX1	-0.263	0.00332213
LNCSRLR	LIMK1	0.263	0.00332654
LNCSRLR	VOPP1	0.263	0.00333365
LNCSRLR	NR4A2	-0.263	0.00333434
LNCSRLR	RARRES3	-0.263	0.0033431
LNCSRLR	KRT15	-0.263	0.00334643
LNCSRLR	SLC7A6OS	0.263	0.00334769
LNCSRLR	TMEM184A	-0.263	0.00334803
LNCSRLR	BUB3	0.263	0.0033497
LNCSRLR	ZNF532	0.263	0.00335474
LNCSRLR	SCRN2	-0.262	0.00336795
LNCSRLR	ROGDI	-0.262	0.00336957
LNCSRLR	RECQL	0.262	0.00337697
LNCSRLR	COQ4	-0.262	0.00338466
LNCSRLR	SLC7A4	-0.262	0.00338918
LNCSRLR	INVS	0.262	0.00339003
LNCSRLR	NFE2L2	-0.262	0.00339334
LNCSRLR	FAM102A	-0.262	0.00339954
LNCSRLR	GABRP	-0.262	0.00341608
LNCSRLR	MVK	-0.262	0.00341898
LNCSRLR	RIC8B	0.262	0.00342261
LNCSRLR	ACOT9	0.262	0.00342477
LNCSRLR	UVSSA	-0.262	0.00343991
LNCSRLR	RAB29	0.262	0.00344486
LNCSRLR	FDPS	-0.262	0.00344666
LNCSRLR	CEP41	0.262	0.00345547
LNCSRLR	MAP3K2	0.262	0.00346317
LNCSRLR	AREG	0.262	0.00346672
LNCSRLR	SMS	0.262	0.0034678
LNCSRLR	MELTF	0.262	0.0034744
LNCSRLR	C1orf216	0.261	0.00350014
LNCSRLR	RPP25L	-0.261	0.00350399
LNCSRLR	GLOD4	-0.261	0.00350795
LNCSRLR	MTMR2	0.261	0.00351051
LNCSRLR	GIPC3	0.261	0.00351108
LNCSRLR	TACSTD2	-0.261	0.0035131
LNCSRLR	TFAP2B	-0.261	0.0035132
LNCSRLR	NCKAP5L	0.261	0.00353024
LNCSRLR	SH3BGRL2	-0.261	0.00353554
LNCSRLR	TRIM29	-0.261	0.00354764
LNCSRLR	ACOX1	-0.261	0.00355281
LNCSRLR	MAP1LC3A	-0.261	0.0035576
LNCSRLR	SMTN	0.261	0.00355811
LNCSRLR	PIWIL1	0.261	0.00356034
LNCSRLR	HTRA3	0.261	0.00356606
LNCSRLR	LILRB3	0.261	0.00356835
LNCSRLR	RNF222	-0.261	0.00358292
LNCSRLR	HSD17B7	-0.261	0.00358789
LNCSRLR	SLC16A9	-0.261	0.00360217
LNCSRLR	AJAP1	0.261	0.00360952
LNCSRLR	KTN1	0.261	0.00361012
LNCSRLR	ECSIT	-0.261	0.00361215
LNCSRLR	NOVA2	0.26	0.00361688
LNCSRLR	CBWD1	-0.26	0.00361957
LNCSRLR	MFSD2B	-0.26	0.00362178
LNCSRLR	MDH2	-0.26	0.00363342
LNCSRLR	GRK3	0.26	0.00364054
LNCSRLR	OGFRL1	-0.26	0.00364149
LNCSRLR	CHMP2A	-0.26	0.00365327
LNCSRLR	TPD52	-0.26	0.00365786
LNCSRLR	PLA2G7	0.26	0.00366715
LNCSRLR	MFSD5	-0.26	0.00368246
LNCSRLR	NEFL	0.26	0.0036953
LNCSRLR	SLC25A25	-0.26	0.00370406
LNCSRLR	KIAA1614	0.26	0.00371106
LNCSRLR	HOMER1	0.26	0.00372023
LNCSRLR	ANKRD50	0.26	0.00372897
LNCSRLR	TBCC	-0.26	0.00373876
LNCSRLR	MT1F	0.259	0.00375367
LNCSRLR	CD248	0.259	0.00377141
LNCSRLR	PCDHB14	0.259	0.0037753
LNCSRLR	ING4	-0.259	0.00377985
LNCSRLR	NDUFAF1	-0.259	0.00378711
LNCSRLR	PPFIA3	-0.259	0.00378882
LNCSRLR	BCL3	-0.259	0.00379345
LNCSRLR	NOTCH4	0.259	0.00379446
LNCSRLR	RBP7	-0.259	0.00379664
LNCSRLR	PQBP1	-0.259	0.00379956
LNCSRLR	SST	-0.259	0.00380182
LNCSRLR	MXRA7	0.259	0.00380799
LNCSRLR	AGO3	0.259	0.00381058
LNCSRLR	ADARB1	0.259	0.00381117
LNCSRLR	NRP2	0.259	0.00381183
LNCSRLR	CABLES1	-0.259	0.00381577
LNCSRLR	FHOD3	0.259	0.00381911
LNCSRLR	PDPR	0.259	0.00382616
LNCSRLR	CSRNP2	0.259	0.00384395
LNCSRLR	AKAP2	0.259	0.00385127
LNCSRLR	RPL27A	-0.259	0.00385868
LNCSRLR	SOCS4	0.259	0.00386719
LNCSRLR	SSR4	-0.259	0.0038682
LNCSRLR	ZDHHC8	0.259	0.00387007
LNCSRLR	RPL4	-0.259	0.0038714
LNCSRLR	GPR68	0.259	0.00387604
LNCSRLR	MCUB	0.259	0.00388422
LNCSRLR	DZIP1	0.259	0.00389052
LNCSRLR	RPL18	-0.258	0.00389323
LNCSRLR	HOXB1	-0.258	0.00390142
LNCSRLR	ADH4	-0.258	0.00391457
LNCSRLR	OFD1	-0.258	0.00391785
LNCSRLR	HECTD2	0.258	0.0039238
LNCSRLR	ZNRF1	-0.258	0.00392844
LNCSRLR	BDH2	-0.258	0.00393079
LNCSRLR	NBEAL2	-0.258	0.00394216
LNCSRLR	EPS8L2	-0.258	0.00394632
LNCSRLR	KEL	-0.258	0.00396161
LNCSRLR	NCAPG	0.258	0.00397746
LNCSRLR	ACTL6A	0.258	0.00397944
LNCSRLR	NUPR1	-0.258	0.00399373
LNCSRLR	CHN1	0.258	0.00400207
LNCSRLR	MKI67	0.258	0.00400708
LNCSRLR	SLC6A2	0.258	0.00401525
LNCSRLR	GID8	-0.258	0.00402657
LNCSRLR	VCPIP1	0.258	0.00402756
LNCSRLR	CCDC120	-0.257	0.00406907
LNCSRLR	SPIN1	0.257	0.00407382
LNCSRLR	KMT5A	-0.257	0.00408568
LNCSRLR	APMAP	0.257	0.00408691
LNCSRLR	LRRTM2	0.257	0.00410182
LNCSRLR	TAF2	0.257	0.00411767
LNCSRLR	COX14	-0.257	0.0041258
LNCSRLR	ZNF394	-0.257	0.00413661
LNCSRLR	MOB3B	0.257	0.00414792
LNCSRLR	FAM219A	0.257	0.00415619
LNCSRLR	SAR1A	0.257	0.00416645
LNCSRLR	CYP4Z1	-0.257	0.00417831
LNCSRLR	FAM126A	0.257	0.00417943
LNCSRLR	EXO1	0.256	0.00419455
LNCSRLR	KCNMA1	0.256	0.00420752
LNCSRLR	NDRG1	0.256	0.0042076
LNCSRLR	NUP107	0.256	0.00420878
LNCSRLR	JUNB	-0.256	0.00422101
LNCSRLR	REEP4	-0.256	0.00422448
LNCSRLR	ZNF711	-0.256	0.00422763
LNCSRLR	ZNF425	-0.256	0.00422916
LNCSRLR	YWHAH	0.256	0.0042343
LNCSRLR	RGS12	-0.256	0.00423437
LNCSRLR	CDK5R2	0.256	0.00425228
LNCSRLR	C19orf12	0.256	0.00425286
LNCSRLR	SPATA5	0.256	0.00426372
LNCSRLR	PIGU	-0.256	0.00426661
LNCSRLR	SAV1	0.256	0.00426758
LNCSRLR	CDH15	0.256	0.00427011
LNCSRLR	RANBP9	-0.256	0.00427021
LNCSRLR	DDX60L	0.256	0.00428068
LNCSRLR	CAV2	0.256	0.00428543
LNCSRLR	TLCD2	-0.256	0.00429383
LNCSRLR	KANK2	0.256	0.00429894
LNCSRLR	TNFRSF9	0.256	0.00430552
LNCSRLR	TSEN54	-0.256	0.0043083
LNCSRLR	IL26	-0.256	0.00431014
LNCSRLR	SRBD1	0.256	0.00431137
LNCSRLR	OSBPL9	0.256	0.00432345
LNCSRLR	HSPA13	0.256	0.00433162
LNCSRLR	NFIX	-0.256	0.00433242
LNCSRLR	LINGO1	0.256	0.00433801
LNCSRLR	N4BP3	-0.256	0.00433819
LNCSRLR	CBFB	0.255	0.00434829
LNCSRLR	RBM8A	-0.255	0.00435328
LNCSRLR	DDX25	-0.255	0.0043564
LNCSRLR	PRKCD	-0.255	0.00436185
LNCSRLR	CENPL	0.255	0.00436405
LNCSRLR	RAB44	-0.255	0.00437582
LNCSRLR	NDUFB7	-0.255	0.00439424
LNCSRLR	HDAC5	-0.255	0.00439512
LNCSRLR	RAB4B	-0.255	0.00439796
LNCSRLR	MYO1H	-0.255	0.00440716
LNCSRLR	TADA2B	-0.255	0.00441001
LNCSRLR	SNRPN	-0.255	0.004416
LNCSRLR	GSTM3	-0.255	0.00442176
LNCSRLR	HEPH	0.255	0.00442483
LNCSRLR	ATXN2	0.255	0.00442669
LNCSRLR	MED11	-0.255	0.00442959
LNCSRLR	KBTBD3	-0.255	0.00443075
LNCSRLR	ARMC1	0.255	0.00443961
LNCSRLR	GPSM1	0.255	0.00444089
LNCSRLR	RABL2A	-0.255	0.00445418
LNCSRLR	SLC16A14	-0.255	0.00445987
LNCSRLR	SRRM3	-0.255	0.00446137
LNCSRLR	ZBTB42	-0.255	0.00447104
LNCSRLR	UBA6	0.255	0.00448394
LNCSRLR	DDR2	0.254	0.00450564
LNCSRLR	NUP62	0.254	0.00450836
LNCSRLR	STXBP1	0.254	0.00451504
LNCSRLR	COG7	-0.254	0.00451866
LNCSRLR	TMCC1	0.254	0.00452998
LNCSRLR	SAMD12	-0.254	0.00453672
LNCSRLR	MRPS18A	-0.254	0.00456561
LNCSRLR	SLC16A6	-0.254	0.00456606
LNCSRLR	ZNF699	0.254	0.00457429
LNCSRLR	KLK13	-0.254	0.00457502
LNCSRLR	SORD	-0.254	0.00458843
LNCSRLR	PRKAB1	-0.254	0.00459597
LNCSRLR	MXRA5	0.254	0.00459719
LNCSRLR	KIF21B	0.254	0.00460339
LNCSRLR	CNOT11	-0.254	0.00460696
LNCSRLR	DNAH17	0.254	0.0046073
LNCSRLR	TCOF1	0.254	0.00461088
LNCSRLR	PADI1	-0.254	0.00462399
LNCSRLR	SLC29A1	0.254	0.00464009
LNCSRLR	KCNK9	0.254	0.00464026
LNCSRLR	WDR45	-0.254	0.00465936
LNCSRLR	MRPL34	-0.254	0.00466011
LNCSRLR	RPS15	-0.254	0.00466456
LNCSRLR	FBXO45	0.254	0.00466477
LNCSRLR	PHC3	0.253	0.00467143
LNCSRLR	MAN2C1	-0.253	0.00467468
LNCSRLR	CHSY3	0.253	0.0046777
LNCSRLR	CHMP6	-0.253	0.00468349
LNCSRLR	TCTN3	0.253	0.00469007
LNCSRLR	GCDH	-0.253	0.00469812
LNCSRLR	SERPINB1	-0.253	0.00470056
LNCSRLR	ROBO2	-0.253	0.00470435
LNCSRLR	CORO2B	0.253	0.00471366
LNCSRLR	YOD1	-0.253	0.00471661
LNCSRLR	ZNF540	-0.253	0.00471726
LNCSRLR	FADS1	0.253	0.00472762
LNCSRLR	POC5	0.253	0.00473154
LNCSRLR	PLXDC1	0.253	0.00473273
LNCSRLR	SUSD1	0.253	0.00473925
LNCSRLR	PSMD5	0.253	0.00474718
LNCSRLR	COL11A1	0.253	0.00476138
LNCSRLR	GTF2IRD2B	-0.253	0.00477957
LNCSRLR	SLC9A2	-0.253	0.00478196
LNCSRLR	CAMK2A	0.253	0.00478553
LNCSRLR	THBS2	0.253	0.00478809
LNCSRLR	PLA2G15	0.253	0.00479319
LNCSRLR	INHBB	0.253	0.00480004
LNCSRLR	APLP2	0.253	0.00480018
LNCSRLR	POMGNT1	0.253	0.00480309
LNCSRLR	TUT4	0.253	0.00481303
LNCSRLR	ADAM9	0.253	0.00481648
LNCSRLR	CC2D1A	-0.253	0.0048204
LNCSRLR	PROK2	0.253	0.00482202
LNCSRLR	UFSP1	-0.253	0.00482404
LNCSRLR	PSG5	0.253	0.00482527
LNCSRLR	SPIRE2	-0.253	0.00483149
LNCSRLR	FOXO4	-0.253	0.00483356
LNCSRLR	ZNF226	-0.253	0.00483495
LNCSRLR	GUCY1A1	0.252	0.0048397
LNCSRLR	ESM1	0.252	0.00485264
LNCSRLR	CDH11	0.252	0.00485433
LNCSRLR	NPM2	-0.252	0.00485737
LNCSRLR	KLK10	-0.252	0.00485901
LNCSRLR	CYTH2	-0.252	0.0048608
LNCSRLR	GLIS1	0.252	0.00486295
LNCSRLR	DNA2	0.252	0.0048684
LNCSRLR	BACH1	0.252	0.00487003
LNCSRLR	SENP5	0.252	0.00487151
LNCSRLR	KIF20B	0.252	0.00488223
LNCSRLR	STXBP2	-0.252	0.0048883
LNCSRLR	GNG2	0.252	0.00490004
LNCSRLR	MANEA	0.252	0.00490541
LNCSRLR	EPHA1	-0.252	0.00490543
LNCSRLR	SH2D4B	0.252	0.00491046
LNCSRLR	CACNG8	0.252	0.00492282
LNCSRLR	PCIF1	-0.252	0.00494651
LNCSRLR	KLHDC7A	-0.252	0.00494739
LNCSRLR	INPP1	-0.252	0.00495412
LNCSRLR	MYZAP	-0.252	0.00495504
LNCSRLR	TOPBP1	0.252	0.00496397
LNCSRLR	ERVMER34-1	0.252	0.00497046
LNCSRLR	OGFOD1	0.252	0.00497164
LNCSRLR	PGM2	-0.252	0.00498094
LNCSRLR	CSNK2A2	0.252	0.00499047
LNCSRLR	DUOXA1	-0.252	0.00499277
[truncated: 2,645 more rows]

## Sheet: KLHL7-DT
Supplementary Table 8. The Pearson correlation analysis between KLHL7-DT and PCGs. Cor, correlation coefficient; PCGs, protein-coding genes
lncRNA	PCGs	Cor	P value
KLHL7-DT	ACADVL	-0.4	4.61796e-06
KLHL7-DT	RAG1	0.385	1.06929e-05
KLHL7-DT	SPAG7	-0.385	1.09149e-05
KLHL7-DT	TTI1	0.379	1.51582e-05
KLHL7-DT	2019-03-06	0.367	3.04599e-05
KLHL7-DT	RPS28	-0.362	3.98204e-05
KLHL7-DT	ASAP1	0.36	4.28102e-05
KLHL7-DT	SCRN1	0.359	4.44518e-05
KLHL7-DT	POFUT1	0.358	4.72779e-05
KLHL7-DT	KLHL7	0.358	4.83749e-05
KLHL7-DT	MAP4K2	0.357	5.14517e-05
KLHL7-DT	ERBB2	-0.354	5.91264e-05
KLHL7-DT	ZSCAN21	0.354	6.02241e-05
KLHL7-DT	COX7C	-0.353	6.31739e-05
KLHL7-DT	HPS4	0.352	6.62453e-05
KLHL7-DT	TRPC1	0.35	7.32412e-05
KLHL7-DT	NUP160	0.349	7.77745e-05
KLHL7-DT	PDLIM4	-0.347	8.61242e-05
KLHL7-DT	HOOK2	-0.346	8.79879e-05
KLHL7-DT	CERS4	-0.345	9.22946e-05
KLHL7-DT	CENPL	0.343	0.000101852
KLHL7-DT	AK6	-0.341	0.000113481
KLHL7-DT	SP4	0.341	0.00011597
KLHL7-DT	NCSTN	0.34	0.000116715
KLHL7-DT	TMEM11	-0.34	0.000119023
KLHL7-DT	CCDC142	0.339	0.000125714
KLHL7-DT	HMGN4	0.336	0.000141793
KLHL7-DT	MIEN1	-0.336	0.00014563
KLHL7-DT	CCDC126	0.336	0.00014606
KLHL7-DT	OAS3	0.336	0.000146857
KLHL7-DT	C5orf34	0.336	0.000146859
KLHL7-DT	NDUFB10	-0.336	0.000147582
KLHL7-DT	TMEM145	0.335	0.000152429
KLHL7-DT	GNA12	0.335	0.000153421
KLHL7-DT	PLBD2	0.333	0.000164603
KLHL7-DT	MED11	-0.333	0.000165147
KLHL7-DT	ICE1	0.332	0.00017303
KLHL7-DT	STK31	0.331	0.000186555
KLHL7-DT	DAP	0.33	0.000188882
KLHL7-DT	GSTZ1	-0.33	0.000197356
KLHL7-DT	SLC25A11	-0.327	0.000222384
KLHL7-DT	KCNK7	-0.326	0.000233636
KLHL7-DT	NBPF9	0.326	0.000234016
KLHL7-DT	RNF32	0.325	0.000248943
KLHL7-DT	ALKBH7	-0.324	0.000251201
KLHL7-DT	FKBP14	0.324	0.000257227
KLHL7-DT	PHF20	0.323	0.000266225
KLHL7-DT	EIF2AK1	0.323	0.000266493
KLHL7-DT	GLB1	0.323	0.000269482
KLHL7-DT	ERVMER34-1	0.323	0.000273419
KLHL7-DT	NR2F6	-0.322	0.000274991
KLHL7-DT	CAD	0.322	0.000279427
KLHL7-DT	DPY19L1	0.322	0.000281179
KLHL7-DT	BLNK	-0.322	0.000286897
KLHL7-DT	RBM12	0.321	0.000296305
KLHL7-DT	FAM156A	0.32	0.000302901
KLHL7-DT	RHOV	-0.319	0.000318249
KLHL7-DT	TMEM230	0.319	0.000323674
KLHL7-DT	ZNF281	0.319	0.000327642
KLHL7-DT	N4BP3	-0.319	0.000328625
KLHL7-DT	USP18	0.318	0.000338742
KLHL7-DT	DNAAF5	0.317	0.000350793
KLHL7-DT	CCR3	0.317	0.000350982
KLHL7-DT	TRIO	0.317	0.000357733
KLHL7-DT	VAMP2	-0.315	0.000381995
KLHL7-DT	MCRIP2	-0.314	0.000399955
KLHL7-DT	MANEA	0.314	0.000406088
KLHL7-DT	EML2	-0.314	0.000408193
KLHL7-DT	LHPP	-0.314	0.00041056
KLHL7-DT	CERS2	0.313	0.000423855
KLHL7-DT	LAMC1	0.313	0.000426948
KLHL7-DT	STX8	-0.312	0.000436202
KLHL7-DT	ROGDI	-0.312	0.000437161
KLHL7-DT	MRPL54	-0.312	0.000440801
KLHL7-DT	PPAN	-0.312	0.000447394
KLHL7-DT	TRPA1	0.311	0.000457338
KLHL7-DT	PSMB6	-0.311	0.000461254
KLHL7-DT	CCDC12	-0.311	0.00047299
KLHL7-DT	BICDL2	-0.31	0.000477951
KLHL7-DT	CRB3	-0.309	0.000497594
KLHL7-DT	RPRD1B	0.308	0.000518688
KLHL7-DT	CDS2	0.308	0.000525083
KLHL7-DT	GPR157	-0.308	0.000529149
KLHL7-DT	TRIP10	-0.308	0.000534421
KLHL7-DT	HTR1B	0.308	0.000539295
KLHL7-DT	NDUFS4	-0.307	0.000549358
KLHL7-DT	TLR6	0.307	0.000555267
KLHL7-DT	ADCK1	-0.307	0.00056197
KLHL7-DT	ACTG1	-0.306	0.000568126
KLHL7-DT	SATB2	0.306	0.000572492
KLHL7-DT	BORCS6	-0.306	0.000587059
KLHL7-DT	TBX20	0.306	0.000588754
KLHL7-DT	GINS4	0.305	0.000593224
KLHL7-DT	GRB7	-0.305	0.000603155
KLHL7-DT	APAF1	0.304	0.000618097
KLHL7-DT	NDUFB2	-0.303	0.000649403
KLHL7-DT	SMDT1	-0.303	0.000661787
KLHL7-DT	CLUH	-0.303	0.000662255
KLHL7-DT	PPP1R37	-0.303	0.00066604
KLHL7-DT	CDK2	0.303	0.0006682
KLHL7-DT	ADGRE2	0.302	0.000687571
KLHL7-DT	MTR	0.302	0.000692441
KLHL7-DT	PBDC1	-0.301	0.000701914
KLHL7-DT	GANAB	0.301	0.000702725
KLHL7-DT	BAG4	0.301	0.000724918
KLHL7-DT	MTRR	0.3	0.000743985
KLHL7-DT	ARHGEF10L	-0.3	0.000748764
KLHL7-DT	SYT1	0.299	0.000767008
KLHL7-DT	TNS3	0.299	0.000768156
KLHL7-DT	AIDA	0.299	0.000788967
KLHL7-DT	PTPRK	0.299	0.000796296
KLHL7-DT	GPR176	0.298	0.0008072
KLHL7-DT	SLC5A12	0.298	0.000809033
KLHL7-DT	ZNF414	-0.298	0.000811854
KLHL7-DT	DENND5B	0.298	0.000813673
KLHL7-DT	PITX1	-0.298	0.00081437
KLHL7-DT	ZFP41	0.298	0.000822473
KLHL7-DT	CEP72	0.298	0.000829243
KLHL7-DT	WDR88	0.297	0.000833471
KLHL7-DT	SLC39A10	0.297	0.000849625
KLHL7-DT	RABEP2	-0.297	0.000859259
KLHL7-DT	GPR75	0.297	0.000866275
KLHL7-DT	HIBADH	0.296	0.000871004
KLHL7-DT	UQCRQ	-0.295	0.000925006
KLHL7-DT	NDUFA10	-0.295	0.000935315
KLHL7-DT	PRR34	0.294	0.000947634
KLHL7-DT	SAT2	-0.294	0.000949459
KLHL7-DT	SRR	-0.294	0.000952871
KLHL7-DT	NOP53	-0.294	0.000967616
KLHL7-DT	BICD1	0.294	0.000977193
KLHL7-DT	CKAP5	0.294	0.000981391
KLHL7-DT	COX4I1	-0.293	0.000988561
KLHL7-DT	TXNDC17	-0.293	0.00099308
KLHL7-DT	GNG3	0.293	0.00100166
KLHL7-DT	DDHD2	0.293	0.00100316
KLHL7-DT	RAB23	0.293	0.00101586
KLHL7-DT	KIDINS220	0.293	0.00102203
KLHL7-DT	PGAP3	-0.292	0.0010376
KLHL7-DT	CC2D1A	-0.292	0.00103787
KLHL7-DT	NUPL2	0.291	0.00108965
KLHL7-DT	C10orf88	0.291	0.00108966
KLHL7-DT	TTYH3	0.291	0.00109091
KLHL7-DT	CDCA7L	0.291	0.00109289
KLHL7-DT	USP42	0.291	0.00111037
KLHL7-DT	DHPS	-0.291	0.00111501
KLHL7-DT	EDEM2	0.29	0.00111808
KLHL7-DT	BTF3	-0.29	0.0011438
KLHL7-DT	LIN7B	-0.29	0.00114383
KLHL7-DT	CCDC153	-0.289	0.00116456
KLHL7-DT	UQCRB	-0.289	0.0011676
KLHL7-DT	WASHC4	0.289	0.0011777
KLHL7-DT	MARVELD1	0.289	0.00119383
KLHL7-DT	RASSF8	0.289	0.00119433
KLHL7-DT	NLRX1	-0.289	0.00120145
KLHL7-DT	SLC5A1	-0.288	0.00123082
KLHL7-DT	NDUFA1	-0.288	0.00123858
KLHL7-DT	FGD6	0.288	0.00125091
KLHL7-DT	RNF223	-0.287	0.00126505
KLHL7-DT	ROCK1	0.287	0.00126665
KLHL7-DT	DPF2	0.287	0.00127024
KLHL7-DT	RAI14	0.287	0.00129449
KLHL7-DT	CRCT1	-0.287	0.00129558
KLHL7-DT	DEGS2	-0.287	0.00129824
KLHL7-DT	TOP3B	0.287	0.00130254
KLHL7-DT	GDF11	0.287	0.00130411
KLHL7-DT	FBXO4	0.286	0.00131585
KLHL7-DT	UQCRC2	-0.286	0.00132136
KLHL7-DT	FA2H	-0.286	0.00133723
KLHL7-DT	NDUFV2	-0.286	0.00133743
KLHL7-DT	DCAF4L1	0.286	0.00134174
KLHL7-DT	CCDC117	0.286	0.00135473
KLHL7-DT	ZNF623	0.286	0.0013562
KLHL7-DT	CLASRP	-0.286	0.00135675
KLHL7-DT	ADAMTS6	0.286	0.00136927
KLHL7-DT	MICAL2	0.285	0.00137043
KLHL7-DT	TTC34	0.285	0.00138491
KLHL7-DT	CEP170	0.285	0.00139368
KLHL7-DT	AAR2	0.285	0.00139655
KLHL7-DT	INSYN2B	0.285	0.00140499
KLHL7-DT	BBS10	0.285	0.00140832
KLHL7-DT	RTEL1	0.285	0.00141865
KLHL7-DT	FUT2	-0.284	0.00143855
KLHL7-DT	SRSF5	-0.284	0.00144599
KLHL7-DT	C17orf49	-0.284	0.00144634
KLHL7-DT	ALDH2	-0.284	0.00144869
KLHL7-DT	NOXA1	-0.284	0.00146558
KLHL7-DT	SPNS3	-0.284	0.00147012
KLHL7-DT	KIAA0895	0.284	0.00147333
KLHL7-DT	BLOC1S1	-0.284	0.00147355
KLHL7-DT	FOXN2	0.284	0.00147456
KLHL7-DT	FAM220A	0.284	0.00148389
KLHL7-DT	TCEA3	-0.283	0.00150053
KLHL7-DT	ANKRD35	-0.283	0.00150359
KLHL7-DT	UQCC2	-0.283	0.00150455
KLHL7-DT	PITPNA	-0.283	0.00151631
KLHL7-DT	SUCLG1	-0.283	0.00151807
KLHL7-DT	BRF2	0.283	0.00152202
KLHL7-DT	ANKRD9	-0.283	0.00152768
KLHL7-DT	SDR16C5	-0.283	0.00153656
KLHL7-DT	LOX	0.283	0.00153826
KLHL7-DT	MRPL46	-0.283	0.00154142
KLHL7-DT	CD24	-0.283	0.00154447
KLHL7-DT	CYB561A3	0.282	0.00155724
KLHL7-DT	ALDH4A1	-0.282	0.00155784
KLHL7-DT	AURKAIP1	-0.282	0.00155878
KLHL7-DT	SMC1A	0.282	0.00156515
KLHL7-DT	C8orf37	0.282	0.00158006
KLHL7-DT	SH3GLB2	-0.282	0.00158416
KLHL7-DT	PITPNM3	-0.282	0.00158985
KLHL7-DT	ZNF12	0.282	0.00160507
KLHL7-DT	MRPS28	-0.281	0.00161322
KLHL7-DT	PRKD3	0.281	0.00162718
KLHL7-DT	STAP2	-0.281	0.00163118
KLHL7-DT	DNAJC14	0.281	0.00165328
KLHL7-DT	MZT2A	-0.281	0.00166354
KLHL7-DT	FZD8	0.281	0.00166523
KLHL7-DT	RPL37A	-0.281	0.00166582
KLHL7-DT	ZNF551	0.28	0.00169021
KLHL7-DT	RNF41	0.28	0.00171822
KLHL7-DT	FKBP9	0.279	0.00174663
KLHL7-DT	CCDC159	-0.279	0.00174914
KLHL7-DT	MAP2K4	-0.279	0.00175121
KLHL7-DT	MEIOC	0.279	0.00176891
KLHL7-DT	CNFN	-0.279	0.00178135
KLHL7-DT	TEX11	0.279	0.0017839
KLHL7-DT	CENPO	0.279	0.00179148
KLHL7-DT	SENP3	-0.279	0.00180234
KLHL7-DT	KIF3C	0.279	0.00180939
KLHL7-DT	SYF2	-0.278	0.00181908
KLHL7-DT	TWISTNB	0.278	0.00183038
KLHL7-DT	TIMM29	-0.278	0.00183445
KLHL7-DT	SEC22C	0.278	0.00185216
KLHL7-DT	PLD2	-0.278	0.0018623
KLHL7-DT	ATP5PO	-0.277	0.00192173
KLHL7-DT	PHF14	0.277	0.00193698
KLHL7-DT	HAGH	-0.277	0.00193884
KLHL7-DT	HIGD2A	-0.277	0.00194244
KLHL7-DT	SAMD14	0.277	0.00194618
KLHL7-DT	DNA2	0.277	0.00195461
KLHL7-DT	NDUFS7	-0.276	0.00198363
KLHL7-DT	EIF2AK2	0.276	0.00199931
KLHL7-DT	ZNF619	0.276	0.00200414
KLHL7-DT	NDUFA2	-0.276	0.00202513
KLHL7-DT	DEF6	-0.276	0.00202835
KLHL7-DT	IER2	-0.276	0.00202965
KLHL7-DT	PYCARD	-0.275	0.00205886
KLHL7-DT	RBAK	0.275	0.00206458
KLHL7-DT	KBTBD4	0.275	0.00209991
KLHL7-DT	SLC6A3	0.275	0.00210343
KLHL7-DT	KLHL20	0.275	0.00211192
KLHL7-DT	DNAJC17	-0.275	0.00211204
KLHL7-DT	CNTN1	0.275	0.00211218
KLHL7-DT	ZFP42	0.275	0.00211667
KLHL7-DT	ADCY3	0.274	0.00214848
KLHL7-DT	ST14	-0.274	0.00215467
KLHL7-DT	BOK	-0.274	0.00216855
KLHL7-DT	GNA15	-0.274	0.00218272
KLHL7-DT	SDHB	-0.274	0.00219582
KLHL7-DT	ADAM17	0.273	0.00223204
KLHL7-DT	ENDOG	-0.273	0.00223304
KLHL7-DT	ZNF827	0.273	0.00226399
KLHL7-DT	FBXW9	-0.273	0.00227826
KLHL7-DT	ACER1	-0.272	0.00229435
KLHL7-DT	IGF2BP3	0.272	0.00230552
KLHL7-DT	ZNRF1	-0.272	0.00231466
KLHL7-DT	UBE2D2	-0.272	0.00231832
KLHL7-DT	PLOD3	0.272	0.00232159
KLHL7-DT	TEX14	0.272	0.00233122
KLHL7-DT	COL12A1	0.272	0.00233589
KLHL7-DT	DHRS1	-0.272	0.0023578
KLHL7-DT	RAB12	-0.272	0.00237323
KLHL7-DT	FAM162A	-0.271	0.00240189
KLHL7-DT	WDCP	0.271	0.00240829
KLHL7-DT	FAAH	-0.271	0.00240834
KLHL7-DT	FDX1	-0.271	0.00241394
KLHL7-DT	DHRS7B	-0.271	0.00243687
KLHL7-DT	CRABP2	-0.271	0.00244224
KLHL7-DT	ATP5PD	-0.271	0.00245504
KLHL7-DT	TEX45	0.271	0.00246417
KLHL7-DT	SLC6A15	0.271	0.00246965
KLHL7-DT	CIAO2B	-0.271	0.00247034
KLHL7-DT	LRRIQ3	0.27	0.00248038
KLHL7-DT	DARS2	0.27	0.00249313
KLHL7-DT	CHM	0.27	0.0024946
KLHL7-DT	NAGK	-0.27	0.00252358
KLHL7-DT	NDUFA9	-0.27	0.00252694
KLHL7-DT	ZNF337	0.27	0.0025303
KLHL7-DT	CCZ1B	0.27	0.00256262
KLHL7-DT	TEAD2	0.269	0.00258139
KLHL7-DT	COMMD1	-0.269	0.00259182
KLHL7-DT	RPS15A	-0.269	0.00261626
KLHL7-DT	PHLDB3	-0.269	0.00261823
KLHL7-DT	LHX9	0.269	0.00262487
KLHL7-DT	NUP155	0.269	0.0026626
KLHL7-DT	UBALD1	-0.269	0.00266261
KLHL7-DT	PLAGL2	0.269	0.00266887
KLHL7-DT	UMAD1	0.268	0.00268893
KLHL7-DT	TMEM106B	0.268	0.00270057
KLHL7-DT	SULT2B1	-0.268	0.00270721
KLHL7-DT	PRIM2	0.268	0.00270932
KLHL7-DT	HMG20A	0.268	0.0027267
KLHL7-DT	TRADD	-0.268	0.00273141
KLHL7-DT	PPP1R7	-0.268	0.00273456
KLHL7-DT	ZDBF2	0.268	0.00275924
KLHL7-DT	CASR	-0.268	0.00276541
KLHL7-DT	PET100	-0.268	0.0027692
KLHL7-DT	TUBB1	0.268	0.00277778
KLHL7-DT	EFCAB13	0.267	0.00278888
KLHL7-DT	MRPL52	-0.267	0.00280013
KLHL7-DT	ATF2	0.267	0.00280029
KLHL7-DT	TAF6	0.267	0.00284465
KLHL7-DT	CENPBD1	0.267	0.00284981
KLHL7-DT	AMPH	0.267	0.00285429
KLHL7-DT	MZT2B	-0.267	0.00288378
KLHL7-DT	LRRC40	0.267	0.00288537
KLHL7-DT	BSPRY	-0.266	0.00288824
KLHL7-DT	ASXL1	0.266	0.00290938
KLHL7-DT	DHRS11	-0.266	0.0029361
KLHL7-DT	DMXL2	0.266	0.0029378
KLHL7-DT	APOM	-0.266	0.00294851
KLHL7-DT	TMEM125	-0.266	0.00298373
KLHL7-DT	WISP1	0.265	0.00300493
KLHL7-DT	DYNLT1	-0.265	0.00301522
KLHL7-DT	ECI1	-0.265	0.00301904
KLHL7-DT	GATM	-0.265	0.00303885
KLHL7-DT	COX7B	-0.265	0.00305401
KLHL7-DT	TUBA1B	0.265	0.00305611
KLHL7-DT	ENDOU	-0.265	0.00305909
KLHL7-DT	SIRPB2	0.265	0.00306125
KLHL7-DT	SNRNP200	0.265	0.00306307
KLHL7-DT	B3GNT10	0.265	0.00310241
KLHL7-DT	ZFR	0.265	0.00310671
KLHL7-DT	CPNE8	0.265	0.00311267
KLHL7-DT	CPN2	0.264	0.00311487
KLHL7-DT	CSTB	-0.264	0.00313947
KLHL7-DT	CWC27	-0.264	0.00314946
KLHL7-DT	RBM12B	0.264	0.00317474
KLHL7-DT	CBX2	0.264	0.00317586
KLHL7-DT	NBPF3	0.264	0.00317719
KLHL7-DT	GSTK1	-0.264	0.00318514
KLHL7-DT	SNRNP35	-0.264	0.00319013
KLHL7-DT	POM121	0.264	0.00320695
KLHL7-DT	S100P	-0.264	0.00322646
KLHL7-DT	DENND5A	0.264	0.00322777
KLHL7-DT	MCTS2P	0.263	0.00325321
KLHL7-DT	EXT2	0.263	0.00325842
KLHL7-DT	LYPD3	-0.263	0.00326372
KLHL7-DT	RPL11	-0.263	0.00328006
KLHL7-DT	NR2C2	0.263	0.00328391
KLHL7-DT	KIAA1324L	0.263	0.00331149
KLHL7-DT	CALCB	0.263	0.00331742
KLHL7-DT	RPL26	-0.263	0.00332869
KLHL7-DT	EXTL2	0.262	0.00336265
KLHL7-DT	MEN1	0.262	0.00336451
KLHL7-DT	TRIR	-0.262	0.00338737
KLHL7-DT	C6orf136	-0.262	0.00339695
KLHL7-DT	PCP4	-0.262	0.00340824
KLHL7-DT	TMEM205	-0.262	0.00344621
KLHL7-DT	NCOA6	0.262	0.00344968
KLHL7-DT	IRX3	-0.262	0.00345109
KLHL7-DT	RPL19	-0.262	0.00347972
KLHL7-DT	TMEM105	-0.261	0.00349777
KLHL7-DT	EXD3	-0.261	0.00351853
KLHL7-DT	MRPL44	-0.261	0.00352988
KLHL7-DT	FGF22	-0.261	0.0035518
KLHL7-DT	CASP8	0.261	0.00355549
KLHL7-DT	MMS22L	0.261	0.00357441
KLHL7-DT	HGSNAT	0.261	0.00357746
KLHL7-DT	SYNGR3	0.261	0.00358909
KLHL7-DT	LBHD1	0.261	0.00359083
KLHL7-DT	DVL1	-0.261	0.00360902
KLHL7-DT	SLC30A6	0.26	0.00362966
KLHL7-DT	MAP2K2	-0.26	0.00364014
KLHL7-DT	MMP3	0.26	0.00364965
KLHL7-DT	GRPEL2	-0.26	0.00365181
KLHL7-DT	NUDT16L1	-0.26	0.00365933
KLHL7-DT	ARHGAP1	0.26	0.00365977
KLHL7-DT	FLYWCH2	-0.26	0.00366624
KLHL7-DT	LIMK1	0.26	0.00367044
KLHL7-DT	CT45A1	0.26	0.00367394
KLHL7-DT	SLURP1	-0.26	0.00369881
KLHL7-DT	FAM186B	0.26	0.00370041
KLHL7-DT	RIC8B	0.26	0.00373468
KLHL7-DT	IMPG1	0.26	0.00374276
KLHL7-DT	BAG1	-0.259	0.00375817
KLHL7-DT	TPX2	0.259	0.00376338
KLHL7-DT	C9orf84	0.259	0.00376387
KLHL7-DT	ITIH3	0.259	0.00376935
KLHL7-DT	LASP1	0.259	0.00377025
KLHL7-DT	YY2	0.259	0.00377064
KLHL7-DT	ADAR	0.259	0.00378015
KLHL7-DT	CCDC96	-0.259	0.00382921
KLHL7-DT	CIB1	-0.259	0.0038414
KLHL7-DT	SKP2	0.259	0.00384664
KLHL7-DT	CBLC	-0.259	0.00385184
KLHL7-DT	TMPRSS11D	-0.259	0.00386273
KLHL7-DT	YPEL3	-0.259	0.00387524
KLHL7-DT	FUT3	-0.258	0.00390335
KLHL7-DT	COA3	-0.258	0.00390548
KLHL7-DT	TMEM131	0.258	0.00392438
KLHL7-DT	MRPL12	-0.258	0.00392764
KLHL7-DT	FIG4	-0.258	0.00394065
KLHL7-DT	STXBP2	-0.258	0.00397186
KLHL7-DT	RPL13A	-0.258	0.00398037
KLHL7-DT	RPL23A	-0.258	0.00400607
KLHL7-DT	KLK7	-0.258	0.00400871
KLHL7-DT	MPND	-0.258	0.00400974
KLHL7-DT	NDUFB7	-0.257	0.00406845
KLHL7-DT	ZNF124	0.257	0.00408639
KLHL7-DT	UBE2B	-0.257	0.00409171
KLHL7-DT	SEC24D	0.257	0.00409979
KLHL7-DT	MRPL58	-0.257	0.0041149
KLHL7-DT	RPL22	-0.257	0.00413024
KLHL7-DT	ZNF131	0.257	0.00413895
KLHL7-DT	TKFC	0.257	0.00414485
KLHL7-DT	ZNF621	0.257	0.00414717
KLHL7-DT	MORC2	0.257	0.00416234
KLHL7-DT	KIF14	0.257	0.00416348
KLHL7-DT	HMOX2	-0.257	0.0041847
KLHL7-DT	SYN3	0.256	0.004187
KLHL7-DT	ADNP2	0.256	0.0042225
KLHL7-DT	SLC39A1	0.256	0.00423199
KLHL7-DT	ESPN	-0.256	0.00424062
KLHL7-DT	ILK	0.256	0.00426223
KLHL7-DT	HMGXB4	0.256	0.00430214
KLHL7-DT	COX5B	-0.256	0.004306
KLHL7-DT	DSN1	0.256	0.00431063
KLHL7-DT	FADS1	0.256	0.0043211
KLHL7-DT	MRPL41	-0.256	0.00432675
KLHL7-DT	LAMTOR5	-0.255	0.00434888
KLHL7-DT	AES	-0.255	0.00435086
KLHL7-DT	ILVBL	-0.255	0.00436455
KLHL7-DT	RDH13	-0.255	0.00441728
KLHL7-DT	FAT1	0.255	0.00441763
KLHL7-DT	PDIA6	0.255	0.00443111
KLHL7-DT	C6orf203	-0.255	0.00446179
KLHL7-DT	AP1M2	-0.255	0.00447317
KLHL7-DT	STUB1	-0.255	0.00447739
KLHL7-DT	PWWP2B	-0.255	0.00450153
KLHL7-DT	PMS2	0.254	0.00452324
KLHL7-DT	LRCH2	0.254	0.00452389
KLHL7-DT	S100A14	-0.254	0.00455421
KLHL7-DT	RPS23	-0.254	0.00455976
KLHL7-DT	ANKRD36B	0.254	0.00456546
KLHL7-DT	GPT2	-0.254	0.00457274
KLHL7-DT	NDUFA13	-0.254	0.00458209
KLHL7-DT	RAD1	0.254	0.00460438
KLHL7-DT	TFIP11	0.254	0.00461719
KLHL7-DT	CIDEA	-0.254	0.00461847
KLHL7-DT	SERAC1	-0.254	0.00462119
KLHL7-DT	RASSF10	-0.254	0.00465522
KLHL7-DT	RNF208	-0.254	0.00466231
KLHL7-DT	SOAT1	0.253	0.0046701
KLHL7-DT	PHF6	0.253	0.00468837
KLHL7-DT	YWHAG	0.253	0.00468856
KLHL7-DT	WRN	0.253	0.00471045
KLHL7-DT	NDUFB11	-0.253	0.00473018
KLHL7-DT	RAB25	-0.253	0.00473085
KLHL7-DT	TMEM185B	0.253	0.00473215
KLHL7-DT	C18orf54	0.253	0.0047369
KLHL7-DT	CYP4F22	-0.253	0.00474093
KLHL7-DT	FAM83G	-0.253	0.00474732
KLHL7-DT	EMC6	-0.253	0.00477135
KLHL7-DT	PHF23	-0.253	0.00482652
KLHL7-DT	PPA2	-0.253	0.00483184
KLHL7-DT	C7orf25	0.253	0.00483368
KLHL7-DT	IK	-0.253	0.00483559
KLHL7-DT	GPATCH11	0.253	0.0048356
KLHL7-DT	CLIC3	-0.253	0.00483766
KLHL7-DT	SLC38A1	0.252	0.00488026
KLHL7-DT	MINOS1	-0.252	0.00489391
KLHL7-DT	ANKRD36	0.252	0.0049172
KLHL7-DT	AKR7A2	-0.252	0.00492158
KLHL7-DT	PRDM11	0.252	0.00492775
KLHL7-DT	TP53AIP1	-0.252	0.00493134
KLHL7-DT	SNX13	0.252	0.00493837
KLHL7-DT	RAB24	-0.252	0.00494039
KLHL7-DT	TMEM267	0.252	0.00494801
KLHL7-DT	MVB12A	-0.252	0.00495702
KLHL7-DT	NGEF	-0.252	0.004972
KLHL7-DT	DMAP1	-0.252	0.00498038
KLHL7-DT	NT5C1B	0.252	0.00498276
KLHL7-DT	CXXC5	-0.251	0.00502432
KLHL7-DT	GIT2	0.251	0.00502745
KLHL7-DT	GNG10	0.251	0.00506164
KLHL7-DT	EDF1	-0.251	0.00513366
KLHL7-DT	TOR1B	0.251	0.00513879
KLHL7-DT	MATN3	0.251	0.00515721
KLHL7-DT	TXNDC5	0.251	0.00515824
KLHL7-DT	ADPRM	-0.251	0.00517199
KLHL7-DT	FRYL	0.251	0.0051852
KLHL7-DT	KCNK6	-0.251	0.00518726
KLHL7-DT	COL4A1	0.251	0.00519258
KLHL7-DT	KLHL5	0.251	0.00519486
KLHL7-DT	CDH6	0.25	0.00519982
KLHL7-DT	ZSWIM7	-0.25	0.00521083
KLHL7-DT	GLIPR1	0.25	0.00526663
KLHL7-DT	BCL9	0.25	0.00527466
KLHL7-DT	TFAP2C	-0.25	0.00529909
KLHL7-DT	DROSHA	0.25	0.00530439
KLHL7-DT	SYTL1	-0.25	0.00530446
KLHL7-DT	DBI	-0.25	0.005314
KLHL7-DT	AQP7	-0.25	0.00533115
KLHL7-DT	TAF2	0.25	0.00536965
KLHL7-DT	ECSIT	-0.249	0.00538979
KLHL7-DT	HERPUD2	0.249	0.00544345
KLHL7-DT	MACROD1	-0.249	0.00545941
KLHL7-DT	CFAP298	-0.249	0.00551783
KLHL7-DT	LETM2	0.249	0.0055229
KLHL7-DT	CABLES2	0.249	0.00552962
KLHL7-DT	GGT6	-0.249	0.00553194
KLHL7-DT	MTCP1	0.249	0.00553603
KLHL7-DT	METRNL	-0.248	0.00559393
KLHL7-DT	HEATR1	0.248	0.00561472
KLHL7-DT	DTX1	-0.248	0.00562282
KLHL7-DT	ABRAXAS1	0.248	0.00563589
KLHL7-DT	COLGALT1	0.248	0.00565361
KLHL7-DT	MYEF2	0.248	0.0056681
KLHL7-DT	ACBD4	-0.248	0.00567819
KLHL7-DT	BDH1	-0.248	0.00568497
KLHL7-DT	LGALS7	-0.248	0.0057159
KLHL7-DT	GSTCD	0.248	0.00574618
KLHL7-DT	NRIP3	0.248	0.00575001
KLHL7-DT	LRRC9	0.248	0.00575935
KLHL7-DT	PPP4C	-0.248	0.00576566
KLHL7-DT	VPS37B	-0.247	0.00579705
KLHL7-DT	TSTD1	-0.247	0.00580286
KLHL7-DT	ZNF20	-0.247	0.00581287
KLHL7-DT	MATN4	-0.247	0.00583138
KLHL7-DT	MRPS15	-0.247	0.00584782
KLHL7-DT	PBX3	0.247	0.00585619
KLHL7-DT	SREK1IP1	-0.247	0.00586091
KLHL7-DT	ATXN7L3B	0.247	0.00586722
KLHL7-DT	IL17RA	0.247	0.00587809
KLHL7-DT	CERCAM	0.247	0.00588171
KLHL7-DT	IPO9	0.247	0.0058844
KLHL7-DT	KIRREL1	0.247	0.0058857
KLHL7-DT	RILP	-0.247	0.00591819
KLHL7-DT	RAD9B	0.247	0.00592421
KLHL7-DT	TACR2	0.247	0.00592707
KLHL7-DT	PHOSPHO1	0.247	0.00596465
KLHL7-DT	PDZK1	0.246	0.00600023
KLHL7-DT	RPS13	-0.246	0.0060032
KLHL7-DT	ABHD14B	-0.246	0.00601871
KLHL7-DT	XRCC2	0.246	0.00602557
KLHL7-DT	C11orf95	0.246	0.00603541
KLHL7-DT	TSTD2	0.246	0.00603961
KLHL7-DT	POLM	0.246	0.00604898
KLHL7-DT	HMGA2	0.246	0.00605452
KLHL7-DT	CIRBP	-0.246	0.00605715
KLHL7-DT	ATP6V1D	-0.246	0.00608585
KLHL7-DT	ACVR2B	0.246	0.0061037
KLHL7-DT	ACTR10	-0.246	0.00610412
KLHL7-DT	ATP11C	0.246	0.0061048
KLHL7-DT	ZNF749	0.246	0.00611659
KLHL7-DT	BMPER	0.246	0.00611671
KLHL7-DT	CFDP1	-0.246	0.00614841
KLHL7-DT	PIM3	-0.246	0.0061488
KLHL7-DT	RAB11B	-0.246	0.00615264
KLHL7-DT	EIF3K	-0.246	0.00617097
KLHL7-DT	ATP5MPL	-0.246	0.00617984
KLHL7-DT	PLEKHA8	0.246	0.00617997
KLHL7-DT	GBP7	0.245	0.00620773
KLHL7-DT	TGFB2	0.245	0.00621425
KLHL7-DT	SIL1	-0.245	0.00621621
KLHL7-DT	GATAD2B	0.245	0.00621832
KLHL7-DT	HMMR	0.245	0.00622937
KLHL7-DT	KLK10	-0.245	0.00623361
KLHL7-DT	LCLAT1	0.245	0.00624475
KLHL7-DT	FOXRED2	0.245	0.00625219
KLHL7-DT	HDHD3	-0.245	0.00626986
KLHL7-DT	ZNF428	-0.245	0.00627278
KLHL7-DT	ARL6IP6	0.245	0.00629493
KLHL7-DT	PYM1	-0.245	0.0063082
KLHL7-DT	CALU	0.245	0.00633363
KLHL7-DT	RPL13	-0.245	0.00634514
KLHL7-DT	OR51E1	0.245	0.0063618
KLHL7-DT	TECR	-0.245	0.00636322
KLHL7-DT	STARD3	-0.245	0.00636704
KLHL7-DT	COMMD6	-0.245	0.00636741
KLHL7-DT	SPA17	-0.245	0.00638023
KLHL7-DT	UBALD2	-0.245	0.00638614
KLHL7-DT	ZNF669	0.245	0.00639465
KLHL7-DT	TMPPE	0.244	0.00645274
KLHL7-DT	OSBPL2	-0.244	0.00646633
KLHL7-DT	PLEKHJ1	-0.244	0.00647344
KLHL7-DT	NDUFAF1	-0.244	0.00650034
KLHL7-DT	PTPN14	0.244	0.00652505
KLHL7-DT	AIMP2	0.244	0.00654372
KLHL7-DT	TOP2A	0.244	0.00656834
KLHL7-DT	TSPO	-0.244	0.00657474
KLHL7-DT	EVC	0.244	0.00658102
KLHL7-DT	CTDNEP1	-0.244	0.00658115
KLHL7-DT	CEMIP2	0.244	0.00661718
KLHL7-DT	COMTD1	-0.244	0.00661892
KLHL7-DT	C2orf16	0.244	0.00662048
KLHL7-DT	SLC6A6	0.243	0.00666982
KLHL7-DT	MTBP	0.243	0.00666987
KLHL7-DT	FAM3D	-0.243	0.00667749
KLHL7-DT	ATP5F1D	-0.243	0.00670151
KLHL7-DT	KDF1	-0.243	0.00671006
KLHL7-DT	AMZ1	0.243	0.00673476
KLHL7-DT	CDH16	-0.243	0.00675208
KLHL7-DT	UXT	-0.243	0.00678436
KLHL7-DT	ASAP3	-0.243	0.0067957
KLHL7-DT	GLCCI1	0.243	0.00679682
KLHL7-DT	TTC19	-0.243	0.00680729
KLHL7-DT	RNF216	0.243	0.00685573
KLHL7-DT	VTI1B	-0.243	0.00686774
KLHL7-DT	IRX5	-0.243	0.00687268
KLHL7-DT	SPINK5	-0.242	0.00688408
KLHL7-DT	PPFIBP2	-0.242	0.00692824
KLHL7-DT	ANGEL1	0.242	0.0069289
KLHL7-DT	SBSN	-0.242	0.0069404
KLHL7-DT	ASPG	-0.242	0.00694067
KLHL7-DT	C4orf3	-0.242	0.00694353
KLHL7-DT	ZIC2	0.242	0.00694369
KLHL7-DT	DNAJC24	0.242	0.00694851
KLHL7-DT	UROC1	0.242	0.00696878
KLHL7-DT	AP2B1	0.242	0.00696905
KLHL7-DT	DNAJC28	-0.242	0.00697338
KLHL7-DT	TBCA	-0.242	0.00697909
KLHL7-DT	ZBTB7A	-0.242	0.00700459
KLHL7-DT	CCT5	0.242	0.00701706
KLHL7-DT	TAF1A	0.242	0.00702211
KLHL7-DT	CCDC88A	0.242	0.0070387
KLHL7-DT	SMARCD1	0.242	0.00705286
KLHL7-DT	DPCD	-0.242	0.00706256
KLHL7-DT	ZNF23	0.242	0.0070728
KLHL7-DT	INHBC	0.242	0.00708212
KLHL7-DT	COPS9	-0.242	0.00710091
KLHL7-DT	AQP3	-0.242	0.0071099
KLHL7-DT	CLPP	-0.242	0.00711372
KLHL7-DT	THBS1	0.242	0.00711957
KLHL7-DT	CCDC61	-0.241	0.00713744
KLHL7-DT	UBXN6	-0.241	0.00714865
KLHL7-DT	TRAPPC1	-0.241	0.00715272
KLHL7-DT	AKT3	0.241	0.00716934
KLHL7-DT	NUDT2	-0.241	0.00717298
KLHL7-DT	RNF181	-0.241	0.00717499
KLHL7-DT	MRPL22	-0.241	0.0071893
KLHL7-DT	RABGGTA	-0.241	0.00719614
KLHL7-DT	TNFAIP8L3	-0.241	0.00722122
KLHL7-DT	HOXD12	0.241	0.00723505
KLHL7-DT	VAMP7	0.241	0.00728251
KLHL7-DT	LOXL2	0.241	0.00729226
KLHL7-DT	DCXR	-0.241	0.00730184
KLHL7-DT	VGLL3	0.241	0.00730837
KLHL7-DT	PTPRG	0.241	0.00731467
KLHL7-DT	RORC	-0.241	0.00731734
KLHL7-DT	XRN2	0.241	0.00732617
KLHL7-DT	ENTPD7	0.241	0.00735067
KLHL7-DT	SUN1	0.241	0.0073551
KLHL7-DT	PHF12	0.24	0.00740188
KLHL7-DT	LPCAT3	0.24	0.00741569
KLHL7-DT	STARD13	0.24	0.00741609
KLHL7-DT	ADPRHL2	-0.24	0.00742412
KLHL7-DT	RAET1L	-0.24	0.00749302
KLHL7-DT	FOXK1	0.24	0.00749368
KLHL7-DT	LRRN4	0.24	0.00753581
KLHL7-DT	ZNF628	-0.24	0.00756929
KLHL7-DT	EPS8L1	-0.24	0.00757621
KLHL7-DT	TRIM59	0.24	0.00758947
KLHL7-DT	KIF1C	-0.239	0.00763353
KLHL7-DT	TIMM13	-0.239	0.00763599
KLHL7-DT	USP45	0.239	0.00766284
KLHL7-DT	STIL	0.239	0.0076709
KLHL7-DT	PIH1D1	-0.239	0.00774976
KLHL7-DT	OPN3	0.239	0.0077683
KLHL7-DT	TUFM	-0.239	0.00777119
KLHL7-DT	CSNK2A3	0.239	0.00777824
KLHL7-DT	CRKL	0.239	0.00778203
KLHL7-DT	RPL23	-0.239	0.00779939
KLHL7-DT	ITGB3	0.239	0.00779941
KLHL7-DT	KRTDAP	-0.239	0.00784823
KLHL7-DT	TMEM97	0.239	0.00785051
KLHL7-DT	P4HA3	0.239	0.00788609
KLHL7-DT	CDR2	0.238	0.00790204
KLHL7-DT	NAXD	-0.238	0.00791625
KLHL7-DT	GADD45GIP1	-0.238	0.00792666
KLHL7-DT	NDUFA11	-0.238	0.00796499
KLHL7-DT	SLC10A4	0.238	0.00796995
KLHL7-DT	WDR83OS	-0.238	0.00797982
KLHL7-DT	PADI1	-0.238	0.00799865
KLHL7-DT	TOB2	0.238	0.00800894
KLHL7-DT	GCA	0.238	0.00801217
KLHL7-DT	AMN	-0.238	0.0080264
KLHL7-DT	SKP1	-0.238	0.00803076
KLHL7-DT	HOXC6	0.238	0.00804635
KLHL7-DT	SLPI	-0.238	0.00806093
KLHL7-DT	HOXC12	0.238	0.00811454
KLHL7-DT	SP8	0.238	0.00811597
KLHL7-DT	ATP5ME	-0.238	0.00812052
KLHL7-DT	PLEKHH3	-0.238	0.00812816
KLHL7-DT	TBL2	0.238	0.00812934
KLHL7-DT	NDEL1	-0.238	0.00813225
KLHL7-DT	ARAF	-0.238	0.00814241
KLHL7-DT	SYCP2L	0.238	0.00816419
KLHL7-DT	GOT1	-0.237	0.00817616
KLHL7-DT	FAAP24	0.237	0.00818255
KLHL7-DT	OSBPL8	0.237	0.00820301
KLHL7-DT	RADIL	0.237	0.00820517
KLHL7-DT	SINHCAF	0.237	0.00822959
KLHL7-DT	CALML5	-0.237	0.00822981
KLHL7-DT	HSD17B4	-0.237	0.00823128
KLHL7-DT	KRT78	-0.237	0.00823287
KLHL7-DT	SRBD1	0.237	0.00825072
KLHL7-DT	CNR1	0.237	0.00826116
KLHL7-DT	NDUFS5	-0.237	0.00826877
KLHL7-DT	TMEM140	0.237	0.00827133
KLHL7-DT	COL4A5	0.237	0.0082799
KLHL7-DT	IFT43	-0.237	0.00829795
KLHL7-DT	GATD3B	-0.237	0.00830994
KLHL7-DT	S100A8	-0.237	0.00833556
KLHL7-DT	GPR85	0.237	0.00835071
KLHL7-DT	ACER2	0.237	0.00837453
KLHL7-DT	BNIP1	-0.237	0.00839988
KLHL7-DT	MAP2K7	-0.237	0.00842071
KLHL7-DT	VAMP8	-0.237	0.00843803
KLHL7-DT	ENSA	-0.236	0.00845359
KLHL7-DT	EZR	-0.236	0.00846133
KLHL7-DT	SLC38A4	0.236	0.00847096
KLHL7-DT	APBB2	0.236	0.0085099
KLHL7-DT	PRKAA1	0.236	0.00853286
KLHL7-DT	GTF2H5	-0.236	0.00853837
KLHL7-DT	NSMCE1	-0.236	0.00854726
KLHL7-DT	GLOD4	-0.236	0.00855087
KLHL7-DT	MRPL49	0.236	0.00859289
KLHL7-DT	HOXD8	0.236	0.008625
KLHL7-DT	FAM25A	-0.236	0.00862774
KLHL7-DT	GPR146	0.236	0.00863797
KLHL7-DT	NAA38	-0.236	0.0086462
KLHL7-DT	SPTSSB	-0.236	0.00864674
KLHL7-DT	RABL6	-0.236	0.00866751
KLHL7-DT	SLC2A13	0.236	0.00868865
KLHL7-DT	COL28A1	0.236	0.00869016
KLHL7-DT	COX6C	-0.236	0.00869214
KLHL7-DT	KLHL42	0.236	0.00869624
KLHL7-DT	RBM43	0.236	0.00869728
KLHL7-DT	PCDH10	0.236	0.00869732
KLHL7-DT	RASSF7	-0.236	0.00869784
KLHL7-DT	PRUNE1	0.236	0.00871411
KLHL7-DT	RBM8A	-0.236	0.00872044
KLHL7-DT	EP300	0.235	0.00874835
KLHL7-DT	PAIP1	0.235	0.00875465
KLHL7-DT	ALDOA	-0.235	0.00876026
KLHL7-DT	ANKRD61	0.235	0.00877937
KLHL7-DT	NELFCD	0.235	0.0088058
KLHL7-DT	BMP8A	0.235	0.00880923
KLHL7-DT	PPDPF	-0.235	0.00881146
KLHL7-DT	COL15A1	0.235	0.0088329
KLHL7-DT	LY6G6C	-0.235	0.00885517
KLHL7-DT	FAT4	0.235	0.0088602
KLHL7-DT	RPL24	-0.235	0.0088863
KLHL7-DT	FAM208A	0.235	0.00890177
KLHL7-DT	RUFY1	-0.235	0.00890622
KLHL7-DT	ZFP92	0.235	0.00890862
KLHL7-DT	RPL21	-0.235	0.00895578
KLHL7-DT	RPS14	-0.235	0.00896346
KLHL7-DT	RASGRF1	0.235	0.00896571
KLHL7-DT	TLX2	0.235	0.00897102
KLHL7-DT	PTGR2	-0.235	0.00897979
KLHL7-DT	PAFAH1B1	-0.235	0.0090031
KLHL7-DT	MRPS31	-0.234	0.00903677
KLHL7-DT	CMTM8	0.234	0.00907094
KLHL7-DT	PTPN9	0.234	0.00908909
KLHL7-DT	COQ4	-0.234	0.00910007
KLHL7-DT	TTC33	0.234	0.00911146
KLHL7-DT	SSU72	-0.234	0.00912112
KLHL7-DT	BCL7C	-0.234	0.00912753
KLHL7-DT	PTK2	0.234	0.0091324
KLHL7-DT	COQ7	-0.234	0.00914655
KLHL7-DT	SRGAP2C	0.234	0.0091694
KLHL7-DT	LRP12	0.234	0.00917066
KLHL7-DT	XKR9	0.234	0.00923567
KLHL7-DT	MAPK3	-0.234	0.00923812
KLHL7-DT	VPS53	-0.234	0.00924355
KLHL7-DT	ORMDL3	-0.234	0.00925517
KLHL7-DT	ITGB1	0.234	0.00925787
KLHL7-DT	PMF1	-0.234	0.0092653
KLHL7-DT	RNF222	-0.234	0.00929353
KLHL7-DT	FAP	0.234	0.00930715
KLHL7-DT	ALG10	0.234	0.00932581
KLHL7-DT	HOXB8	0.234	0.00932934
KLHL7-DT	SLC25A29	-0.233	0.00936034
KLHL7-DT	SLC35G1	0.233	0.00937265
KLHL7-DT	NOD1	0.233	0.00938427
KLHL7-DT	SCN2A	0.233	0.00940922
KLHL7-DT	ZNF620	0.233	0.00946816
KLHL7-DT	ANLN	0.233	0.00948303
KLHL7-DT	S100A16	-0.233	0.009493
KLHL7-DT	WDR13	-0.233	0.00949998
KLHL7-DT	ITGA2B	0.233	0.00952082
KLHL7-DT	KCTD16	0.233	0.00955258
KLHL7-DT	PHAX	-0.233	0.00955427
KLHL7-DT	HSBP1	-0.233	0.00955545
KLHL7-DT	TEX101	-0.233	0.00956215
KLHL7-DT	CRYBG2	-0.233	0.0095861
KLHL7-DT	CALHM5	0.233	0.00959377
KLHL7-DT	BCL3	-0.233	0.00959393
KLHL7-DT	GIPC1	-0.233	0.00959421
KLHL7-DT	RPL34	-0.233	0.00959616
KLHL7-DT	BAZ2A	0.233	0.00961639
KLHL7-DT	SLC39A14	0.233	0.00961726
KLHL7-DT	SERF2	-0.233	0.00962319
KLHL7-DT	FBXO42	-0.233	0.00965335
KLHL7-DT	PITHD1	-0.233	0.00965414
KLHL7-DT	TMEM45B	-0.232	0.00966018
KLHL7-DT	VDAC1	-0.232	0.0096761
KLHL7-DT	CKAP2L	0.232	0.00968573
KLHL7-DT	COL8A1	0.232	0.00970836
KLHL7-DT	SNRNP70	-0.232	0.00971268
KLHL7-DT	SEMA5B	0.232	0.00971728
KLHL7-DT	TUT4	0.232	0.00972872
KLHL7-DT	FBXL18	0.232	0.0097378
KLHL7-DT	SLC46A1	0.232	0.0097451
KLHL7-DT	SPATS2	0.232	0.0097461
KLHL7-DT	FN1	0.232	0.00975017
KLHL7-DT	KBTBD2	0.232	0.00977355
KLHL7-DT	TMEM160	-0.232	0.00979088
KLHL7-DT	AIF1L	-0.232	0.0097967
KLHL7-DT	OTOGL	0.232	0.0098042
KLHL7-DT	PRADC1	-0.232	0.00980506
KLHL7-DT	GPR19	0.232	0.00981668
KLHL7-DT	EVPL	-0.232	0.00982471
KLHL7-DT	CLASP1	0.232	0.00985041
KLHL7-DT	COL5A2	0.232	0.00986665
KLHL7-DT	FBXL15	-0.232	0.00989511
KLHL7-DT	MYO1B	0.232	0.00990654
KLHL7-DT	LOXL3	0.232	0.00993587
KLHL7-DT	MYOCD	0.232	0.00993665
KLHL7-DT	SRGAP2B	0.231	0.00999835
KLHL7-DT	RGS4	0.231	0.00999847
KLHL7-DT	RPS8	-0.231	0.0100002
KLHL7-DT	TFR2	0.231	0.0100141
KLHL7-DT	PRPF40B	0.231	0.01002
KLHL7-DT	ALDH3A2	-0.231	0.0100268
KLHL7-DT	HSPB1	-0.231	0.010037
KLHL7-DT	CD164L2	-0.231	0.0100397
KLHL7-DT	LHX6	0.231	0.0100444
KLHL7-DT	SNX15	0.231	0.0100449
KLHL7-DT	CAST	-0.231	0.0100534
KLHL7-DT	FAM189B	0.231	0.0100666
KLHL7-DT	ADAM32	0.231	0.0100704
KLHL7-DT	NSUN2	0.231	0.010078
KLHL7-DT	PRSS22	-0.231	0.0100912
KLHL7-DT	COPA	0.231	0.0101272
KLHL7-DT	CFD	-0.231	0.0101454
KLHL7-DT	POLA1	0.231	0.0101565
KLHL7-DT	ATP5MG	-0.231	0.0101619
KLHL7-DT	FKBP7	0.231	0.0101825
KLHL7-DT	CHMP4A	-0.231	0.0101859
KLHL7-DT	RTL6	0.231	0.0101891
KLHL7-DT	SLC24A2	0.231	0.0102256
KLHL7-DT	MRPS33	-0.231	0.0102336
KLHL7-DT	JUNB	-0.231	0.0102451
KLHL7-DT	ISOC2	-0.231	0.0102604
KLHL7-DT	SLC4A2	0.231	0.0102977
KLHL7-DT	2019-09-11	0.231	0.0103055
KLHL7-DT	SH3BP4	0.23	0.0103222
KLHL7-DT	TRIM34	0.23	0.0103505
KLHL7-DT	MPDU1	-0.23	0.0103799
KLHL7-DT	MED7	-0.23	0.0103809
KLHL7-DT	CLTB	-0.23	0.0103965
KLHL7-DT	MRPL27	-0.23	0.0104165
KLHL7-DT	TXN	-0.23	0.0104173
KLHL7-DT	BBS4	0.23	0.0104214
KLHL7-DT	EFCAB11	-0.23	0.0104268
KLHL7-DT	TPP1	0.23	0.0104366
KLHL7-DT	SGSM3	-0.23	0.0104452
KLHL7-DT	FBXW8	0.23	0.0104487
KLHL7-DT	TLK1	0.23	0.0104494
KLHL7-DT	EIF1	-0.23	0.0104529
KLHL7-DT	PSCA	-0.23	0.0104541
KLHL7-DT	COX16	-0.23	0.0104721
KLHL7-DT	ST6GALNAC5	0.23	0.0104826
KLHL7-DT	ZNF44	-0.23	0.0104871
KLHL7-DT	MKNK2	-0.23	0.0105441
KLHL7-DT	TMPRSS4	-0.23	0.0105727
KLHL7-DT	PLA2G3	-0.23	0.0106413
KLHL7-DT	PLEKHM3	0.229	0.0106835
KLHL7-DT	PXK	0.229	0.0106874
KLHL7-DT	PXDN	0.229	0.0107215
KLHL7-DT	NEMP1	0.229	0.0107268
KLHL7-DT	ALOX12B	-0.229	0.0107281
KLHL7-DT	CCDC85B	-0.229	0.0107378
KLHL7-DT	RPS15	-0.229	0.0107571
KLHL7-DT	CEP290	0.229	0.010764
KLHL7-DT	SRP19	-0.229	0.0107683
KLHL7-DT	C22orf39	-0.229	0.0107832
KLHL7-DT	DMKN	-0.229	0.0108201
KLHL7-DT	GABARAP	-0.229	0.0108201
KLHL7-DT	C6orf52	-0.229	0.0108473
KLHL7-DT	KLK6	-0.229	0.0109263
KLHL7-DT	E2F3	0.229	0.010945
KLHL7-DT	SLC9B2	0.229	0.0109517
KLHL7-DT	BLOC1S2	-0.229	0.0109531
KLHL7-DT	CHRNA5	0.229	0.0109571
KLHL7-DT	RASAL1	-0.229	0.0109591
KLHL7-DT	PEF1	-0.229	0.0109638
KLHL7-DT	MTFR1L	-0.229	0.0109807
KLHL7-DT	MAL2	-0.229	0.0110084
KLHL7-DT	CDK13	0.229	0.0110151
KLHL7-DT	SFN	-0.229	0.0110163
KLHL7-DT	TEX261	0.228	0.0110533
KLHL7-DT	MAPK8	0.228	0.0110556
KLHL7-DT	SLC23A2	0.228	0.0110749
KLHL7-DT	RASGEF1B	-0.228	0.011085
KLHL7-DT	LIN7A	0.228	0.0111183
KLHL7-DT	TSR3	-0.228	0.0111231
KLHL7-DT	ATP5F1C	-0.228	0.0111301
KLHL7-DT	ZNF524	-0.228	0.0111488
KLHL7-DT	SERGEF	-0.228	0.0111578
KLHL7-DT	NFKBIB	-0.228	0.0111708
KLHL7-DT	GABRG2	0.228	0.0111781
KLHL7-DT	FANCB	0.228	0.0111915
KLHL7-DT	PARP14	0.228	0.0111964
KLHL7-DT	LGALS9C	-0.228	0.0112077
KLHL7-DT	FDXR	-0.228	0.0112527
KLHL7-DT	C22orf46	0.228	0.0112578
KLHL7-DT	HPD	0.228	0.0112591
KLHL7-DT	PRR16	0.228	0.0112594
KLHL7-DT	MRM3	-0.228	0.0112802
KLHL7-DT	MAX	-0.228	0.0112811
KLHL7-DT	ELOVL2	0.228	0.0112952
KLHL7-DT	DPY19L4	0.228	0.0113395
KLHL7-DT	TEX15	0.228	0.0113458
KLHL7-DT	SLCO1A2	0.228	0.0113558
KLHL7-DT	RNF167	-0.228	0.0113583
KLHL7-DT	C4orf46	0.227	0.011421
KLHL7-DT	SPDYE5	0.227	0.0114249
KLHL7-DT	NID2	0.227	0.0114685
KLHL7-DT	CIAO3	-0.227	0.0114687
KLHL7-DT	PKP3	-0.227	0.0114784
KLHL7-DT	FGFRL1	0.227	0.0115199
KLHL7-DT	BAZ1B	0.227	0.0115212
KLHL7-DT	MYO10	0.227	0.0115301
KLHL7-DT	PPP4R1	-0.227	0.0115351
KLHL7-DT	HPS3	0.227	0.0115861
KLHL7-DT	KCTD7	0.227	0.0116147
KLHL7-DT	GPR180	0.227	0.0116173
KLHL7-DT	SFTA3	-0.227	0.0116378
KLHL7-DT	PDE6A	-0.227	0.0116397
KLHL7-DT	TPPP3	-0.227	0.0116852
KLHL7-DT	FAM207A	-0.227	0.0116903
KLHL7-DT	EBF3	0.227	0.0116984
KLHL7-DT	ZNF670	0.227	0.0117275
KLHL7-DT	SOGA1	0.227	0.0117452
KLHL7-DT	RAPGEFL1	-0.227	0.0117516
KLHL7-DT	COL4A2	0.227	0.0117528
KLHL7-DT	E2F7	0.227	0.0117534
KLHL7-DT	IKZF4	0.227	0.0117537
KLHL7-DT	LHX4	0.226	0.0117987
KLHL7-DT	SP3	0.226	0.0118499
KLHL7-DT	ZIC5	0.226	0.011894
KLHL7-DT	PAPOLG	0.226	0.0119191
KLHL7-DT	TNRC18	0.226	0.0119541
KLHL7-DT	ZBTB4	-0.226	0.0119648
KLHL7-DT	INTS5	0.226	0.0119699
KLHL7-DT	PLEKHG3	-0.226	0.0119735
KLHL7-DT	INTS3	0.226	0.0119802
KLHL7-DT	SF3B5	-0.226	0.0119931
KLHL7-DT	FMN2	0.226	0.0120136
KLHL7-DT	F2R	0.226	0.0120257
KLHL7-DT	NEK9	0.226	0.0120464
KLHL7-DT	EVA1C	-0.226	0.0120602
KLHL7-DT	THAP10	0.226	0.0120713
KLHL7-DT	DIRC1	0.226	0.012089
KLHL7-DT	FRAT1	-0.226	0.0121226
KLHL7-DT	SLU7	-0.226	0.0121368
KLHL7-DT	SPINT1	-0.225	0.012151
KLHL7-DT	CYTH3	0.225	0.012157
KLHL7-DT	RPL28	-0.225	0.0121757
KLHL7-DT	ZNF155	0.225	0.0121767
KLHL7-DT	SRA1	-0.225	0.0121778
KLHL7-DT	UCHL3	-0.225	0.0121955
KLHL7-DT	TMX4	0.225	0.012197
KLHL7-DT	OSMR	0.225	0.0121999
KLHL7-DT	CMPK2	0.225	0.0122073
KLHL7-DT	CEACAM3	-0.225	0.01222
KLHL7-DT	VRK3	-0.225	0.0122422
KLHL7-DT	RBFOX2	0.225	0.0122491
KLHL7-DT	SPNS2	-0.225	0.0123362
KLHL7-DT	CPTP	-0.225	0.01234
KLHL7-DT	KLK13	-0.225	0.0123427
KLHL7-DT	FKBP3	-0.225	0.0123435
KLHL7-DT	BABAM1	-0.225	0.0123643
KLHL7-DT	BRCA2	0.225	0.0123869
KLHL7-DT	AIFM1	-0.225	0.0124022
KLHL7-DT	SH3RF2	-0.225	0.0124369
KLHL7-DT	STX10	-0.225	0.0124468
KLHL7-DT	NUDT17	0.225	0.0124558
KLHL7-DT	TMEM79	-0.225	0.0124583
KLHL7-DT	LRRN4CL	-0.225	0.0124601
KLHL7-DT	ZNF280C	0.225	0.0124697
KLHL7-DT	SYT14	0.225	0.012482
KLHL7-DT	NDUFAB1	-0.225	0.0125043
KLHL7-DT	FOXD4	-0.225	0.0125096
KLHL7-DT	SLIRP	-0.225	0.012528
KLHL7-DT	HMGCL	-0.225	0.0125406
KLHL7-DT	EBPL	-0.224	0.012567
KLHL7-DT	HACD3	0.224	0.012587
KLHL7-DT	MEX3B	0.224	0.0126154
KLHL7-DT	INPP4A	0.224	0.0126185
KLHL7-DT	TXNL4A	-0.224	0.0126326
KLHL7-DT	C20orf144	0.224	0.0126606
KLHL7-DT	TACO1	-0.224	0.0126686
KLHL7-DT	FAM174B	-0.224	0.0127016
KLHL7-DT	FAM174A	-0.224	0.0127125
KLHL7-DT	MERTK	0.224	0.012728
KLHL7-DT	CLIC4	0.224	0.0127447
KLHL7-DT	MT1X	-0.224	0.0127491
KLHL7-DT	RPL18	-0.224	0.012761
KLHL7-DT	UBE2I	-0.224	0.012777
KLHL7-DT	SLC24A1	0.224	0.0128142
KLHL7-DT	CSRNP2	0.224	0.012835
KLHL7-DT	ELMO1	0.224	0.0128554
KLHL7-DT	NECTIN4	-0.224	0.0128566
KLHL7-DT	ZNF746	0.224	0.0128692
KLHL7-DT	COX5A	-0.224	0.0128852
KLHL7-DT	SIN3A	0.224	0.012896
KLHL7-DT	RPLP2	-0.224	0.0129048
KLHL7-DT	SYT3	0.224	0.0129077
KLHL7-DT	ADAT1	0.224	0.0129187
KLHL7-DT	CRIP2	-0.224	0.0129236
KLHL7-DT	AK1	-0.224	0.0129294
KLHL7-DT	PQLC3	0.224	0.0129406
KLHL7-DT	RPL27A	-0.223	0.012962
KLHL7-DT	UBXN2A	0.223	0.013009
KLHL7-DT	ELOB	-0.223	0.0130166
KLHL7-DT	MTIF3	-0.223	0.0130205
KLHL7-DT	STK19	-0.223	0.0130582
KLHL7-DT	DCAF17	0.223	0.0130644
KLHL7-DT	ISOC1	-0.223	0.0130798
KLHL7-DT	JUND	-0.223	0.0130986
KLHL7-DT	CAMSAP3	-0.223	0.0131262
KLHL7-DT	UQCRFS1	-0.223	0.0131583
KLHL7-DT	TMEM138	0.223	0.013162
KLHL7-DT	TMEM47	0.223	0.0131933
KLHL7-DT	BNIPL	-0.223	0.0131991
KLHL7-DT	HINT1	-0.223	0.0132033
KLHL7-DT	ZCCHC10	-0.223	0.0132481
KLHL7-DT	B3GALNT2	0.223	0.0132581
KLHL7-DT	PDGFA	0.223	0.013279
KLHL7-DT	PMM1	-0.223	0.0133103
KLHL7-DT	CCL7	0.223	0.0133195
KLHL7-DT	MXD1	-0.223	0.0133307
KLHL7-DT	ZNF776	0.223	0.0133382
KLHL7-DT	INVS	0.223	0.0133519
KLHL7-DT	RNF31	0.222	0.0133999
KLHL7-DT	AVEN	-0.222	0.0134063
KLHL7-DT	INKA1	-0.222	0.0134381
KLHL7-DT	C1orf109	0.222	0.0134563
KLHL7-DT	GJB5	-0.222	0.0134701
KLHL7-DT	NDRG2	-0.222	0.013535
KLHL7-DT	SIRPB1	0.222	0.0135378
KLHL7-DT	PKD2	0.222	0.0135929
KLHL7-DT	AQP5	-0.222	0.0136062
KLHL7-DT	HS1BP3	0.222	0.0136111
KLHL7-DT	HEBP2	-0.222	0.0136203
KLHL7-DT	SFR1	0.222	0.0136411
KLHL7-DT	CERS6	0.222	0.0136434
KLHL7-DT	RPL38	-0.222	0.0136602
KLHL7-DT	CNKSR3	-0.222	0.0136624
KLHL7-DT	ATG13	0.222	0.0137013
KLHL7-DT	GOPC	0.222	0.0137093
KLHL7-DT	INPP5K	-0.222	0.0137217
KLHL7-DT	DHX9	0.222	0.0137431
KLHL7-DT	KLF16	-0.222	0.0137441
KLHL7-DT	UBAP2L	0.222	0.0137575
KLHL7-DT	DHX57	0.222	0.0137709
KLHL7-DT	CCDC169	0.222	0.0137951
KLHL7-DT	CUL9	-0.222	0.013798
KLHL7-DT	CDK15	0.221	0.0138316
KLHL7-DT	AZI2	0.221	0.0138348
KLHL7-DT	MED14	0.221	0.0138663
KLHL7-DT	DEPDC4	0.221	0.0138667
KLHL7-DT	LIN28B	0.221	0.013877
KLHL7-DT	ERCC5	-0.221	0.0138834
KLHL7-DT	TMED7-TICAM2	0.221	0.0138909
KLHL7-DT	SART3	0.221	0.0138984
KLHL7-DT	MCAT	-0.221	0.0139265
KLHL7-DT	CDA	-0.221	0.0139326
KLHL7-DT	PDF	-0.221	0.0139593
KLHL7-DT	NSD3	0.221	0.0139753
KLHL7-DT	SYMPK	-0.221	0.0139837
KLHL7-DT	ADAMTS12	0.221	0.0139862
KLHL7-DT	ATXN1L	0.221	0.0139942
KLHL7-DT	IGBP1	-0.221	0.0140024
KLHL7-DT	LTBP1	0.221	0.0140126
KLHL7-DT	KMT5A	-0.221	0.0140752
KLHL7-DT	MAP2K3	-0.221	0.0140772
KLHL7-DT	TBX18	0.221	0.0141578
KLHL7-DT	ZFYVE21	-0.221	0.0141684
KLHL7-DT	TMEM236	0.22	0.0142619
KLHL7-DT	TLL1	0.22	0.0142743
KLHL7-DT	ZFAT	0.22	0.0142748
KLHL7-DT	TENT4A	0.22	0.0142787
KLHL7-DT	SERPINH1	0.22	0.0143001
KLHL7-DT	FNDC3B	0.22	0.0143227
KLHL7-DT	PPFIBP1	0.22	0.0143253
KLHL7-DT	ADAM12	0.22	0.014329
KLHL7-DT	UQCRC1	-0.22	0.0144038
KLHL7-DT	ATP6V1E2	0.22	0.0144543
KLHL7-DT	RPS17	-0.22	0.0144658
KLHL7-DT	SMIM10	0.22	0.0144661
KLHL7-DT	TRANK1	0.22	0.0145335
KLHL7-DT	PTOV1	-0.22	0.0145447
KLHL7-DT	ZC3H7B	0.22	0.0145607
KLHL7-DT	LRRC15	0.22	0.0145648
KLHL7-DT	PIP4P2	0.22	0.0145678
KLHL7-DT	BAIAP2	-0.22	0.0145684
KLHL7-DT	CHMP4B	-0.22	0.0145761
KLHL7-DT	WASHC5	0.22	0.014595
KLHL7-DT	LHFPL6	0.22	0.0146115
KLHL7-DT	ZSCAN25	0.22	0.0146485
KLHL7-DT	TIMM22	-0.22	0.0146496
KLHL7-DT	TIGD7	0.219	0.0147221
KLHL7-DT	SERPINB1	-0.219	0.0147769
KLHL7-DT	PIN1	-0.219	0.0147952
KLHL7-DT	TMEM80	-0.219	0.0147978
KLHL7-DT	LMAN2	-0.219	0.0148103
KLHL7-DT	HELZ	0.219	0.0148333
KLHL7-DT	NEU3	0.219	0.0148454
KLHL7-DT	ZNF740	0.219	0.014861
KLHL7-DT	P2RY11	-0.219	0.0148754
KLHL7-DT	FIGN	0.219	0.0148897
KLHL7-DT	IFFO2	-0.219	0.0148918
KLHL7-DT	UQCR10	-0.219	0.014914
KLHL7-DT	SNX10	0.219	0.0149175
KLHL7-DT	TAF13	-0.219	0.0149529
KLHL7-DT	KLHL29	0.219	0.0149929
KLHL7-DT	VDAC2	-0.219	0.0150575
KLHL7-DT	RABIF	-0.219	0.0150585
KLHL7-DT	SCRN2	-0.219	0.0150717
KLHL7-DT	PSPN	-0.219	0.0150775
KLHL7-DT	TTC39A	-0.219	0.0150808
KLHL7-DT	RABEP1	-0.219	0.0150822
KLHL7-DT	PPP2CA	-0.219	0.0150855
KLHL7-DT	UBAC1	-0.219	0.0150937
KLHL7-DT	ALDH1L2	0.219	0.0150994
KLHL7-DT	ASAP2	0.219	0.0150997
KLHL7-DT	SIGLEC15	0.219	0.0151099
KLHL7-DT	CNPY4	0.219	0.0151301
KLHL7-DT	POM121C	0.219	0.0151335
KLHL7-DT	RSPH9	-0.219	0.0151397
KLHL7-DT	NLRP6	0.219	0.015151
KLHL7-DT	ITGA1	0.219	0.0151579
KLHL7-DT	ADAMTS2	0.218	0.0152168
KLHL7-DT	RAPGEF5	0.218	0.0152307
KLHL7-DT	TTK	0.218	0.015254
KLHL7-DT	ACOX3	-0.218	0.0152665
KLHL7-DT	NUBP1	-0.218	0.0152959
KLHL7-DT	VAX1	0.218	0.0153347
KLHL7-DT	CKLF-CMTM1	0.218	0.0153411
KLHL7-DT	CRIM1	0.218	0.0153526
KLHL7-DT	C6orf118	-0.218	0.0153752
KLHL7-DT	HSD17B8	-0.218	0.0153761
KLHL7-DT	TNKS	0.218	0.015424
KLHL7-DT	KDELR2	0.218	0.0155429
KLHL7-DT	PRIM1	0.218	0.0155444
KLHL7-DT	MCM2	0.218	0.015587
KLHL7-DT	NUDT11	0.218	0.0155977
KLHL7-DT	C5orf51	0.218	0.0156003
KLHL7-DT	CLASP2	0.218	0.0156185
KLHL7-DT	TNRC6A	0.218	0.0156241
KLHL7-DT	GOT2	-0.218	0.0156252
KLHL7-DT	ZDHHC8	0.218	0.0156289
KLHL7-DT	EMP2	-0.218	0.0156294
KLHL7-DT	LRRC34	0.218	0.0156377
KLHL7-DT	MTFP1	-0.218	0.0156638
KLHL7-DT	RPL18A	-0.217	0.0156695
KLHL7-DT	NEBL	-0.217	0.0157075
KLHL7-DT	STMND1	-0.217	0.0157218
KLHL7-DT	ATP13A3	0.217	0.0157428
KLHL7-DT	DNAJB2	-0.217	0.0158085
KLHL7-DT	PROCR	0.217	0.0158195
KLHL7-DT	PLD3	0.217	0.0158223
KLHL7-DT	PLPP5	0.217	0.0158268
KLHL7-DT	PIM1	-0.217	0.0158965
KLHL7-DT	PCCB	-0.217	0.0159163
KLHL7-DT	ANO7	0.217	0.0159273
KLHL7-DT	RGS12	-0.217	0.0159313
KLHL7-DT	ZNFX1	0.217	0.0159431
KLHL7-DT	SIRT7	-0.217	0.0159662
KLHL7-DT	TMEM238	-0.217	0.0159801
KLHL7-DT	UBP1	0.217	0.0160011
KLHL7-DT	TMEM102	-0.217	0.0160407
KLHL7-DT	ATP5PF	-0.217	0.0160506
KLHL7-DT	AEBP1	0.217	0.0160552
KLHL7-DT	C9orf64	0.217	0.0160668
KLHL7-DT	CST6	-0.217	0.0160834
KLHL7-DT	CDK10	-0.217	0.0161483
KLHL7-DT	FPR2	0.216	0.0161756
KLHL7-DT	COX7A2	-0.216	0.0162497
KLHL7-DT	AANAT	-0.216	0.0162605
KLHL7-DT	KIF15	0.216	0.0162653
KLHL7-DT	NUPR1	-0.216	0.0162717
KLHL7-DT	OVOL3	0.216	0.0162792
KLHL7-DT	C19orf70	-0.216	0.0163245
KLHL7-DT	HTR2C	0.216	0.0163408
KLHL7-DT	C17orf113	0.216	0.0163529
KLHL7-DT	TRIM4	0.216	0.016372
KLHL7-DT	CELSR3	0.216	0.016373
KLHL7-DT	RPS29	-0.216	0.0164146
KLHL7-DT	RPS20	-0.216	0.0164482
KLHL7-DT	RICTOR	0.216	0.0164615
KLHL7-DT	NEDD1	0.216	0.0164799
KLHL7-DT	ALDH7A1	-0.216	0.0164834
KLHL7-DT	CXCL14	-0.216	0.0164904
KLHL7-DT	ATPAF2	-0.216	0.0165078
KLHL7-DT	FANCA	0.216	0.0165758
KLHL7-DT	TUBB3	0.216	0.0165823
KLHL7-DT	2019-09-07	0.216	0.0166005
KLHL7-DT	SMAD6	0.216	0.016616
KLHL7-DT	DNASE1L3	-0.216	0.016649
KLHL7-DT	TMEM263	0.216	0.0166718
KLHL7-DT	SMIM27	-0.215	0.0166852
KLHL7-DT	ACVR1C	0.215	0.0166871
KLHL7-DT	DLD	-0.215	0.0166966
KLHL7-DT	ZNF275	0.215	0.0167872
KLHL7-DT	USE1	-0.215	0.0167959
KLHL7-DT	DHX40	0.215	0.0167967
KLHL7-DT	PIP5K1A	0.215	0.0168125
KLHL7-DT	ERFE	0.215	0.016834
KLHL7-DT	TVP23A	-0.215	0.0168437
KLHL7-DT	SLC45A1	0.215	0.0168518
KLHL7-DT	NDUFS8	-0.215	0.0169126
KLHL7-DT	MIER2	-0.215	0.016962
KLHL7-DT	OCLM	0.215	0.0169651
KLHL7-DT	UPB1	-0.215	0.0169722
KLHL7-DT	FGB	0.215	0.0170066
KLHL7-DT	RAB3GAP2	0.215	0.0170172
KLHL7-DT	PTPRD	0.215	0.0170181
KLHL7-DT	PRKDC	0.215	0.0170211
KLHL7-DT	RAB11A	-0.215	0.0170393
KLHL7-DT	ITLN2	0.215	0.0170721
KLHL7-DT	IDH2	-0.215	0.0170837
KLHL7-DT	ZNF593	-0.215	0.0171404
KLHL7-DT	PDCD1LG2	0.215	0.0171452
KLHL7-DT	C5orf22	0.215	0.0171549
KLHL7-DT	STAG3	0.215	0.0171742
KLHL7-DT	GDPD3	-0.215	0.017186
KLHL7-DT	NETO2	0.215	0.0171985
KLHL7-DT	DLX6	0.214	0.0172105
KLHL7-DT	SH2D7	0.214	0.0172132
KLHL7-DT	IQGAP3	0.214	0.0172142
KLHL7-DT	ERG	0.214	0.0172166
KLHL7-DT	SLC9A3R1	-0.214	0.0172458
KLHL7-DT	ATP5MD	-0.214	0.0172493
KLHL7-DT	ABLIM1	-0.214	0.0173088
KLHL7-DT	TGOLN2	0.214	0.0173287
KLHL7-DT	GOLPH3	0.214	0.017336
KLHL7-DT	TAF4B	0.214	0.0173566
KLHL7-DT	MYLK	0.214	0.0173668
KLHL7-DT	CHMP2A	-0.214	0.0173799
KLHL7-DT	ECHS1	-0.214	0.0173893
KLHL7-DT	VWDE	0.214	0.0173956
KLHL7-DT	POC1B-GALNT4	0.214	0.0173969
KLHL7-DT	TOM1	-0.214	0.0174141
KLHL7-DT	TTYH2	0.214	0.0174298
KLHL7-DT	TRAM2	0.214	0.0174472
KLHL7-DT	SALL1	0.214	0.0174551
KLHL7-DT	SAGE1	0.214	0.0175374
KLHL7-DT	KDM5C	0.214	0.0175422
KLHL7-DT	SCO1	-0.214	0.0175702
KLHL7-DT	ZNF74	0.214	0.0175702
KLHL7-DT	STAT2	0.214	0.0175763
KLHL7-DT	ATP5MC1	-0.214	0.0175779
KLHL7-DT	MS4A15	0.214	0.0175781
KLHL7-DT	IDI1	-0.214	0.0175828
KLHL7-DT	CENPI	0.214	0.0175952
KLHL7-DT	RALGAPB	0.214	0.0176045
KLHL7-DT	TM9SF4	0.214	0.0176068
KLHL7-DT	ACADS	-0.214	0.0176237
KLHL7-DT	LRRK1	0.214	0.0176493
KLHL7-DT	CMBL	0.214	0.0176746
KLHL7-DT	TAOK1	0.214	0.0176851
KLHL7-DT	KIAA1024	0.214	0.0176867
KLHL7-DT	TAF5L	0.214	0.0176971
KLHL7-DT	SGCE	0.214	0.0176999
KLHL7-DT	IFNGR2	-0.214	0.0177083
KLHL7-DT	UBE2F	-0.213	0.0177404
KLHL7-DT	CHCHD10	-0.213	0.0177482
KLHL7-DT	ARSB	0.213	0.017764
KLHL7-DT	SGTB	0.213	0.0177773
KLHL7-DT	NDUFB1	-0.213	0.0177822
KLHL7-DT	GEMIN7	-0.213	0.0177848
KLHL7-DT	SPNS1	0.213	0.0177898
KLHL7-DT	ELF4	0.213	0.0178027
KLHL7-DT	SGCZ	0.213	0.017821
KLHL7-DT	GAS2L3	0.213	0.0178402
KLHL7-DT	SNAP23	0.213	0.0178867
KLHL7-DT	TDO2	0.213	0.0179081
KLHL7-DT	SGSM2	-0.213	0.0179146
KLHL7-DT	ADNP	0.213	0.017944
KLHL7-DT	LRRC57	0.213	0.0179743
KLHL7-DT	BCORL1	0.213	0.0179828
KLHL7-DT	EPS8L2	-0.213	0.0180181
KLHL7-DT	TRMT61B	0.213	0.0180422
KLHL7-DT	NICN1	-0.213	0.0180774
KLHL7-DT	FCHO1	0.213	0.0181051
KLHL7-DT	ZNF318	0.213	0.0181229
KLHL7-DT	SNX32	0.213	0.0181315
KLHL7-DT	AQP11	0.213	0.0181346
KLHL7-DT	GRIN2D	0.213	0.0181514
KLHL7-DT	HECTD2	0.212	0.018297
KLHL7-DT	NF1	0.212	0.0183747
KLHL7-DT	PAF1	-0.212	0.0183905
KLHL7-DT	LLGL2	-0.212	0.0184265
KLHL7-DT	NID1	0.212	0.0184402
KLHL7-DT	PSMD6	-0.212	0.0184831
KLHL7-DT	PRSS27	-0.212	0.0184857
KLHL7-DT	CT45A10	0.212	0.018507
KLHL7-DT	RNF10	-0.212	0.0185288
KLHL7-DT	RPS9	-0.212	0.0185449
KLHL7-DT	TREML2	0.212	0.0185497
KLHL7-DT	RPL14	-0.212	0.0185593
KLHL7-DT	IGSF11	0.212	0.0185707
KLHL7-DT	TMEM211	-0.212	0.0185772
KLHL7-DT	COL5A1	0.212	0.0185908
KLHL7-DT	NFKBIL1	-0.212	0.0186218
KLHL7-DT	ZNF2	0.212	0.0186659
KLHL7-DT	FHL5	0.212	0.0186916
KLHL7-DT	SOCS4	0.212	0.0187428
KLHL7-DT	MIGA2	-0.212	0.0187464
KLHL7-DT	ZNF449	0.212	0.0187831
KLHL7-DT	NOL4	-0.212	0.0187899
KLHL7-DT	HS2ST1	0.212	0.0188156
KLHL7-DT	PSMG2	-0.212	0.0188435
KLHL7-DT	RTN4IP1	-0.212	0.0188491
KLHL7-DT	NHP2	-0.211	0.0188587
KLHL7-DT	RPS19	-0.211	0.0188601
KLHL7-DT	CPLANE1	0.211	0.0188841
KLHL7-DT	PNLDC1	0.211	0.0188872
KLHL7-DT	HSPB8	-0.211	0.0189182
KLHL7-DT	CDCA8	0.211	0.0189745
KLHL7-DT	MYL6	-0.211	0.018981
KLHL7-DT	RPL36	-0.211	0.0189909
KLHL7-DT	BORCS7	-0.211	0.0190032
KLHL7-DT	CCDC32	0.211	0.0190198
KLHL7-DT	SOCS5	0.211	0.0190344
KLHL7-DT	PRRC2B	0.211	0.0190375
KLHL7-DT	SFXN3	0.211	0.0190471
KLHL7-DT	TPT1	-0.211	0.0190921
KLHL7-DT	TGS1	0.211	0.019119
KLHL7-DT	MRPS18A	-0.211	0.0191361
KLHL7-DT	ATP5F1E	-0.211	0.0191647
KLHL7-DT	RASGRF2	0.211	0.0191797
KLHL7-DT	SLC25A26	-0.211	0.019187
KLHL7-DT	PREPL	0.211	0.0192344
KLHL7-DT	SERF1B	0.211	0.0192405
KLHL7-DT	NAPG	-0.211	0.0192549
KLHL7-DT	TBKBP1	-0.211	0.0192674
KLHL7-DT	CCNB3	0.211	0.0192878
KLHL7-DT	C1orf112	0.211	0.0192944
KLHL7-DT	PGLS	-0.211	0.0193249
KLHL7-DT	ACOT8	-0.211	0.0193419
KLHL7-DT	MBTPS2	0.211	0.019346
KLHL7-DT	TLR1	0.211	0.0194076
KLHL7-DT	DAPP1	-0.211	0.0194076
KLHL7-DT	GTF2F1	-0.211	0.0194274
KLHL7-DT	UNC119B	0.21	0.0194653
KLHL7-DT	BBX	0.21	0.0194836
KLHL7-DT	RASL11B	0.21	0.0194852
KLHL7-DT	MAGEA8	0.21	0.0194938
KLHL7-DT	ZNF653	-0.21	0.019525
KLHL7-DT	AGO3	0.21	0.0195271
KLHL7-DT	DRAM1	0.21	0.0195332
KLHL7-DT	TNRC6B	0.21	0.0195394
KLHL7-DT	CEP78	0.21	0.0195497
KLHL7-DT	KLF12	0.21	0.0195522
KLHL7-DT	CKMT1B	-0.21	0.0195748
KLHL7-DT	HEXDC	-0.21	0.0196011
KLHL7-DT	ARF6	-0.21	0.0196025
KLHL7-DT	TANK	0.21	0.0196369
KLHL7-DT	ITGA6	0.21	0.0196372
KLHL7-DT	GPR108	-0.21	0.0196377
KLHL7-DT	ADAM9	0.21	0.0196588
KLHL7-DT	RWDD1	-0.21	0.0196595
KLHL7-DT	PYCR1	0.21	0.0197688
KLHL7-DT	ZNF783	0.21	0.0197825
KLHL7-DT	MRPS34	-0.21	0.0198228
KLHL7-DT	RPL10A	-0.21	0.019827
KLHL7-DT	KLK8	-0.21	0.0198401
KLHL7-DT	FAM53A	0.21	0.0198422
KLHL7-DT	FBXO43	0.21	0.0198482
KLHL7-DT	TMEM39A	0.21	0.0199049
KLHL7-DT	CAPZB	-0.21	0.019905
KLHL7-DT	LYPD2	-0.21	0.0199064
KLHL7-DT	MFF	-0.21	0.0199733
KLHL7-DT	ALX1	0.21	0.0199786
KLHL7-DT	ATP6V1H	-0.21	0.0199983
KLHL7-DT	PPCDC	-0.21	0.0200369
KLHL7-DT	DCAF12L2	0.209	0.0201336
KLHL7-DT	XKRX	-0.209	0.0201384
KLHL7-DT	CRYM	-0.209	0.0201729
KLHL7-DT	PIGM	0.209	0.0201977
KLHL7-DT	KCND2	0.209	0.0202001
KLHL7-DT	TGM1	-0.209	0.0202605
KLHL7-DT	C1QBP	-0.209	0.0203005
KLHL7-DT	HDAC5	-0.209	0.0203399
KLHL7-DT	DYNLL1	-0.209	0.0203651
KLHL7-DT	CIT	0.209	0.0203729
KLHL7-DT	RECQL	0.209	0.0203887
KLHL7-DT	KLRB1	-0.209	0.0204184
KLHL7-DT	MRPL39	-0.209	0.0204409
KLHL7-DT	BTG4	0.209	0.0204655
KLHL7-DT	CASP8AP2	0.209	0.0204668
KLHL7-DT	RSAD2	0.209	0.0204689
KLHL7-DT	GID8	-0.209	0.0205031
KLHL7-DT	ZFPL1	0.209	0.0205343
KLHL7-DT	TINAGL1	0.209	0.020556
KLHL7-DT	MRPL28	-0.209	0.0205612
KLHL7-DT	KCTD1	-0.209	0.0205855
KLHL7-DT	SHISA7	0.209	0.020619
KLHL7-DT	COL3A1	0.209	0.0206321
KLHL7-DT	ZNF45	0.208	0.0206627
KLHL7-DT	ADPGK	0.208	0.0206661
KLHL7-DT	C12orf66	0.208	0.020675
KLHL7-DT	PRDM12	0.208	0.0206752
KLHL7-DT	BBOX1	-0.208	0.0206823
KLHL7-DT	AP3M1	0.208	0.0207246
KLHL7-DT	PCDH1	-0.208	0.0207433
KLHL7-DT	METTL16	-0.208	0.0207743
KLHL7-DT	AGMO	0.208	0.0207982
KLHL7-DT	CYP4V2	0.208	0.0208318
KLHL7-DT	FRRS1	0.208	0.0208489
KLHL7-DT	MFAP3L	0.208	0.020859
KLHL7-DT	FASTKD3	0.208	0.0208794
KLHL7-DT	ZNF302	0.208	0.0208921
KLHL7-DT	PALM2-AKAP2	0.208	0.0209232
KLHL7-DT	SGIP1	0.208	0.0209404
KLHL7-DT	GREM1	0.208	0.0209632
KLHL7-DT	ASCC1	0.208	0.0209862
KLHL7-DT	TLCD2	-0.208	0.0210501
KLHL7-DT	C3orf70	0.208	0.0210607
KLHL7-DT	PPP1R15A	-0.208	0.0210656
KLHL7-DT	GATD1	-0.208	0.0211007
KLHL7-DT	BCL2L11	0.208	0.021127
KLHL7-DT	PELP1	-0.208	0.0211418
KLHL7-DT	TMEM43	0.208	0.0211628
KLHL7-DT	ANGPT1	0.208	0.0211979
KLHL7-DT	IKBIP	0.208	0.0212274
KLHL7-DT	DUSP5	-0.208	0.0212407
KLHL7-DT	DIXDC1	0.208	0.0212496
KLHL7-DT	TIMM17A	-0.207	0.0213319
KLHL7-DT	BMPR1A	0.207	0.0213471
KLHL7-DT	ZNF223	0.207	0.0213518
KLHL7-DT	LIPA	0.207	0.0213704
KLHL7-DT	PRIMPOL	0.207	0.0213753
KLHL7-DT	TICAM1	-0.207	0.0213818
KLHL7-DT	CCNK	0.207	0.0213927
KLHL7-DT	EAF1	0.207	0.0214755
KLHL7-DT	ATRAID	0.207	0.0214876
KLHL7-DT	DNAH9	-0.207	0.0214998
KLHL7-DT	C6orf15	-0.207	0.0215174
KLHL7-DT	RBM4B	0.207	0.02153
KLHL7-DT	MED16	-0.207	0.0215524
KLHL7-DT	ADGRG7	-0.207	0.0215694
KLHL7-DT	FLG2	-0.207	0.0215911
KLHL7-DT	IL18	-0.207	0.0215939
KLHL7-DT	SMURF2	0.207	0.0216291
KLHL7-DT	AVPR1A	0.207	0.021727
KLHL7-DT	CHAC2	0.207	0.0217317
KLHL7-DT	ZNRF3	0.207	0.0217537
KLHL7-DT	VAPA	-0.207	0.0217887
KLHL7-DT	SMPD2	-0.207	0.0217902
KLHL7-DT	PAQR3	0.207	0.0218103
KLHL7-DT	PSMB3	-0.207	0.0218262
KLHL7-DT	CSTA	-0.207	0.0218343
KLHL7-DT	SLC38A11	0.207	0.0218853
KLHL7-DT	SLC17A9	0.207	0.0218937
KLHL7-DT	SLC15A1	-0.207	0.0219211
KLHL7-DT	DNASE1	-0.206	0.02197
KLHL7-DT	RDH12	-0.206	0.0220211
KLHL7-DT	NUDC	-0.206	0.0220277
KLHL7-DT	PSMC5	-0.206	0.0220316
KLHL7-DT	CLTA	-0.206	0.0220454
KLHL7-DT	PUS7L	0.206	0.0220463
KLHL7-DT	ILKAP	-0.206	0.0220552
KLHL7-DT	TRAPPC3	-0.206	0.0220587
KLHL7-DT	ADAMTS20	0.206	0.0220954
KLHL7-DT	FAM193B	-0.206	0.02211
KLHL7-DT	LY6D	-0.206	0.022122
KLHL7-DT	UGGT2	0.206	0.0221337
KLHL7-DT	FAM216A	0.206	0.0221411
KLHL7-DT	RAVER1	0.206	0.0221477
KLHL7-DT	GTF3C3	0.206	0.022205
KLHL7-DT	UGT3A2	0.206	0.0222202
KLHL7-DT	ADGRF5	0.206	0.0222338
KLHL7-DT	HSD17B6	0.206	0.0222347
KLHL7-DT	ETF1	-0.206	0.0223271
KLHL7-DT	COPE	-0.206	0.0223523
KLHL7-DT	COL1A1	0.206	0.0223775
KLHL7-DT	SEC11C	-0.206	0.0223969
KLHL7-DT	NTHL1	-0.206	0.0224001
KLHL7-DT	PRAF2	0.206	0.0224392
KLHL7-DT	NACA	-0.206	0.0224504
KLHL7-DT	RPRD2	0.206	0.0224974
KLHL7-DT	TM7SF3	0.206	0.0225175
KLHL7-DT	FBXO25	-0.206	0.0225385
KLHL7-DT	MRPL2	-0.206	0.0225448
KLHL7-DT	ZDHHC9	0.206	0.0225925
KLHL7-DT	MMP24	0.205	0.0226282
KLHL7-DT	SYNGAP1	0.205	0.0226829
KLHL7-DT	ZNF417	0.205	0.0226886
KLHL7-DT	MRPL14	-0.205	0.0227077
KLHL7-DT	ATP5PB	-0.205	0.0227217
KLHL7-DT	ZDHHC13	-0.205	0.0227443
KLHL7-DT	CHD6	0.205	0.022753
KLHL7-DT	MFSD5	-0.205	0.0228239
KLHL7-DT	OPN4	0.205	0.0228505
KLHL7-DT	HAUS2	0.205	0.0228612
KLHL7-DT	WDR25	-0.205	0.0228625
KLHL7-DT	RPL4	-0.205	0.0228676
KLHL7-DT	GTSE1	0.205	0.0228773
KLHL7-DT	OVOL2	-0.205	0.0228897
KLHL7-DT	MCM8	0.205	0.0228928
KLHL7-DT	SCN3A	0.205	0.0229288
KLHL7-DT	PFDN5	-0.205	0.0229848
KLHL7-DT	VPS4A	-0.205	0.0230279
KLHL7-DT	TRIM29	-0.205	0.0230353
KLHL7-DT	CALM1	-0.205	0.0230402
KLHL7-DT	PROSER3	0.205	0.0230534
KLHL7-DT	SLFNL1	0.205	0.0230631
KLHL7-DT	MAPK13	-0.205	0.0230666
KLHL7-DT	TGM4	0.205	0.0230807
KLHL7-DT	FBXO11	0.205	0.0230961
KLHL7-DT	SLC5A6	0.205	0.0231247
KLHL7-DT	COQ9	-0.205	0.023129
KLHL7-DT	KRT79	-0.205	0.0232445
KLHL7-DT	CBL	0.205	0.0232477
KLHL7-DT	FBXW12	0.205	0.0232519
KLHL7-DT	HES1	-0.204	0.0232859
KLHL7-DT	XAB2	-0.204	0.0232864
KLHL7-DT	NUDT10	0.204	0.023313
KLHL7-DT	SERPINE3	0.204	0.0233177
KLHL7-DT	GLT8D2	0.204	0.0233276
KLHL7-DT	TBC1D12	0.204	0.0233551
KLHL7-DT	EPC2	0.204	0.0233745
KLHL7-DT	PLCB1	0.204	0.0234089
KLHL7-DT	KDM4D	0.204	0.0234299
KLHL7-DT	SELENON	0.204	0.0234385
KLHL7-DT	PI15	0.204	0.023449
KLHL7-DT	COQ3	-0.204	0.02349
KLHL7-DT	RHBDL2	-0.204	0.0235067
KLHL7-DT	HACL1	0.204	0.0235106
KLHL7-DT	PDE5A	0.204	0.023521
KLHL7-DT	PRPF18	-0.204	0.0235239
KLHL7-DT	MB	-0.204	0.0236029
KLHL7-DT	ABCD1	0.204	0.0236127
KLHL7-DT	CYP4B1	-0.204	0.0236204
KLHL7-DT	TBX1	-0.204	0.0236424
KLHL7-DT	KRT80	-0.204	0.0236715
KLHL7-DT	HIGD1A	-0.204	0.0237119
KLHL7-DT	BMPR2	0.204	0.0237245
KLHL7-DT	RPSA	-0.204	0.0237406
KLHL7-DT	RMI1	0.204	0.0237827
KLHL7-DT	ZNF322	0.204	0.0238214
KLHL7-DT	IFIT2	0.204	0.0238277
KLHL7-DT	KIF5A	0.204	0.0238338
KLHL7-DT	NBPF15	0.204	0.0238498
KLHL7-DT	INAFM1	-0.204	0.0239049
KLHL7-DT	DCLK3	0.204	0.0239276
KLHL7-DT	KANK2	0.204	0.0239525
KLHL7-DT	MMP19	0.203	0.0239826
KLHL7-DT	ZNF784	-0.203	0.0240237
KLHL7-DT	LPP	0.203	0.0240317
KLHL7-DT	YJU2	-0.203	0.0240453
KLHL7-DT	BSN	0.203	0.0240686
KLHL7-DT	AQP9	0.203	0.024094
KLHL7-DT	TRIM46	0.203	0.0240998
KLHL7-DT	JOSD2	-0.203	0.0241321
KLHL7-DT	PABPN1	-0.203	0.0241363
KLHL7-DT	ERCC6L	0.203	0.0241501
KLHL7-DT	FAM57A	-0.203	0.0241505
KLHL7-DT	UBL5	-0.203	0.0241803
KLHL7-DT	MRPS2	-0.203	0.0242278
KLHL7-DT	POU2F1	0.203	0.0242421
KLHL7-DT	SH2D3A	-0.203	0.0242507
KLHL7-DT	TMEM184C	0.203	0.0242543
KLHL7-DT	DENND4A	0.203	0.0242852
KLHL7-DT	ATAD5	0.203	0.0242922
KLHL7-DT	ZFAND6	-0.203	0.0242957
KLHL7-DT	ATG4D	-0.203	0.0243197
KLHL7-DT	PTPN11	0.203	0.0243853
KLHL7-DT	CHIC2	-0.203	0.0243979
KLHL7-DT	PERM1	-0.203	0.0244275
KLHL7-DT	ZFP1	0.203	0.0244295
KLHL7-DT	ZFAND2B	-0.203	0.024449
KLHL7-DT	NDUFA7	-0.203	0.0244634
KLHL7-DT	NPEPL1	-0.203	0.0244785
KLHL7-DT	ANKRD45	0.203	0.0244987
KLHL7-DT	OGG1	0.203	0.024503
KLHL7-DT	GSDMC	-0.203	0.0245098
KLHL7-DT	MICAL3	0.203	0.0245671
KLHL7-DT	RHEBL1	0.203	0.0246141
KLHL7-DT	PODXL2	0.203	0.024638
KLHL7-DT	RNF8	-0.203	0.0246457
KLHL7-DT	ATP13A4	-0.203	0.0246528
KLHL7-DT	FANK1	-0.203	0.0246765
KLHL7-DT	CDC42BPA	0.203	0.0246771
KLHL7-DT	PDCD4	-0.203	0.0246788
KLHL7-DT	DAPK2	-0.203	0.0246788
KLHL7-DT	REV3L	0.202	0.0246936
KLHL7-DT	NREP	0.202	0.0246941
KLHL7-DT	DHX58	0.202	0.024706
KLHL7-DT	RMND1	-0.202	0.0247603
KLHL7-DT	RPS11	-0.202	0.0247792
KLHL7-DT	RPL27	-0.202	0.0247839
KLHL7-DT	BCO1	-0.202	0.0248021
KLHL7-DT	COL6A3	0.202	0.0248269
KLHL7-DT	DNMT1	0.202	0.0248284
KLHL7-DT	THYN1	-0.202	0.0248301
KLHL7-DT	CLPX	-0.202	0.0248557
KLHL7-DT	2019-03-02	-0.202	0.0248596
KLHL7-DT	STK4	0.202	0.0248644
KLHL7-DT	PMVK	-0.202	0.0249321
KLHL7-DT	TP53TG5	0.202	0.0249431
KLHL7-DT	RASGEF1A	0.202	0.0249635
KLHL7-DT	AGPAT2	-0.202	0.0249637
KLHL7-DT	TRIP13	0.202	0.0249795
KLHL7-DT	PRR20G	0.202	0.025023
KLHL7-DT	C19orf33	-0.202	0.025047
KLHL7-DT	IGFBP7	0.202	0.0250552
KLHL7-DT	HOXC13	0.202	0.0250886
KLHL7-DT	DOK4	-0.202	0.0250992
KLHL7-DT	UHRF1BP1L	0.202	0.0251378
KLHL7-DT	GLIS3	0.202	0.0251382
KLHL7-DT	HSPBP1	-0.202	0.0251594
KLHL7-DT	ZNF185	-0.202	0.0251763
KLHL7-DT	SDCBP2	-0.202	0.0251974
KLHL7-DT	IL1RN	-0.202	0.0252101
KLHL7-DT	CNKSR1	-0.202	0.0252276
KLHL7-DT	PHTF2	0.202	0.0252416
KLHL7-DT	RPS24	-0.202	0.0252582
KLHL7-DT	CHST14	0.202	0.0252985
KLHL7-DT	SAMM50	-0.202	0.025316
KLHL7-DT	SMIM5	-0.202	0.0253857
KLHL7-DT	RBMX	0.202	0.0253986
KLHL7-DT	PMF1-BGLAP	-0.202	0.0254091
KLHL7-DT	MOB2	-0.201	0.0254848
KLHL7-DT	ZBTB7C	-0.201	0.0254872
KLHL7-DT	DNAJC10	0.201	0.0255217
KLHL7-DT	CNNM3	0.201	0.0255326
KLHL7-DT	LGALS9B	-0.201	0.0255397
KLHL7-DT	MMP12	0.201	0.0255757
KLHL7-DT	ANGEL2	0.201	0.0255942
KLHL7-DT	MTERF4	-0.201	0.0256013
KLHL7-DT	CHCHD1	-0.201	0.0256169
KLHL7-DT	FKBP2	-0.201	0.0256476
KLHL7-DT	WIZ	0.201	0.0256622
KLHL7-DT	CCNT1	0.201	0.0256724
KLHL7-DT	ATP5F1A	-0.201	0.0257258
KLHL7-DT	THAP4	-0.201	0.0257396
KLHL7-DT	RNF34	0.201	0.0257489
KLHL7-DT	ARMC5	-0.201	0.0258121
KLHL7-DT	TRIM9	0.201	0.0258258
KLHL7-DT	RPS27A	-0.201	0.0258281
KLHL7-DT	KANK4	0.201	0.0258461
KLHL7-DT	PCLO	0.201	0.0258517
KLHL7-DT	LRP2	0.201	0.0258598
KLHL7-DT	CWC15	-0.201	0.0258752
KLHL7-DT	DDX28	-0.201	0.0258875
KLHL7-DT	SESTD1	0.201	0.0259099
KLHL7-DT	RPL3	-0.201	0.0259135
KLHL7-DT	BARX2	-0.201	0.0259826
KLHL7-DT	LARGE2	0.201	0.0259954
KLHL7-DT	ACAA2	0.201	0.0260121
KLHL7-DT	IGF1R	0.201	0.0260306
KLHL7-DT	UPF1	0.201	0.0260344
KLHL7-DT	XYLB	0.201	0.0261105
KLHL7-DT	EME1	0.201	0.0261409
KLHL7-DT	KIAA1551	0.2	0.0261832
KLHL7-DT	MMD	0.2	0.0261834
KLHL7-DT	ARPC5L	-0.2	0.0261967
KLHL7-DT	MPC1	-0.2	0.0262215
KLHL7-DT	BHLHB9	0.2	0.0262569
KLHL7-DT	FKBP10	0.2	0.0262579
KLHL7-DT	RNF39	-0.2	0.0263217
KLHL7-DT	GPD1	-0.2	0.026333
KLHL7-DT	TUSC2	-0.2	0.0263438
KLHL7-DT	ULK3	-0.2	0.0263643
KLHL7-DT	RRP1	-0.2	0.0263679
KLHL7-DT	NCCRP1	-0.2	0.0264189
KLHL7-DT	COX6B1	-0.2	0.0264265
KLHL7-DT	FUT6	-0.2	0.0264726
KLHL7-DT	ZNF587B	0.2	0.0264828
KLHL7-DT	CYP3A7	0.2	0.0265266
KLHL7-DT	FLNA	0.2	0.0265497
KLHL7-DT	SCFD1	-0.2	0.0265552
KLHL7-DT	RINT1	0.2	0.0265588
KLHL7-DT	ZKSCAN8	0.2	0.0265826
KLHL7-DT	RYR2	0.2	0.0266017
KLHL7-DT	ZNF646	0.2	0.0266043
KLHL7-DT	MCM6	0.2	0.0266599
KLHL7-DT	CENPF	0.2	0.0266685
KLHL7-DT	CIP2A	0.2	0.0266708
KLHL7-DT	AQP4	-0.2	0.0266936
KLHL7-DT	MOB4	-0.2	0.0266973
KLHL7-DT	STARD3NL	0.2	0.026709
KLHL7-DT	NSA2	-0.2	0.0267355
KLHL7-DT	STK11IP	-0.2	0.0267422
KLHL7-DT	ATP6V0D1	-0.2	0.0267453
KLHL7-DT	KIF3B	0.2	0.0267823
KLHL7-DT	PRICKLE3	0.2	0.026794
KLHL7-DT	STK40	-0.2	0.0268054
KLHL7-DT	C19orf84	0.2	0.0268066
KLHL7-DT	TMEM256	-0.2	0.0268223
KLHL7-DT	ORC1	0.2	0.0268453
KLHL7-DT	PHPT1	-0.2	0.0268545
KLHL7-DT	GLRA3	0.2	0.0268784
KLHL7-DT	TMC5	-0.2	0.0268839
KLHL7-DT	FAM168A	0.2	0.0269096
KLHL7-DT	RFC3	0.2	0.0269151
KLHL7-DT	C2	0.2	0.0269219
KLHL7-DT	SMARCA4	-0.2	0.0269399
KLHL7-DT	KLHL9	0.199	0.0269559
KLHL7-DT	CEP295	0.199	0.0269989
KLHL7-DT	CCDC125	-0.199	0.0270001
KLHL7-DT	ADAM15	-0.199	0.0270122
KLHL7-DT	ARL2BP	0.199	0.0271163
KLHL7-DT	TMEM209	0.199	0.0271411
KLHL7-DT	ARHGEF28	-0.199	0.0271454
KLHL7-DT	B3GAT2	0.199	0.0271622
KLHL7-DT	IL13RA2	0.199	0.0271733
KLHL7-DT	HES4	-0.199	0.0271861
KLHL7-DT	PTPDC1	0.199	0.0272127
KLHL7-DT	EXPH5	-0.199	0.0272222
KLHL7-DT	TRIM16	-0.199	0.0272556
KLHL7-DT	SHC1	0.199	0.0272693
KLHL7-DT	EIF3G	-0.199	0.0272784
KLHL7-DT	KNTC1	0.199	0.0273218
KLHL7-DT	POLR1A	0.199	0.0273283
KLHL7-DT	FBXL2	0.199	0.0273418
KLHL7-DT	RPP38	-0.199	0.0273446
KLHL7-DT	SEMA4F	0.199	0.0273489
KLHL7-DT	LONRF3	-0.199	0.0273923
KLHL7-DT	TRPC4AP	0.199	0.0274287
KLHL7-DT	RNF25	-0.199	0.0274537
KLHL7-DT	TAX1BP3	-0.199	0.0274594
KLHL7-DT	IL10RB	-0.199	0.0275939
KLHL7-DT	CSGALNACT2	0.199	0.0276386
KLHL7-DT	TP53RK	-0.199	0.0276619
KLHL7-DT	PATL1	0.199	0.0277269
KLHL7-DT	LMBR1	0.198	0.0277764
KLHL7-DT	BUB1B	0.198	0.0279175
KLHL7-DT	PECR	-0.198	0.0279287
KLHL7-DT	MRPS9	-0.198	0.0279306
KLHL7-DT	HTR3A	-0.198	0.0279355
KLHL7-DT	TOR1AIP1	0.198	0.0279386
KLHL7-DT	GPN3	0.198	0.0279466
KLHL7-DT	ACTL8	0.198	0.027974
KLHL7-DT	DDX42	-0.198	0.0279906
KLHL7-DT	RNF126	-0.198	0.0279929
KLHL7-DT	DYNLL2	-0.198	0.0280119
KLHL7-DT	GNG5	-0.198	0.0280773
KLHL7-DT	LAD1	-0.198	0.0280869
KLHL7-DT	PTK6	-0.198	0.0281092
KLHL7-DT	KCMF1	-0.198	0.0281409
KLHL7-DT	TPR	0.198	0.0281435
KLHL7-DT	SMARCC2	0.198	0.0281468
KLHL7-DT	ZNF670-ZNF695	0.198	0.028155
KLHL7-DT	RPF1	-0.198	0.0281792
KLHL7-DT	CAPNS2	-0.198	0.0282078
KLHL7-DT	TXNL1	-0.198	0.0282122
KLHL7-DT	SLC2A10	0.198	0.0282308
KLHL7-DT	KMT2E	0.198	0.0282736
KLHL7-DT	CLK3	-0.198	0.0282763
KLHL7-DT	DCTN3	-0.198	0.0283208
KLHL7-DT	WASHC1	-0.198	0.0283669
KLHL7-DT	SEMA3D	0.198	0.0283926
KLHL7-DT	SMG8	0.198	0.0284482
KLHL7-DT	THAP1	0.198	0.0284495
KLHL7-DT	UBA52	-0.198	0.0284775
KLHL7-DT	NR2C1	0.198	0.0285171
KLHL7-DT	CCDC22	-0.198	0.0285429
KLHL7-DT	ZNF563	-0.197	0.0285724
KLHL7-DT	NCAPD2	0.197	0.0286021
KLHL7-DT	MVD	-0.197	0.0286221
KLHL7-DT	ALPK2	0.197	0.0286459
KLHL7-DT	TMEM219	-0.197	0.0286587
KLHL7-DT	NXN	-0.197	0.0286853
KLHL7-DT	DTWD2	-0.197	0.028705
KLHL7-DT	CXCL17	-0.197	0.028723
KLHL7-DT	SCML2	0.197	0.0287491
KLHL7-DT	HSPA13	0.197	0.0287701
KLHL7-DT	BRD7	-0.197	0.0287754
KLHL7-DT	MIB1	0.197	0.0287952
KLHL7-DT	XPC	0.197	0.0288384
KLHL7-DT	FEM1A	-0.197	0.0288743
KLHL7-DT	IL22RA1	-0.197	0.0288956
KLHL7-DT	POMK	0.197	0.0289535
KLHL7-DT	KLHL11	0.197	0.0289558
KLHL7-DT	ESYT1	0.197	0.0289605
KLHL7-DT	ZNF609	0.197	0.0289727
KLHL7-DT	GPR156	0.197	0.0290884
KLHL7-DT	ALDOB	0.197	0.0290896
KLHL7-DT	NFE4	0.197	0.0290922
KLHL7-DT	ADGRL3	0.197	0.0291021
KLHL7-DT	UGGT1	0.197	0.0291205
KLHL7-DT	TUBA3D	0.197	0.0291253
KLHL7-DT	APOPT1	-0.197	0.0291802
KLHL7-DT	DOCK1	0.197	0.0292311
KLHL7-DT	GNL3L	0.197	0.0292936
KLHL7-DT	DHRS2	0.197	0.0293045
KLHL7-DT	CPED1	0.197	0.0293422
KLHL7-DT	DESI2	0.197	0.0293436
KLHL7-DT	DEFB1	-0.196	0.0294295
KLHL7-DT	GLTP	-0.196	0.0294316
KLHL7-DT	SBF2	0.196	0.0295136
KLHL7-DT	ZNF200	0.196	0.0295429
KLHL7-DT	HIP1	0.196	0.029555
KLHL7-DT	MBD3	-0.196	0.0296117
KLHL7-DT	SDHAF1	-0.196	0.0296754
KLHL7-DT	RFNG	-0.196	0.0297062
KLHL7-DT	KLHL26	0.196	0.0297104
KLHL7-DT	CNTNAP1	0.196	0.0297941
KLHL7-DT	ATP13A5	-0.196	0.0298119
KLHL7-DT	ANO9	-0.196	0.0298582
KLHL7-DT	C1orf116	-0.196	0.0298729
KLHL7-DT	KDM4A	0.196	0.0298806
KLHL7-DT	SEMA3F	-0.196	0.029885
KLHL7-DT	TTC1	-0.196	0.0299586
KLHL7-DT	SSNA1	-0.196	0.0300048
KLHL7-DT	ZNF579	-0.196	0.0300259
KLHL7-DT	SPATA5L1	-0.196	0.0300309
KLHL7-DT	MEST	0.196	0.0300481
KLHL7-DT	C16orf96	-0.196	0.0300647
KLHL7-DT	FASTK	-0.196	0.0301035
KLHL7-DT	CRIP1	-0.196	0.0301706
KLHL7-DT	APELA	0.196	0.0301784
KLHL7-DT	TIAM1	-0.196	0.0301946
KLHL7-DT	ZDHHC4	0.196	0.0301998
KLHL7-DT	RPS12	-0.196	0.0302092
KLHL7-DT	GJA5	0.196	0.0302225
KLHL7-DT	KLF11	0.195	0.0303097
KLHL7-DT	B3GNT8	-0.195	0.0303222
KLHL7-DT	CAMSAP2	0.195	0.0303669
KLHL7-DT	STPG4	0.195	0.0303695
KLHL7-DT	CTXN3	-0.195	0.030373
KLHL7-DT	MEX3A	0.195	0.0303795
KLHL7-DT	TBC1D22A	-0.195	0.030384
KLHL7-DT	NDUFA5	-0.195	0.0303849
KLHL7-DT	PNPT1	0.195	0.0304395
KLHL7-DT	C6orf132	-0.195	0.0304674
KLHL7-DT	DDIAS	0.195	0.0304912
KLHL7-DT	ZNF823	-0.195	0.0304919
KLHL7-DT	KAT8	-0.195	0.0304943
KLHL7-DT	MAP7D3	0.195	0.0305007
KLHL7-DT	PRSS8	-0.195	0.0305118
KLHL7-DT	TSPEAR	0.195	0.0305566
KLHL7-DT	BIRC2	0.195	0.0305681
KLHL7-DT	COX8A	-0.195	0.0305815
KLHL7-DT	USP7	-0.195	0.0306408
KLHL7-DT	CDH8	0.195	0.0306624
KLHL7-DT	CEP97	0.195	0.0306632
KLHL7-DT	TMED4	0.195	0.0306786
KLHL7-DT	RNF40	0.195	0.0306919
KLHL7-DT	GREB1L	0.195	0.0306921
KLHL7-DT	TMPRSS13	-0.195	0.0307481
KLHL7-DT	SGPL1	0.195	0.0307923
KLHL7-DT	ABL1	0.195	0.0308212
KLHL7-DT	PDE3A	0.195	0.0308303
KLHL7-DT	RPL36AL	-0.195	0.0308435
KLHL7-DT	ARHGEF37	-0.195	0.0308724
KLHL7-DT	MAPRE1	0.195	0.0308821
KLHL7-DT	FCER1A	-0.195	0.0308842
KLHL7-DT	PEX14	-0.195	0.0309092
KLHL7-DT	MAST4	-0.195	0.0309266
KLHL7-DT	PPAT	0.195	0.0309295
KLHL7-DT	GYPE	0.195	0.0309947
KLHL7-DT	FAM83A	-0.195	0.0310047
KLHL7-DT	BIN1	-0.195	0.0310426
KLHL7-DT	DDX18	0.195	0.0310594
KLHL7-DT	ANKMY2	0.195	0.0310771
KLHL7-DT	MDC1	0.195	0.0310811
KLHL7-DT	TTBK2	0.194	0.0311203
KLHL7-DT	MDN1	0.194	0.0311223
KLHL7-DT	SLC25A3	-0.194	0.0312121
KLHL7-DT	SHANK1	0.194	0.0312178
KLHL7-DT	MAB21L4	-0.194	0.0312228
KLHL7-DT	ANKIB1	0.194	0.0312358
KLHL7-DT	ECH1	-0.194	0.0312414
KLHL7-DT	KNL1	0.194	0.0312636
KLHL7-DT	RPP25L	-0.194	0.0312829
KLHL7-DT	BZW2	0.194	0.0313227
KLHL7-DT	ATPAF1	-0.194	0.0314012
KLHL7-DT	P3H4	0.194	0.0314401
KLHL7-DT	PUS7	0.194	0.0314633
KLHL7-DT	CDC34	-0.194	0.0314853
KLHL7-DT	KLC1	-0.194	0.0314874
KLHL7-DT	S100A9	-0.194	0.0315642
KLHL7-DT	RPL5	-0.194	0.0316458
KLHL7-DT	FKBP4	-0.194	0.0316588
KLHL7-DT	SH3GL1	-0.194	0.0316647
KLHL7-DT	ZBED8	0.194	0.0316778
KLHL7-DT	TCN2	0.194	0.0316788
KLHL7-DT	JPT1	-0.194	0.0316854
KLHL7-DT	TIGD4	0.194	0.0317409
KLHL7-DT	YPEL4	0.194	0.0317705
KLHL7-DT	MLIP	-0.194	0.0318191
KLHL7-DT	TCFL5	0.194	0.0318254
KLHL7-DT	TRPC4	0.194	0.0318257
KLHL7-DT	CEP83	0.194	0.031847
KLHL7-DT	BMP5	-0.194	0.0318799
KLHL7-DT	ANTXR1	0.194	0.0319687
KLHL7-DT	EDN3	-0.194	0.0319877
KLHL7-DT	TMEM169	0.193	0.0320208
KLHL7-DT	ROCK2	0.193	0.0320304
KLHL7-DT	ZMAT2	-0.193	0.032039
KLHL7-DT	SEZ6L2	0.193	0.0320512
KLHL7-DT	HAL	-0.193	0.032084
KLHL7-DT	FABP12	-0.193	0.0322049
KLHL7-DT	S100A6	-0.193	0.0322188
KLHL7-DT	NKTR	0.193	0.0322355
KLHL7-DT	COL24A1	0.193	0.0322815
KLHL7-DT	SDHAF3	0.193	0.0323127
KLHL7-DT	ADRA1D	0.193	0.0323292
KLHL7-DT	DNAH2	0.193	0.0323295
KLHL7-DT	RHOD	-0.193	0.0323394
KLHL7-DT	CYSRT1	-0.193	0.0323476
KLHL7-DT	TMTC3	0.193	0.0324413
KLHL7-DT	FAM218A	0.193	0.0324517
KLHL7-DT	GPR137C	0.193	0.0324904
KLHL7-DT	FBXO21	0.193	0.0324964
KLHL7-DT	SF3A1	0.193	0.0325541
KLHL7-DT	KIAA0753	-0.193	0.0325812
KLHL7-DT	RBM42	-0.193	0.0325902
KLHL7-DT	KLHDC8B	-0.193	0.0326085
KLHL7-DT	WNT2	0.193	0.0326104
KLHL7-DT	CA14	0.193	0.0326959
KLHL7-DT	MAGEB10	0.193	0.0327804
KLHL7-DT	RER1	-0.193	0.0327827
KLHL7-DT	HINT3	-0.193	0.0328503
KLHL7-DT	VPS13A	0.193	0.0328639
KLHL7-DT	SCHIP1	0.193	0.0328676
KLHL7-DT	PPP1R13B	-0.193	0.0329035
KLHL7-DT	PPP1R12A	0.192	0.0329452
KLHL7-DT	PACSIN3	-0.192	0.0329566
KLHL7-DT	IRF2BP1	-0.192	0.0329574
KLHL7-DT	HOXD1	0.192	0.0329777
KLHL7-DT	CENPX	-0.192	0.0330032
KLHL7-DT	LTB4R	-0.192	0.0330121
KLHL7-DT	HOPX	-0.192	0.033038
KLHL7-DT	UQCRH	-0.192	0.0331011
KLHL7-DT	ZFHX4	0.192	0.033105
KLHL7-DT	DCLRE1B	0.192	0.0331133
KLHL7-DT	ATP6V0A4	-0.192	0.0331176
KLHL7-DT	SERINC1	0.192	0.0331312
KLHL7-DT	C1orf61	0.192	0.0331406
KLHL7-DT	ATF4	-0.192	0.0332285
KLHL7-DT	FBXW5	-0.192	0.0332371
KLHL7-DT	BAG2	0.192	0.0332378
KLHL7-DT	FBXO7	0.192	0.033279
KLHL7-DT	LILRA6	0.192	0.0332908
KLHL7-DT	NPIPB3	0.192	0.033327
KLHL7-DT	RBFA	-0.192	0.0333522
KLHL7-DT	SPINDOC	0.192	0.0333888
KLHL7-DT	RAD54L	0.192	0.0334132
KLHL7-DT	CUTA	-0.192	0.0334252
KLHL7-DT	PIKFYVE	0.192	0.0335109
KLHL7-DT	B4GALNT1	0.192	0.033544
KLHL7-DT	SHOX2	0.192	0.0336089
KLHL7-DT	COX14	-0.192	0.033683
KLHL7-DT	RAB33B	0.192	0.0336834
KLHL7-DT	GJC1	0.192	0.0337017
KLHL7-DT	CEBPB	-0.192	0.0337335
KLHL7-DT	HOXA11	0.192	0.0337781
KLHL7-DT	RELCH	-0.192	0.0337865
KLHL7-DT	STX19	-0.192	0.0337878
KLHL7-DT	CMPK1	-0.192	0.0338074
KLHL7-DT	GLRX2	-0.192	0.0338078
KLHL7-DT	ATAD2	0.192	0.0338098
KLHL7-DT	DDX21	0.192	0.0338359
KLHL7-DT	HOXC8	0.191	0.0338726
KLHL7-DT	M6PR	0.191	0.0338928
KLHL7-DT	AMMECR1L	0.191	0.0339085
KLHL7-DT	PDIA4	0.191	0.0339298
KLHL7-DT	NRL	-0.191	0.0339675
KLHL7-DT	PALD1	-0.191	0.0339855
KLHL7-DT	ZBTB34	0.191	0.034033
KLHL7-DT	PDGFRB	0.191	0.0340448
KLHL7-DT	DERL2	-0.191	0.0341371
KLHL7-DT	NPTX2	0.191	0.0341533
KLHL7-DT	COA1	0.191	0.034177
KLHL7-DT	HYOU1	0.191	0.0341881
KLHL7-DT	DAZAP1	-0.191	0.0342144
KLHL7-DT	MEI4	0.191	0.0342464
KLHL7-DT	PYCR3	0.191	0.0342507
KLHL7-DT	GPN2	-0.191	0.034263
KLHL7-DT	KLK11	-0.191	0.0343304
KLHL7-DT	PCBD2	-0.191	0.0343346
KLHL7-DT	NAA60	-0.191	0.0343529
KLHL7-DT	SNTG2	0.191	0.0343778
KLHL7-DT	PLLP	-0.191	0.0343822
KLHL7-DT	STEAP1B	0.191	0.0344369
[truncated: 584 more rows]
